# Supplementary material for: Gene expression of axenically-isolated clinical Entamoeba histolytica strains and its impact on disease severity of amebiasis
Source: PLoS Pathog. 2022 Sep 30;18(9):e1010880. doi: 10.1371/journal.ppat.1010880 (PMC9555656; doi:10.1371/journal.ppat.1010880)
Supplement: S2 Data — (XLSX) [file ppat.1010880.s002.xlsx]

## Sheet: Ax19 vs Ax11
Name	Chromosome	Region	Ax19 vs Ax11 - FDR p-value	Ax11_1 - Total counts	Ax11_2 - Total counts	Ax11_3 - Total counts	Ax19_1 - Total counts	Ax19_2 - Total counts	Ax19_3 - Total counts
EHI_151170	DS571145	complement(3484..4143)	#N/A	3	0	0	1	0	0
EHI_151180	DS571145	4256..5944	0.234963	239	221	285	302	286	291
EHI_151190	DS571145	complement(5991..7490)	0.859946	90	96	120	103	105	103
EHI_151200	DS571145	7646..8968	0.202245	242	178	220	204	260	306
EHI_151210.1	DS571145	complement(9060..10194)	0.982777	64	54	84	54	80	64
EHI_151220	DS571145	10325..12604	0.672641	287	244	333	190	245	323
EHI_151230	DS571145	complement(13923..14664)	0.681892	8	11	8	17	10	7
EHI_151240	DS571145	complement(14741..16228)	0.564387	14	11	28	12	16	10
EHI_151250	DS571145	complement(16316..24043)	0.414317	636	493	700	729	665	616
EHI_151260	DS571145	24322..25524	0.853659	573	469	630	388	419	725
EHI_151270	DS571145	26878..29274	1.49125e-05	417	331	488	829	614	644
EHI_151280	DS571145	29365..31164	0.118532	182	150	199	201	200	274
EHI_151290	DS571145	31578..32561	0.286143	1316	1150	1525	533	1376	1195
EHI_151300	DS571145	complement(33005..34200)	0.00139473	165	134	164	189	294	261
EHI_151310	DS571145	34475..34762	0.567103	7	5	7	3	3	6
EHI_151320	DS571145	complement(34805..35890)	0.714139	57	39	53	49	49	65
EHI_151330	DS571145	complement(35989..39306)	0.548213	78	67	100	75	119	85
EhLINE2_396	DS571145	39373..41115	#N/A	1	0	1	2	0	0
EhLINE1_541	DS571145	41118..41831	#N/A	0	1	0	0	1	1
EhSINE1_329	DS571145	41767..41842	#N/A	0	0	0	0	0	0
EHI_151340	DS571145	41924..44104	7.22035e-13	17	6	8	72	69	71
EHI_151350	DS571145	44153..44464	0.331451	46	45	59	65	69	54
EHI_151360	DS571145	44549..45289	0.296396	328	278	333	371	375	321
EHI_151370	DS571145	complement(45411..48056)	0.145643	175	123	181	199	199	193
EHI_151380	DS571145	complement(48711..49514)	0.0202001	768	671	809	871	963	977
EHI_151390	DS571145	complement(49755..50513)	0.448842	996	886	1117	969	1178	1098
EhRC4_615	DS571145	complement(51729..52112)	#N/A	0	0	0	0	0	0
EHI_151400	DS571145	complement(52453..53406)	0.772086	115	93	144	145	90	79
EHI_151410	DS571145	53938..54250	#N/A	0	0	1	0	1	0
EhLINE2_397	DS571145	54485..59299	0.0028318	15	3	13	53	52	8
EHI_151420	DS571145	complement(59845..62556)	0.0401517	55	60	82	92	89	115
EHI_151430	DS571145	complement(62640..63935)	0.817245	205	182	240	222	254	165
EHI_151440	DS571145	complement(64122..65084)	2.00877e-09	270	208	284	712	599	397
EHI_151450	DS571145	complement(65327..67405)	3.73439e-05	3	0	4	57	24	7
EhSINE2_188	DS571145	complement(67816..68459)	1.12985e-85	19	9	16	532	657	665
EHI_151460	DS571145	68763..69975	0.016452	218	156	211	202	290	341
EHI_151470	DS571145	complement(70070..72106)	0.894111	13	13	14	15	13	14
EHI_151480.1	DS571145	72234..73229	0.469723	283	211	303	315	286	279
EHI_151490	DS571145	73291..73815	0.618024	39	30	47	49	41	42
EHI_151500	DS571145	73892..76708	0.39812	208	174	239	280	230	190
EHI_151510	DS571145	76954..77820	0.804615	90	77	107	75	103	70
EHI_151520	DS571145	78035..81433	0.18827	190	136	196	238	190	202
EHI_151530	DS571145	82012..84506	0.417392	144	109	166	129	105	101
EHI_151540	DS571145	85073..85570	0.00162413	244	241	231	78	147	164
EHI_151550	DS571145	86875..87195	0.497283	30	20	25	19	21	15
EHI_151560	DS571145	87337..89583	0.249303	75	56	70	80	89	83
EHI_151570	DS571145	89663..91159	0.163952	106	76	132	144	136	126
EHI_151580	DS571145	complement(91191..92495)	0.0248926	207	223	232	266	309	337
EHI_151590	DS571145	92706..93632	0.959554	29	26	56	20	56	28
EHI_151600	DS571145	complement(93692..94951)	0.0145357	1783	1471	1998	2021	2424	2455
EHI_151610	DS571145	complement(96093..96752)	0.619365	5	4	9	8	13	4
EhSINE1_330	DS571145	96826..97371	0.636306	1988	1671	2091	1493	1750	1906
EHI_151620	DS571145	98509..99117	0.988883	34	29	33	41	28	25
EhLINE1_542	DS571145	99210..99794	#N/A	0	0	1	0	0	0
EhLINE2_398	DS571145	complement(99784..103362)	0.846188	2	5	3	7	3	2
EhLINE2_399	DS571145	complement(103463..104302)	0.743046	1	1	5	5	5	0
EhLINE1_543	DS571145	104356..105354	#N/A	0	0	2	0	0	0
EhERE2_609	DS571145	105424..106397	#N/A	0	0	0	0	0	0
EHI_151630	DS571145	107563..107898	0.472917	192	169	194	213	216	185
EHI_151640	DS571145	108136..111360	0.209142	1971	1595	2324	1841	2359	2640
EHI_151650	DS571145	111469..112569	0.897138	133	124	136	114	138	116
EHI_151660	DS571145	complement(112583..113245)	0.895672	24	21	26	23	19	23
EHI_151670	DS571145	113382..119174	0.128007	51	25	55	94	68	36
EHI_151680	DS571145	complement(119871..122033)	0.479452	181	132	171	164	166	210
EHI_151690	DS571145	122498..123411	0.0234776	52	53	51	89	93	64
EHI_151700	DS571145	123512..126715	0.000724845	31	22	30	101	61	38
EHI_151710	DS571145	complement(127021..128749)	0.553359	195	156	208	272	166	177
EHI_151720	DS571145	complement(128892..130316)	0.2587	83	70	99	55	84	50
EHI_151730	DS571145	complement(130659..131885)	0.0683954	133	115	130	70	109	78
EHI_151740	DS571145	132689..134838	0.0502067	235	194	253	233	347	321
EHI_151750	DS571145	complement(135045..135653)	0.590418	30	26	24	29	27	39
EHI_151760.1	DS571145	complement(136009..137561)	0.312357	31	27	44	25	19	27
EHI_151770	DS571145	137732..141658	0.502416	14	14	20	28	26	11
EHI_C00001	DS571145	complement(142450..142734)	0.404635	1	1	1	5	3	0
EHI_C00002	DS571145	142792..143046	0.757584	2	4	4	5	3	5
EHI_151780.1	DS571145	complement(143048..144777)	0.00259847	17	18	25	60	39	37
EHI_151790.1	DS571145	147140..149699	0.917518	100	85	84	126	78	51
EHI_151800	DS571145	complement(150130..150663)	0.0183623	703	616	798	509	568	438
EHI_C00003	DS571145	complement(150908..151147)	0.534269	2	2	4	6	7	1
EHI_151810	DS571145	151583..152050	0.191655	5189	4608	5887	3495	4668	4585
EHI_151820	DS571145	154678..155238	0.877037	29	30	39	34	34	33
EHI_151830	DS571145	155401..160229	0.672839	228	193	268	241	270	211
EHI_151840	DS571145	complement(160354..162062)	0.611668	33	25	41	25	34	21
EHI_151850	DS571145	complement(162163..163902)	0.149966	32	28	31	57	56	26
EHI_151860	DS571145	complement(163989..164696)	0.119453	13	6	12	25	18	16
EHI_151870	DS571145	complement(164776..166236)	0.0151025	0	1	5	22	14	2
EHI_151880	DS571145	complement(166984..167850)	0.912196	20	12	12	19	14	7
EHI_151890	DS571145	167992..168465	0.609503	125	104	126	169	123	105
EHI_151900	DS571145	complement(168514..170762)	0.730638	8	2	8	2	4	7
EHI_151910.1	DS571145	complement(171434..173201)	0.989718	28	19	29	39	17	17
EHI_151920	DS571145	174421..175206	0.343103	78	57	86	97	95	75
EHI_151930	DS571145	175874..176785	2.21265e-06	950	745	849	1384	1552	1206
EhSINE2_189	DS571145	complement(177526..178077)	#N/A	0	0	0	0	0	0
EHI_151940.1	DS571145	178313..179898	0.00850799	23	24	22	56	48	34
EHI_151950	DS571145	180044..181051	0.0133492	471	426	460	577	661	567
EHI_151960.1	DS571145	complement(181189..182622)	0.266448	98	77	97	112	115	103
EHI_151970	DS571145	182996..183934	0.843327	20	18	24	30	26	11
EHI_151980	DS571145	185292..186053	0.0533444	28	20	37	50	51	40
EHI_151990	DS571145	186280..187185	0.00665368	799	780	898	1187	1084	1026
EHI_152000	DS571145	complement(187289..188743)	0.00966879	181	166	194	273	227	263
EHI_C00004	DS571145	188918..189043	#N/A	0	0	0	0	0	0
EHI_152010	DS571145	189226..190956	0.376337	1525	1313	1691	1194	1167	1459
EHI_152020	DS571145	191502..193820	0.776518	29	23	34	43	18	12
EHI_152030	DS571145	194300..194848	0.749698	13	15	19	12	25	17
EHI_152040	DS571145	complement(195254..196279)	0.316733	70	62	62	42	63	39
EHI_152050	DS571145	complement(197325..198494)	0.565452	140	124	176	195	215	89
EHI_152060.1	DS571145	198936..200268	0.520264	67	61	55	68	89	56
EhLINE2_400	DS571145	complement(200294..203880)	2.28459e-08	25	22	23	95	98	53
EHI_152070	DS571145	complement(203940..205830)	0.894111	105	99	131	103	144	68
EHI_152080	DS571145	complement(206025..206582)	0.755593	5340	4668	5755	4159	5515	4938
EHI_152090	DS571145	complement(206797..209025)	0.65635	474	330	482	484	457	410
EHI_152100	DS571145	complement(209159..209794)	0.972932	119	84	127	107	124	93
EHI_152110.1	DS571145	complement(212285..213619)	0.672839	56	68	63	82	62	62
EHI_152120	DS571145	213739..214509	0.495183	187	145	159	164	177	206
EhRC4_616	DS571145	214663..215172	0.0883611	11	12	15	14	29	33
EhSINE1_331	DS571145	215310..215476	#N/A	0	2	0	0	0	0
EhSINE1_332	DS571145	215554..215887	0.730638	4	2	4	9	5	0
EHI_152130	DS571145	216884..217756	0.0319543	74	68	85	209	95	77
EHI_152140	DS571145	218210..220291	0.988285	3	3	2	5	3	0
EHI_152150	DS571145	complement(220350..220913)	0.548295	15	19	21	24	29	17
EHI_152160	DS571145	complement(221025..221468)	0.863281	63	79	61	61	76	52
EHI_152170	DS571145	221629..223494	0.313724	231	186	252	298	284	190
EHI_152180	DS571145	complement(223567..224508)	0.749698	63	65	74	66	75	73
EHI_152190	DS571145	complement(224582..225874)	0.00499697	70	79	87	106	157	128
EHI_152200	DS571145	226227..227865	0.146906	86	60	73	80	102	115
EHI_152210	DS571145	227993..229492	0.723565	353	294	368	326	321	276
EHI_152220	DS571145	229668..231176	0.992796	1270	1114	1391	1185	1181	1290
EHI_152230.1	DS571145	complement(231265..231625)	0.581822	411	430	474	308	417	429
EHI_152240	DS571145	232015..232980	0.168926	67	74	75	80	113	93
EHI_152250	DS571145	complement(233117..233389)	0.950622	14	13	17	7	20	14
EHI_152260	DS571145	complement(233467..234072)	0.715018	31	37	35	28	50	37
EHI_152270	DS571145	complement(234182..235048)	0.683849	119	104	133	85	107	121
EHI_C00005	DS571145	235725..236000	0.108846	19	18	17	25	35	28
EHI_C00006	DS571145	236225..236389	#N/A	0	0	0	0	1	0
EHI_152280	DS571145	236956..239607	8.39863e-05	2200	1768	2582	1292	1286	1439
EHI_152290	DS571145	complement(239673..240029)	0.00726323	94	71	80	111	157	122
EHI_152300	DS571145	complement(240943..241839)	0.858401	42	31	43	45	26	34
EHI_152310	DS571145	242666..243532	0.854083	160	166	152	125	156	166
EHI_152320	DS571145	243727..245037	0.471592	334	289	351	317	284	231
EHI_152330	DS571145	245521..246411	0.013574	856	726	966	548	612	652
EhSINE3_40	DS571145	246523..246897	#N/A	0	0	3	0	0	0
EhSINE2_190	DS571145	246743..247049	#N/A	0	1	1	0	0	0
EHI_152340	DS571145	247582..248733	0.000807111	918	772	1031	565	699	603
EHI_152350	DS571145	249136..249852	0.000175911	67	58	81	94	189	141
EHI_152360	DS571145	complement(249936..250517)	0.0255566	165	161	172	130	110	74
EHI_152370	DS571145	complement(250668..252018)	0.977097	214	177	229	187	213	207
EHI_152380	DS571145	252114..252565	0.593023	47	29	39	40	25	28
EHI_C00007	DS571145	252672..252833	0.666451	0	2	0	0	2	2
EhLINE1_544	DS571145	complement(253594..253659)	#N/A	0	0	0	0	0	0
EhRC4_617	DS571145	254144..254729	0.165266	1	3	4	15	4	4
EHI_152390.1	DS571145	255292..256914	0.630182	23	20	27	19	21	15
EHI_152400	DS571145	complement(256969..257586)	0.751814	36	39	42	37	36	54
EHI_152410	DS571145	complement(257976..258482)	0.670023	5	5	9	9	12	4
EHI_152420	DS571145	259380..264644	0.777671	132	94	115	129	105	122
EHI_152430	DS571145	complement(264769..265700)	0.0713321	29	28	31	35	55	52
EHI_152440	DS571145	complement(266085..270704)	0.679611	36	18	19	23	31	30
EHI_152450	DS571145	complement(270921..271655)	0.771519	227	195	249	228	214	247
EhSINE2_191	DS571145	272025..272392	#N/A	0	0	0	0	0	0
EHI_152460	DS571145	complement(272550..273536)	0.229827	231	195	267	276	283	249
EHI_152470	DS571145	complement(273680..275089)	0.406781	21	16	27	20	13	9
EHI_152480	DS571145	275562..276512	#N/A	0	0	0	1	1	0
EHI_152490	DS571145	complement(276795..278177)	0.0457782	66	52	63	102	80	80
EHI_152500	DS571145	complement(278408..278842)	0.000542485	12	10	20	65	45	21
EHI_152510	DS571145	279159..279983	0.422281	916	774	927	809	802	718
EHI_152520	DS571145	280288..280809	0.519463	235	203	234	294	156	102
EHI_152530	DS571145	complement(280902..282407)	0.153224	43	45	55	62	65	70
EHI_152540.1	DS571145	282727..283956	0.990734	591	491	647	537	573	564
EHI_152550	DS571145	284059..284457	0.577106	6	6	7	3	7	2
EHI_152560.1	DS571145	284488..285167	0.051483	151	128	168	73	122	99
EHI_152570	DS571145	285371..286012	0.514521	13608	12113	15000	13318	15761	14036
EHI_152580	DS571145	complement(286112..288145)	0.00867708	124	106	127	146	188	194
EHI_152590	DS571145	289568..290242	1.07409e-19	13	11	14	92	111	105
EhSINE1_333	DS571145	complement(290395..290980)	0.692325	1	1	1	1	1	3
EHI_152600.1	DS571145	291910..292299	0.264855	11	14	14	23	18	20
EHI_152610	DS571145	complement(292565..293122)	0.465613	4670	4226	5231	4026	4377	4128
EHI_152620	DS571145	complement(293551..294327)	0.142026	34	23	34	36	43	58
EhLINE1_545	DS571145	complement(296419..296489)	#N/A	0	0	0	0	0	0
EhLINE1_546	DS571145	complement(296590..296928)	#N/A	0	0	0	0	0	0
EHI_152630	DS571145	297868..299572	0.763134	202	148	205	176	200	197
EHI_152640	DS571145	complement(299635..300387)	0.758054	12	8	13	22	12	5
EHI_152650	DS571145	complement(301336..302556)	0.0286394	10157	8871	11213	13655	11211	12966
EhSINE2_192	DS571145	complement(302752..303306)	0.00377882	19	13	18	32	48	32
EHI_152660	DS571145	complement(303401..303976)	0.838399	1017	805	1097	810	963	954
EHI_152670	DS571145	complement(304232..305296)	0.86039	983	726	968	1004	901	614
EHI_152680	DS571145	306221..307747	0.000133866	953	923	1147	707	697	638
EHI_152690	DS571145	complement(308063..311914)	0.0886444	644	513	604	688	748	712
EHI_152700	DS571145	complement(312193..312548)	0.839225	47	59	48	63	71	31
EHI_152710.1	DS571145	313206..314087	0.000465611	267	219	298	383	446	358
EHI_152720	DS571145	complement(314110..315771)	0.57875	50	18	37	34	31	16
EHI_152730	DS571145	315992..317543	0.217321	329	296	407	228	292	294
EHI_152740.1	DS571145	complement(317650..318504)	5.82759e-05	49	59	69	100	116	193
EHI_152750	DS571145	319197..320603	0.0149606	1303	1108	1375	1450	1755	1794
EHI_152760	DS571145	320985..321930	0.933795	755	645	833	640	709	779
EhSINE2_193	DS571145	322074..322717	0.649448	1224	1100	1406	913	1192	1237
EHI_152770	DS571145	complement(323532..324849)	0.34361	126	98	127	135	155	133
EHI_152780	DS571145	325605..326258	0.284835	309	285	336	211	274	268
EHI_152790	DS571145	326420..327841	0.846804	13	12	21	25	10	15
EHI_152800.1	DS571145	complement(327857..328180)	0.923201	145	144	153	119	171	130
EHI_152810.1	DS571145	328362..329076	0.871569	33	21	27	17	23	33
EHI_152820	DS571145	329789..330106	#N/A	0	0	0	1	2	1
EHI_152830	DS571145	330197..331426	0.00402572	25	15	31	45	51	51
EhSINE1_334	DS571145	complement(331929..332474)	1.24374e-115	2758	2306	2826	4	3	9
EHI_152840	DS571145	complement(332991..334100)	0.661582	25	23	22	29	16	10
EHI_152850	DS571145	complement(334176..335237)	0.899485	47	44	39	38	54	40
EHI_152860	DS571145	335416..337866	0.724879	290	226	313	410	261	205
EHI_152870	DS571145	337997..338836	0.626993	284	242	261	252	210	237
EHI_152880	DS571145	complement(339446..341296)	0.229225	519	455	563	1052	565	356
EHI_152900.1	DS571145	complement(341635..343535)	0.970281	20	12	16	24	15	9
EHI_152910	DS571145	343904..345271	0.832757	204	160	211	181	225	178
EHI_152920	DS571145	complement(345973..347049)	0.00175153	490	445	545	719	721	665
EHI_152930	DS571145	complement(347755..348929)	0.156152	65	46	79	68	92	92
EHI_152940	DS571145	complement(350354..353572)	0.0282357	601	497	582	939	723	588
EHI_152950	DS571145	353712..354770	0.897836	15	9	16	11	13	12
EHI_C00008	DS571145	355167..355382	0.165913	2	3	4	11	2	11
EHI_152960	DS571145	355512..359738	0.388516	180	150	204	228	208	169
EHI_152970	DS571145	complement(359848..360557)	0.794224	337	271	346	281	336	263
EHI_152980	DS571145	complement(361156..361524)	0.367141	51	46	51	43	36	34
EHI_152990	DS571145	complement(361648..362067)	0.466419	226	203	221	205	195	152
EHI_153000	DS571145	complement(362152..363495)	0.773081	87	59	79	87	71	43
EHI_153010	DS571145	complement(363605..364475)	0.305666	82	71	102	77	116	118
EhSINE2_194	DS571145	365043..365668	3.07694e-170	1627	1488	1716	51	62	64
EHI_153020	DS571145	365971..366555	0.448796	46	52	52	60	72	48
EHI_153030	DS571145	complement(367132..369224)	0.0763817	304	247	336	302	183	125
EHI_153040	DS571145	369469..370146	0.693058	27	20	29	24	22	17
EhSINE1_335	DS571145	370372..370634	0.699545	0	1	2	1	1	3
EhLINE1_547	DS571145	complement(370663..373528)	0.000437019	3	3	4	41	24	6
EhLINE3_67	DS571145	complement(373556..374574)	0.0720642	0	1	2	9	3	5
EhLINE2_401	DS571145	374574..375572	0.356234	0	1	0	3	2	0
EhSINE1_336	DS571145	375584..375845	#N/A	0	0	0	0	1	0
EHI_153050	DS571145	376281..378116	0.300369	83	68	73	122	84	76
EHI_153060	DS571145	378296..380233	0.930508	1100	957	1274	1082	1193	1007
EHI_153070	DS571145	381640..381936	0.612847	6333	5630	6642	5349	6315	5333
EhSINE1_337	DS571145	382002..382435	#N/A	0	0	0	0	0	0
EHI_153080	DS571145	382939..383513	0.665366	8284	7238	8608	6259	8141	7622
EHI_153090	DS571145	383674..384354	0.135667	143	120	141	137	198	179
EHI_153100	DS571145	385282..386703	1.05981e-11	261	207	230	739	661	397
EHI_153110	DS571145	complement(387218..387802)	0.258211	22	13	24	20	26	40
EHI_C00009	DS571145	388348..388617	0.173145	4	4	6	2	9	25
EHI_153120	DS571145	388933..390753	0.116227	105	102	127	166	127	157
EHI_153130	DS571145	390972..396011	0.847449	87	53	69	92	91	36
EHI_153140	DS571145	396167..397162	0.96005	46	45	45	47	56	32
EHI_153150	DS571145	complement(397245..398891)	0.762998	473	451	563	512	499	364
EHI_153160	DS571145	399213..400994	0.849979	1163	975	1376	1241	994	1276
EHI_153170	DS571145	complement(401721..403181)	0.397975	113	88	124	94	103	62
EHI_153180	DS571145	complement(403286..404413)	0.718469	220	180	224	158	217	188
EHI_153190	DS571145	404599..405432	0.199085	470	399	501	517	614	452
EHI_153200	DS571145	405540..406487	0.688119	159	138	196	138	182	201
EHI_153210	DS571145	406607..408262	0.330528	74	55	77	91	101	61
EHI_153220	DS571145	complement(408308..408649)	0.267168	18	32	38	38	51	34
EHI_153230	DS571145	complement(409499..411010)	0.631925	31	14	31	19	20	21
EHI_153240	DS571145	complement(411244..413970)	0.294849	929	743	1007	650	788	808
EHI_153250	DS571145	414731..415021	0.0395914	11	14	20	30	29	29
EHI_153260	DS571145	complement(415076..415928)	0.966041	185	137	194	171	146	177
EHI_153270	DS571145	416930..418307	0.762469	29	29	31	41	34	22
EHI_153280	DS571145	418403..419315	0.0756723	110	110	128	93	76	69
EHI_C00010	DS571145	420543..420710	0.794223	438	338	504	437	480	388
EHI_153290	DS571145	420839..422215	0.936664	429	410	532	393	532	431
EHI_C00011	DS571145	422367..422636	0.718926	35	23	25	31	23	39
EHI_153300	DS571145	complement(422784..424040)	0.359552	31	27	20	20	15	17
EHI_153310	DS571145	complement(424230..426027)	0.613848	17	10	21	17	20	23
EHI_153320	DS571145	426156..427073	0.899511	29	22	24	28	22	19
EHI_153330	DS571145	427265..427675	0.308676	1279	1183	1345	1082	1610	1690
EHI_153340	DS571145	427802..428332	0.884001	19	15	24	19	22	11
EHI_153350	DS571145	428395..430437	0.947475	477	436	512	458	538	376
EHI_153360	DS571145	430835..431299	0.891074	57	39	45	63	31	36
EHI_153370	DS571145	431379..434411	0.481715	267	205	312	236	287	343
EHI_153380	DS571145	435740..436741	0.0644672	138	87	155	119	179	240
EHI_153390	DS571145	436896..439043	0.988426	160	113	147	104	156	145
EHI_153400	DS571145	439159..443976	0.834668	162	148	192	196	179	137
EHI_153410.1	DS571145	complement(444035..444346)	0.0899697	62	52	53	81	74	80
EHI_153410.2	DS571145	complement(444395..444544)	0.165343	23	16	16	26	32	27
EHI_153420	DS571145	complement(444732..445457)	0.0665972	32	41	26	41	56	64
EHI_153430	DS571145	complement(445592..446602)	0.568133	564	527	719	339	624	595
EHI_153440	DS571145	447213..448916	0.0058011	473	370	540	490	759	752
EHI_153450	DS571145	complement(448993..450378)	0.191856	912	816	1117	890	1242	1195
EHI_153460	DS571145	complement(450742..451341)	0.665748	67	69	87	72	111	63
EHI_153470	DS571145	451432..452091	0.366692	7	2	10	3	2	4
EHI_153480	DS571145	452230..452886	0.807867	566	549	639	539	589	659
EHI_153490	DS571145	452997..455291	0.633954	499	466	612	524	435	457
EHI_153500	DS571145	455414..456859	0.791369	14	3	5	20	3	4
EHI_153510	DS571145	complement(457243..458730)	0.011667	375	307	390	401	541	550
EHI_153520	DS571145	complement(459043..459384)	0.000210048	0	0	0	159	107	101
EHI_153530	DS571145	460952..461887	0.709699	119	105	115	150	138	80
EHI_153540	DS571145	complement(461988..462303)	0.831867	27	33	47	45	37	31
EHI_153550	DS571145	462527..463615	0.782787	13	12	6	14	12	10
EHI_153560	DS571145	463792..465330	0.982596	51	36	39	35	37	49
EHI_153570	DS571145	465688..466827	0.383934	167	127	215	190	217	172
EhLINE1_548	DS571145	complement(468160..468290)	#N/A	0	0	0	0	0	0
EhLINE1_549	DS571145	complement(468391..468772)	#N/A	0	0	0	0	0	0
EhLINE3_68	DS571145	complement(468877..469113)	#N/A	0	0	0	0	0	0
EHI_153580	DS571145	469969..471054	#N/A	0	0	0	0	0	0
EHI_153590	DS571145	471478..472899	#N/A	0	0	0	0	0	0
EHI_153600	DS571145	complement(473239..473652)	#N/A	0	0	0	0	0	0
EHI_153610	DS571145	474413..475108	#N/A	0	0	0	0	0	0
EHI_153620	DS571145	476593..476901	0.745331	6	9	8	12	9	7
EHI_153630	DS571145	477607..478347	#N/A	0	0	0	0	0	0
EHI_C00012	DS571145	complement(480480..480672)	#N/A	0	0	0	0	0	0
EHI_153640	DS571145	480921..481631	#N/A	0	0	0	0	0	0
EHI_153650	DS571145	481884..482357	0.897533	22	9	20	14	16	16
EHI_153660	DS571145	483285..483824	0.153889	152	155	164	174	225	186
EHI_153670.1	DS571145	483937..485620	0.992887	439	386	463	450	462	345
EHI_153680	DS571145	486627..487463	0.0436777	113	94	136	65	84	78
EHI_153690	DS571145	487679..488293	1.0069e-09	842	691	862	1379	1473	1283
EHI_153700.1	DS571145	488557..489870	0.812741	148	103	151	129	139	147
EHI_153710	DS571145	complement(489897..490577)	0.811426	98	91	106	84	108	113
EHI_153720	DS571145	complement(492643..494619)	0.650043	653	534	734	671	605	732
EHI_153730	DS571145	complement(494845..495915)	0.899332	542	495	648	503	548	546
EHI_153740.1	DS571145	complement(496068..496714)	0.988426	36	41	35	29	51	29
EHI_153750	DS571145	496982..497665	0.0522109	87	95	96	122	149	122
EHI_153760	DS571145	497881..498714	3.67721e-10	15	9	10	57	71	52
EHI_153770	DS571145	complement(498803..500743)	2.4024e-07	700	556	746	1088	1016	954
EHI_C00013	DS571145	501441..501722	0.192793	19	29	32	12	20	14
EHI_153780	DS571145	complement(502268..515746)	0.676385	807	596	788	1064	731	524
EHI_153790	DS571145	complement(515960..517256)	0.439287	215	168	205	222	144	120
EHI_153800	DS571145	517535..518146	0.538533	171	171	187	256	85	83
EhERE2_610	DS571145	complement(521067..522100)	#N/A	0	0	0	0	0	0
EHI_153810	DS571145	522605..523723	#N/A	0	0	0	0	0	0
EHI_153820	DS571145	524642..525161	#N/A	0	0	0	0	0	0
EHI_153830	DS571145	complement(527112..527861)	0.680612	65	62	70	53	83	33
EHI_153840	DS571145	complement(528668..529366)	#N/A	0	0	0	0	0	0
EhERE2_595	DS571146	complement(1..544)	#N/A	0	0	0	0	0	0
EHI_147990	DS571146	834..1412	0.0179829	19	31	0	41	68	47
EHI_148000	DS571146	complement(2204..3139)	1.92573e-06	6	9	12	42	41	32
EhRC4_602	DS571146	3717..4480	0.102823	5	10	5	2	1	2
EhLINE1_533	DS571146	4487..5005	#N/A	0	0	0	2	2	0
EHI_148010	DS571146	complement(5040..5930)	#N/A	0	0	0	1	0	1
EHI_148020	DS571146	complement(6082..6693)	0.00681087	340	292	306	438	450	453
EHI_148030.1	DS571146	7003..7558	0.713242	22	13	17	26	18	17
EHI_148040	DS571146	7649..8437	0.723512	861	808	948	893	972	827
EHI_148050	DS571146	8752..9933	0.0521314	714	587	859	852	864	903
EHI_148060	DS571146	complement(12112..12983)	0.692892	262	197	304	204	241	241
EHI_148070	DS571146	13219..14733	0.109624	100	52	109	65	56	54
EHI_148080	DS571146	14801..15532	0.97265	45	46	52	53	36	52
EHI_148090	DS571146	complement(15587..16909)	0.0689761	94	74	110	154	119	113
EHI_148100	DS571146	complement(17024..18085)	0.106882	88	73	84	132	104	95
EHI_148110	DS571146	18121..20055	0.464166	69	71	78	93	82	78
EHI_148120	DS571146	complement(20087..21331)	0.968031	37	31	37	43	36	25
EHI_148130.1	DS571146	21444..23138	0.325663	652	603	719	482	599	570
EHI_148140	DS571146	23227..24609	0.257044	141	115	146	174	155	148
EHI_148150	DS571146	complement(24670..25545)	0.00678682	369	297	355	366	635	507
EHI_148160	DS571146	complement(25891..28011)	0.00116542	219	181	213	298	299	334
EHI_148170	DS571146	complement(28184..29669)	0.762469	708	559	769	615	762	703
EHI_148180	DS571146	29885..31237	0.692698	22	10	29	23	12	12
EHI_148190	DS571146	31470..32129	0.663739	5870	5111	6367	4963	6781	6302
EHI_148200	DS571146	complement(32272..34020)	0.011307	215	196	215	277	313	273
EHI_148210	DS571146	complement(34287..35660)	0.882308	40	30	38	41	23	47
EHI_148220	DS571146	complement(35836..37174)	0.0375646	503	399	539	542	719	599
EHI_148230	DS571146	38488..38832	0.893357	4017	3798	4618	3816	4583	3985
EHI_148240	DS571146	39193..39579	0.853081	2576	2284	2854	2719	2804	2238
EhLINE1_534	DS571146	complement(39746..40875)	0.738958	1	0	3	3	2	1
EhRC4_603	DS571146	42531..44352	0.0139662	4	0	5	14	19	8
EhLINE1_535	DS571146	44359..44877	#N/A	0	0	0	1	2	1
EHI_148250.1	DS571146	complement(45078..46183)	0.0529539	37	28	52	66	74	46
EHI_148260.1	DS571146	46316..46909	0.587477	46	38	50	47	61	44
EHI_148270	DS571146	complement(47001..48191)	0.966272	1095	942	1237	925	1028	1241
EhLINE1_536	DS571146	48365..49301	#N/A	0	0	0	0	0	0
EHI_148280	DS571146	complement(49626..51029)	0.00440983	1372	1145	1446	1542	1903	1963
EHI_148290	DS571146	52575..53237	0.0817488	225	210	233	218	294	365
EHI_148300	DS571146	53326..54834	0.879827	33	30	32	34	27	26
EHI_148310	DS571146	54930..57578	0.0449835	36	21	37	46	53	55
EHI_148320	DS571146	complement(57842..58576)	0.120611	15354	13478	16733	9821	13529	12781
EHI_148330	DS571146	58958..60337	0.127546	97	84	131	131	128	165
EHI_148340	DS571146	complement(60495..62423)	0.242371	48	45	47	91	45	55
EHI_148350	DS571146	complement(62860..63290)	0.607772	72	58	70	54	83	87
EHI_148360	DS571146	complement(63439..63900)	0.00499697	179	155	212	67	113	121
EHI_148370	DS571146	complement(64042..64935)	0.135996	26	28	29	30	50	45
EHI_148380	DS571146	complement(65041..66369)	0.0352644	123	112	142	143	197	181
EHI_148390	DS571146	complement(66745..68057)	0.577106	88	81	110	61	90	83
EHI_148400	DS571146	68553..68960	0.69918	86	89	96	85	112	93
EHI_148410	DS571146	69221..70248	0.000875083	73	53	76	121	117	112
EHI_148420	DS571146	complement(70326..72424)	0.358455	21	19	28	29	27	34
EHI_148430	DS571146	73028..74246	0.0582713	98	75	86	68	49	53
EHI_148440.1	DS571146	74361..76166	0.0480796	200	160	205	258	243	233
EhSINE1_320	DS571146	complement(76590..77115)	0.125535	2	0	1	8	2	4
EhSINE3_36	DS571146	77582..77977	#N/A	0	0	0	1	0	0
EhSINE2_185	DS571146	77848..78088	#N/A	0	0	0	0	0	0
EhSINE3_37	DS571146	78073..78197	#N/A	0	0	0	0	0	0
EHI_148450	DS571146	79504..80400	0.00316931	46	41	63	85	98	77
EHI_148460	DS571146	81530..82573	2.16024e-08	65	58	68	148	174	150
EHI_148470	DS571146	82906..83943	0.753649	1253	1043	1336	1021	1269	1431
EHI_148480	DS571146	85459..86644	0.0302306	391	356	449	487	477	603
EHI_148490	DS571146	complement(87156..89531)	0.7649	117	86	148	104	101	111
EHI_148500	DS571146	complement(89663..91144)	0.672839	1102	945	1235	1050	1223	1115
EHI_148510	DS571146	complement(91379..92431)	0.658506	24	28	22	27	23	36
EHI_148520	DS571146	92575..93222	0.659676	342	350	391	337	404	408
EhSINE2_186	DS571146	complement(95051..95716)	0.723565	393	396	539	401	333	458
EHI_148530.1	DS571146	95731..97260	0.70021	100	90	132	146	96	102
EHI_148540	DS571146	97413..98141	0.0427231	219	165	204	272	265	227
EHI_148550.1	DS571146	98756..101998	0.410282	31	19	28	53	37	15
EhSINE1_321	DS571146	102831..103378	8.21293e-05	264	282	363	155	193	174
EHI_148560	DS571146	complement(103446..106142)	0.459354	3271	2557	3474	2852	2940	2344
EHI_148570	DS571146	complement(107025..108835)	0.217951	231	205	283	345	268	242
EHI_C00014	DS571146	complement(109150..109395)	0.795354	61	32	41	35	63	45
EHI_148580	DS571146	109594..110670	0.00448859	95	98	108	117	209	200
EHI_148590.1	DS571146	complement(110864..113764)	0.490452	362	344	481	434	388	475
EHI_148600.1	DS571146	complement(113906..116702)	0.988883	289	230	307	326	264	216
EHI_148610	DS571146	117465..118247	0.52542	97	82	107	116	72	41
EHI_148620	DS571146	complement(118472..118813)	0.00198432	220	204	255	128	175	106
EHI_148630	DS571146	complement(120994..122937)	0.026433	390	337	458	429	535	610
EHI_148640	DS571146	complement(123094..124227)	0.675493	57	65	92	98	70	65
EHI_148650	DS571146	complement(124373..125555)	0.565162	73	61	57	96	75	50
EHI_148660	DS571146	complement(125713..126408)	0.711402	8	6	9	9	5	3
EHI_148670	DS571146	complement(126524..127363)	0.648651	177	161	199	176	150	149
EHI_148680	DS571146	complement(127515..130904)	0.988883	510	421	538	446	537	449
EHI_148690	DS571146	complement(132155..132502)	0.785678	92	75	105	86	111	86
EHI_148700	DS571146	complement(132805..137820)	0.494199	618	486	660	616	685	604
EHI_148710	DS571146	137879..139009	0.739495	11	11	24	13	10	14
EHI_148720	DS571146	139397..140462	0.385603	51	58	65	92	84	42
EHI_148730	DS571146	140612..141247	0.0476696	32	39	45	84	51	56
EHI_148740	DS571146	142321..142902	0.17134	31	32	41	38	5	13
EHI_148750	DS571146	143065..144029	0.205026	25	7	34	40	20	42
EHI_148760	DS571146	complement(144128..145597)	0.971273	222	190	220	214	203	203
EHI_148770.1	DS571146	complement(145729..152385)	0.433354	216	175	226	326	195	183
EHI_148770.2	DS571146	complement(152455..153192)	0.86039	34	29	40	32	32	43
EHI_148780	DS571146	154889..156764	0.130575	461	392	424	649	511	406
EHI_148790	DS571146	complement(157935..158747)	1.36687e-06	9324	8235	10834	3487	6172	5363
EhLINE2_391	DS571146	complement(159215..159335)	#N/A	1	0	0	0	0	0
EHI_148800	DS571146	159595..160908	0.2581	43	42	58	64	73	48
EhRC4_604	DS571146	164346..164621	#N/A	0	0	0	0	0	0
EHI_148810	DS571146	complement(166011..166934)	0.0618008	183	201	262	282	267	283
EHI_148820	DS571146	complement(167146..167568)	0.104364	5596	5039	6035	5663	7295	6781
EHI_148830	DS571146	complement(167756..168364)	0.857429	39	54	51	70	49	33
EHI_148840	DS571146	complement(168474..169790)	0.656947	99	85	122	86	104	77
EHI_148850	DS571146	170136..171086	0.603648	12920	11358	14489	11352	12312	11639
EHI_148860	DS571146	171211..172572	0.0418493	85	74	83	110	107	132
EHI_148870	DS571146	172776..176144	0.670972	724	603	753	898	662	622
EHI_148880	DS571146	complement(176194..178269)	0.14525	249	199	263	219	327	339
EHI_148890	DS571146	178761..179201	0.0226958	401	360	457	473	510	625
EHI_148900	DS571146	complement(179290..180781)	0.137762	365	302	409	421	420	468
EHI_148910	DS571146	complement(180997..184519)	0.0122606	451	386	453	750	518	508
EHI_148920	DS571146	184663..185800	0.923138	52	40	82	67	42	52
EHI_148930	DS571146	complement(185881..188316)	0.484698	219	164	216	269	209	185
EHI_148940	DS571146	188412..190029	0.866633	79	60	80	81	68	74
EhERE2_596	DS571146	190905..191722	#N/A	0	0	0	0	0	0
EHI_148950	DS571146	complement(192597..192977)	0.794445	6	9	8	9	11	7
EHI_148960	DS571146	complement(193067..193357)	#N/A	0	0	0	0	0	0
EHI_148970	DS571146	194234..197134	0.00194731	40	36	64	22	23	4
EhRC4_605	DS571146	complement(197229..197601)	#N/A	0	0	0	0	0	0
EHI_148980	DS571146	complement(197842..199560)	0.143741	70	65	83	97	116	79
EHI_148990	DS571146	complement(199716..202217)	0.00194731	883	712	980	559	532	614
EHI_149000	DS571146	202295..202649	0.273924	4331	4059	4716	2968	4228	3741
EHI_149010.1	DS571146	202850..203577	0.503379	60	54	70	60	53	35
EHI_149020	DS571146	203655..204575	0.129333	21	28	35	38	54	36
EHI_149030	DS571146	complement(204628..206373)	0.968848	55	41	60	51	55	48
EhLINE1_537	DS571146	complement(207702..209280)	#N/A	0	0	0	2	0	0
EhERE2_597	DS571146	complement(209281..210398)	#N/A	0	0	0	0	0	0
EHI_044470	DS571147	2486..3808	0.988426	207	188	228	191	233	179
EHI_044480.1	DS571147	complement(3888..4950)	4.30432e-11	664	551	728	343	299	300
EHI_044490	DS571147	6313..7710	0.00322347	203	181	228	116	136	124
EHI_044500	DS571147	complement(7789..9513)	0.0181393	14	16	30	2	11	5
EHI_044510	DS571147	9813..10196	0.492632	35	31	43	29	31	25
EHI_044520	DS571147	10315..11601	0.133843	210	173	226	199	152	90
EHI_044530	DS571147	complement(11692..12117)	0.870762	42	31	45	37	55	30
EHI_044540	DS571147	14010..15842	0.0425412	330	253	332	260	198	194
EHI_044550	DS571147	17137..17331	0.00132419	1907	1689	2065	1324	1362	1241
EHI_044560	DS571147	complement(17448..18106)	0.388495	33	37	42	32	30	21
EHI_044570	DS571147	18233..18892	0.226106	62	51	67	41	43	44
EHI_044580	DS571147	18983..19994	0.289062	119	114	127	102	78	100
EHI_044590	DS571147	20165..20785	0.88852	5030	4510	5378	4021	5273	4885
EHI_044600.1	DS571147	20920..21582	0.813345	12	5	7	8	15	5
EHI_044610	DS571147	21681..22413	0.159315	72	74	97	103	108	102
EHI_044620	DS571147	23972..24471	0.523784	29	29	32	28	35	46
EHI_044630	DS571147	24599..24849	#N/A	0	0	0	0	0	0
EHI_044640	DS571147	complement(25116..26270)	0.299827	445	385	478	442	532	505
EHI_044650	DS571147	complement(26693..28159)	0.453298	129	114	144	112	101	106
EHI_044660	DS571147	28834..29700	0.897138	13	24	29	28	27	14
EHI_044680.1	DS571147	29880..31659	0.356465	49	47	61	52	84	59
EHI_044690	DS571147	complement(31723..32886)	0.973653	71	53	71	61	71	55
EHI_044700	DS571147	complement(33191..34402)	0.547019	10	14	14	19	15	16
EHI_044710	DS571147	34555..35472	0.766624	7	4	12	6	6	6
EHI_044720	DS571147	35571..36632	0.486435	39	51	30	58	45	45
EHI_044730	DS571147	complement(36706..37068)	0.554569	330	271	368	309	395	336
EhLINE2_107	DS571147	37116..37845	#N/A	0	0	0	0	0	0
EhLINE1_165	DS571147	complement(38086..39621)	#N/A	0	0	0	2	2	0
EHI_044740	DS571147	41858..42463	0.370486	473	438	535	410	420	391
EHI_044750	DS571147	complement(42601..43041)	0.384432	12	13	9	18	17	15
EHI_044760.1	DS571147	43290..44075	0.0720615	90	72	93	95	129	128
EHI_044760.2	DS571147	44264..45808	0.152172	114	91	137	69	83	93
EHI_044770	DS571147	complement(45932..46336)	0.00532197	3778	3487	4228	2408	3025	2628
EHI_044780	DS571147	46548..47123	0.0295582	90	89	129	81	48	55
EHI_044790	DS571147	47188..48069	0.194896	280	231	272	232	198	194
EHI_044800	DS571147	48846..49838	0.525533	130	127	157	96	129	118
EHI_044810	DS571147	complement(49995..50627)	2.91942e-14	12752	10804	14021	4929	6469	5943
EHI_044820	DS571147	50875..51315	0.911121	171	171	199	171	197	145
EHI_044830	DS571147	51497..51652	0.0102248	1161	1090	1157	672	939	792
EHI_044840.1	DS571147	51886..54828	0.0999898	113	84	122	82	84	54
EHI_044850	DS571147	54921..55841	0.272226	96	86	104	83	83	49
EHI_044860	DS571147	55929..56819	0.179735	56	59	80	53	53	28
EHI_044870	DS571147	56883..57857	0.0750224	68	39	55	42	27	30
EHI_044880	DS571147	57953..58351	0.756761	97	96	109	81	118	119
EHI_044890	DS571147	58501..61465	0.370974	292	234	343	277	257	188
EHI_044900	DS571147	61675..63696	0.0832468	118	82	119	80	73	60
EHI_044910	DS571147	complement(63752..64218)	0.918502	41	26	54	37	52	23
EHI_044920	DS571147	complement(64658..65614)	0.911541	125	101	159	130	128	128
EHI_044930	DS571147	complement(65737..67050)	3.10815e-11	1836	1653	1938	789	1018	804
EHI_044940	DS571147	67609..69191	0.802481	713	641	862	791	713	735
EHI_044950	DS571147	complement(69666..70268)	#N/A	0	0	0	0	0	0
EHI_044960	DS571147	complement(70602..71141)	0.822115	38	36	44	48	28	29
EHI_044970	DS571147	complement(71299..72762)	0.0119308	9835	8441	10535	11928	11339	14658
EHI_044980	DS571147	73575..74363	#N/A	0	0	0	0	0	0
EHI_044990	DS571147	74441..74929	#N/A	0	0	0	0	0	0
EhLINE1_166	DS571147	74964..75390	0.990734	2	0	1	2	1	0
EhLINE2_108	DS571147	complement(75476..77286)	0.295807	5	8	9	18	12	8
EHI_045000	DS571147	78933..80033	0.923868	1699	1519	1944	1343	1725	1840
EHI_045010	DS571147	complement(80110..80772)	0.0689761	100	91	132	67	82	70
EHI_045020	DS571147	81722..82471	0.350314	1	1	3	1	0	0
EHI_045030	DS571147	83039..83833	0.829272	54	43	48	57	46	28
EHI_045040	DS571147	complement(84548..86068)	#N/A	1	0	2	0	0	0
EHI_045050	DS571147	complement(86422..88257)	0.927538	226	203	225	212	258	181
EHI_045060	DS571147	complement(88758..89753)	0.395822	185	183	235	219	283	183
EHI_045070	DS571147	89887..90507	0.746826	65	55	79	44	76	55
EHI_045080	DS571147	complement(90611..91033)	#N/A	0	0	0	0	0	0
EHI_045090	DS571147	complement(91099..91839)	#N/A	0	0	0	0	0	0
EHI_045100.1	DS571147	complement(92147..94722)	0.488223	114	89	126	166	131	85
EHI_045110	DS571147	complement(94858..96333)	0.34963	192	172	237	271	225	192
EHI_045120	DS571147	96656..99040	0.100471	2128	1801	2392	1493	1782	1688
EHI_045130	DS571147	complement(99119..100405)	0.813345	91	83	97	68	106	72
EHI_045140.1	DS571147	100672..101343	0.735901	52	64	82	51	100	64
EHI_045150	DS571147	complement(101384..102102)	0.289263	100	73	111	90	58	66
EHI_045160	DS571147	complement(102318..102860)	0.180693	64	56	73	52	48	36
EHI_045170	DS571147	102912..108311	0.0144902	389	304	407	336	193	152
EHI_045180	DS571147	108417..108881	0.311836	56	67	66	43	47	51
EHI_045190	DS571147	108957..109518	0.247121	19	9	17	5	11	8
EHI_045200	DS571147	109599..110172	0.791369	73	50	63	58	79	59
EHI_045210.1	DS571147	complement(110226..111704)	0.420133	61	50	56	43	40	47
EhSINE1_115	DS571147	complement(111729..112275)	3.01456e-07	2893	2564	3144	1519	1578	1730
EHI_045220	DS571147	112426..113193	0.0792578	38	32	41	48	63	54
EHI_045230	DS571147	complement(113211..113756)	#N/A	0	0	0	0	0	0
EHI_045240	DS571147	113956..114612	0.712673	4	14	14	14	5	5
EHI_045250	DS571147	complement(114685..116142)	0.158202	92	69	97	68	57	61
EHI_045260	DS571147	117445..117939	0.965865	14	21	14	15	25	10
EHI_045270	DS571147	complement(118847..119401)	0.590955	18	13	23	27	4	6
EHI_045280	DS571147	complement(119681..120810)	0.801703	241	177	220	162	253	240
EHI_045290	DS571147	complement(121131..122552)	0.0355211	489	434	575	666	571	710
EHI_C00015	DS571147	complement(122708..122962)	0.490361	25	20	16	19	32	27
EhLINE1_167	DS571147	complement(123958..126664)	0.0782592	2	2	1	17	6	1
EHI_045300	DS571147	127516..128130	2.68414e-152	7509	6488	7932	2	5	8
EHI_045310	DS571147	complement(128234..129303)	0.00408628	497	499	621	382	355	353
EHI_C00016	DS571147	complement(129410..129751)	0.419757	30	21	35	20	29	13
EHI_045320	DS571147	complement(129816..130523)	0.176097	49	35	55	37	30	24
EHI_045330	DS571147	130570..131424	0.0851349	143	137	147	116	102	75
EHI_045340	DS571147	complement(131444..132835)	0.203987	752	608	849	881	348	383
EHI_045350	DS571147	134084..134566	0.702073	10	16	15	14	11	7
EHI_045360	DS571147	135372..136922	0.564391	17	12	18	12	23	26
EHI_045370	DS571147	complement(136998..137819)	0.873761	235	204	230	269	174	185
EHI_045380	DS571147	138431..139846	0.660911	28	15	27	36	10	6
EHI_045390	DS571147	complement(140115..141353)	0.194988	63	57	69	56	47	25
EHI_045400	DS571147	complement(141500..143340)	0.331626	44	39	74	78	66	53
EHI_045410	DS571147	143474..144832	0.234009	47	56	61	72	78	63
EHI_045420	DS571147	complement(144893..146143)	0.643439	224	202	222	195	231	265
EHI_045430.1	DS571147	complement(147769..148311)	0.555576	47	29	28	32	19	30
EHI_045440	DS571147	148507..152940	0.112475	545	355	566	498	271	280
EHI_045450	DS571147	153314..153988	0.0151533	140	93	110	190	228	114
EHI_045460	DS571147	complement(154077..154460)	0.723547	25	24	24	22	21	18
EHI_045470	DS571147	complement(154584..155780)	0.0466769	89	74	103	117	144	112
EHI_045480	DS571147	complement(156270..156605)	0.758479	327	256	303	305	297	208
EHI_045490	DS571147	complement(157308..159276)	0.353752	64	63	62	47	45	52
EHI_045500	DS571147	160432..163785	0.496436	332	233	332	259	246	263
EHI_045510.1	DS571147	complement(163833..164766)	0.541553	70	57	67	45	58	56
EHI_045520	DS571147	complement(164933..165820)	0.301826	59	45	72	50	50	28
EHI_045530	DS571147	complement(165901..166884)	0.0353591	107	79	120	71	74	45
EHI_045540	DS571147	complement(166992..169871)	0.000627162	1049	904	1163	791	729	564
EHI_045550	DS571147	complement(170901..171521)	0.597657	78	87	93	84	62	72
EHI_045560	DS571147	171713..173989	0.679954	177	134	170	145	166	117
EHI_045570	DS571147	174122..175240	0.993682	59	67	65	41	50	95
EHI_045580	DS571147	complement(175402..176115)	0.0546582	189	154	194	90	84	167
EHI_045590.1	DS571147	complement(177552..180080)	0.810027	780	672	877	817	708	651
EHI_045590.2	DS571147	complement(180189..180665)	0.684594	11	8	12	11	4	8
EHI_045600	DS571147	181062..183089	0.20498	69	53	83	56	52	36
EHI_045610	DS571147	complement(183187..184860)	0.853854	205	190	236	230	250	161
EhLINE1_168	DS571147	complement(186259..186394)	#N/A	0	0	0	0	0	0
EhLINE2_109	DS571147	186399..187358	#N/A	0	0	0	0	0	0
EhERE2_176	DS571147	complement(187359..188109)	#N/A	0	0	0	0	0	0
EhERE2_50	DS571148	1..125	#N/A	0	0	0	0	0	0
EHI_011660	DS571148	2317..4809	0.843344	580	499	559	481	540	516
EHI_011770	DS571148	4907..7168	0.652384	23	26	34	33	19	15
EHI_011780	DS571148	complement(7210..9798)	0.69266	45	25	30	41	38	33
EHI_011790	DS571148	10288..12879	0.948348	165	123	160	188	125	114
EHI_011800	DS571148	13693..14514	0.705197	174	144	173	169	114	154
EHI_C00018	DS571148	15318..15500	0.243913	267	229	259	220	176	211
EHI_011810	DS571148	15600..16418	0.32135	36	33	76	31	34	36
EHI_011820	DS571148	16472..17464	0.730996	19	8	16	32	15	5
EHI_011830	DS571148	17546..18019	0.801724	60	42	53	48	54	37
EHI_011840	DS571148	complement(18066..18929)	0.214964	64	79	124	129	123	90
EHI_011850	DS571148	complement(19124..20321)	0.233419	110	100	113	188	117	116
EhLINE2_26	DS571148	complement(20442..20881)	0.899925	5	1	3	4	3	3
EHI_011860	DS571148	21232..23028	0.87788	76	47	76	49	75	78
EHI_011870	DS571148	complement(23116..23874)	0.720217	599	514	644	513	525	562
EHI_011880	DS571148	complement(23996..24532)	0.680264	305	254	344	310	307	189
EHI_011890	DS571148	25443..26571	0.638246	58	37	87	59	76	67
EHI_011900	DS571148	27496..27948	0.141202	185	115	204	93	117	142
EHI_011910	DS571148	28036..28461	0.870825	22	24	27	21	21	24
EhRC4_42	DS571148	28470..29581	0.0930918	12	18	18	31	28	25
EHI_011920	DS571148	complement(30481..32660)	0.432179	589	517	656	757	643	546
EHI_011930	DS571148	complement(32839..33921)	0.539062	21	21	48	50	37	23
EHI_011940	DS571148	34060..36225	0.65158	970	737	1031	899	934	1012
EHI_011950	DS571148	36444..37373	0.00521901	675	667	819	852	1038	1004
EHI_011960	DS571148	complement(37462..38415)	0.000542891	36	23	51	66	90	81
EhLINE1_46	DS571148	complement(38826..39932)	#N/A	0	0	1	0	0	0
EHI_011970.1	DS571148	40667..42295	0.579632	97	56	87	65	91	115
EHI_011980	DS571148	42537..43199	0.885745	2	2	3	2	3	3
EHI_011990	DS571148	43875..44234	0.636306	3	3	4	2	1	3
EHI_012000	DS571148	44809..46022	0.772552	12	7	9	18	9	6
EHI_012010	DS571148	46313..48004	0.0140534	172	153	184	244	226	242
EHI_012020	DS571148	complement(49675..50886)	0.115339	3020	2434	3083	3689	3206	3200
EHI_012030.1	DS571148	complement(51275..52048)	0.142873	97	111	121	144	159	136
EHI_012040	DS571148	complement(52246..53814)	0.0175868	99	88	105	176	164	122
EHI_012050	DS571148	complement(53920..54876)	0.0364559	38	37	61	79	57	81
EHI_012060.1	DS571148	complement(54983..55376)	0.104682	74	64	70	82	129	81
EhSINE2_18	DS571148	complement(55572..56182)	0.487625	141	125	117	144	109	193
EHI_012070	DS571148	complement(56267..57054)	0.56065	29	19	16	24	28	26
EHI_012080	DS571148	complement(57173..58132)	0.0161605	72	65	67	127	109	85
EhSINE1_33	DS571148	58194..58741	8.53311e-13	739	669	795	1432	1456	1689
EHI_012090	DS571148	complement(59383..60042)	#N/A	0	0	0	0	0	2
EHI_012100	DS571148	60186..61705	0.00385519	6	9	7	23	25	22
EHI_012110	DS571148	complement(61726..62028)	0.65215	6	6	5	8	11	4
EHI_012120	DS571148	complement(62130..63374)	0.327247	7	16	13	12	20	26
EHI_012130.1	DS571148	63843..65412	0.212317	6	8	13	9	21	19
EHI_012140	DS571148	complement(65536..66294)	0.000196806	32	17	33	67	57	63
EHI_012150.1	DS571148	complement(66522..67420)	0.550773	30	28	39	19	38	62
EHI_012160	DS571148	67759..69681	0.360431	40	35	32	30	46	65
EHI_012170	DS571148	69756..71135	1.8717e-19	302	280	361	779	974	810
EHI_012180	DS571148	complement(71165..72589)	0.215713	21	17	13	28	20	32
EHI_012190	DS571148	complement(73114..74175)	0.00538721	88	81	102	178	129	154
EHI_012200	DS571148	74338..75021	0.370974	13	21	20	35	23	18
EHI_012210	DS571148	75100..76719	0.152	0	1	3	12	6	0
EHI_012220	DS571148	complement(76793..79918)	0.0106175	22	15	31	66	33	41
EHI_012230	DS571148	80421..81920	2.31986e-06	47	38	58	111	145	89
EHI_012240	DS571148	82233..82835	1.30489e-15	230	199	225	572	572	535
EHI_012250	DS571148	83846..84454	0.364812	312	282	368	268	341	505
EHI_012260	DS571148	complement(85188..85592)	0.0133303	12	9	14	32	32	21
EHI_012270	DS571148	complement(86226..90086)	4.63539e-07	11988	9144	13520	17531	18304	20591
EHI_012280	DS571148	complement(91433..94312)	0.000476903	1058	866	1217	1461	1531	1458
EHI_012290	DS571148	complement(94488..97130)	0.506317	297	201	320	275	211	212
EHI_012300	DS571148	97315..100059	0.813549	22	5	13	12	9	12
EHI_012310	DS571148	complement(100090..100500)	0.0292861	23	17	20	37	38	34
EhLINE1_47	DS571148	complement(100536..101939)	0.990734	0	1	2	2	1	0
EhRC4_43	DS571148	101944..103999	0.556014	10	19	23	16	14	7
EhLINE1_48	DS571148	104063..104854	0.641691	5	7	6	2	6	4
EHI_012320	DS571148	complement(105005..106683)	0.223896	175	137	196	224	207	174
EHI_012330.1	DS571148	complement(109175..117100)	1.69701e-09	600	454	741	954	1352	1248
EHI_012340.1	DS571148	118223..120904	0.0024202	912	762	1045	1092	1296	1368
EHI_012350	DS571148	complement(121006..121578)	0.0874821	43	50	45	55	86	67
EHI_012360	DS571148	complement(121894..122407)	0.0782096	8394	7575	9057	5606	7500	6653
EHI_012370	DS571148	124483..125487	0.481253	13	13	18	24	15	21
EHI_012380	DS571148	125669..126500	0.137054	112	86	105	134	141	118
EHI_012390	DS571148	complement(127185..127706)	0.998737	69	58	80	64	75	62
EHI_012400.1	DS571148	127775..128385	0.883965	142	135	137	117	130	140
EHI_012410	DS571148	128508..129413	0.0613893	16	10	16	10	1	2
EHI_012420	DS571148	complement(131281..131787)	0.0837642	477	397	504	279	334	399
EHI_C00017	DS571148	132304..132576	0.834668	27	30	30	30	25	37
EHI_012430.1	DS571148	complement(132663..133099)	0.0914917	25	21	31	10	11	17
EhRC4_44	DS571148	133740..134675	#N/A	0	0	0	0	0	0
EHI_012440	DS571148	complement(137415..138338)	1.57967e-92	14	19	20	617	795	916
EHI_012450	DS571148	complement(140915..141493)	#N/A	0	0	0	0	0	0
EHI_012460	DS571148	complement(142316..142915)	0.882308	35	39	38	52	36	28
EHI_012470	DS571148	complement(143007..145583)	0.935373	198	152	240	254	171	133
EHI_012480	DS571148	complement(147069..147713)	0.885239	24840	22157	27219	22472	26433	24893
EHI_012490	DS571148	complement(147867..150097)	0.787587	698	564	714	869	680	487
EHI_012500	DS571148	complement(150289..152835)	0.00953229	685	507	739	836	789	913
EHI_012510	DS571148	complement(152965..155400)	0.90519	471	375	520	579	421	359
EHI_012520	DS571148	complement(156325..157959)	0.787587	16	13	17	25	3	9
EHI_012530	DS571148	158072..160891	0.503671	22	18	28	40	22	23
EHI_012540	DS571148	161026..164292	0.714075	60	46	61	82	44	56
EHI_012550.1	DS571148	165231..167393	0.0999898	1	4	6	26	6	4
EHI_C00019	DS571148	167502..167696	0.851914	142	167	183	132	191	137
EHI_012560.1	DS571148	167783..169185	0.951018	9	7	10	6	12	6
EHI_012570	DS571148	complement(171002..171876)	0.845479	509	452	585	397	537	512
EHI_012580	DS571148	complement(173070..181799)	0.328502	437	328	465	519	531	358
EHI_012590	DS571148	182073..183473	0.525236	163	137	156	209	150	148
EhLINE2_27	DS571148	183961..184065	#N/A	0	0	0	0	0	0
EHI_012600	DS571148	184676..185320	0.307004	188	177	193	171	165	113
EhERE2_51	DS571148	complement(185339..185930)	#N/A	0	1	0	0	2	1
EHI_050100	DS571149	complement(856..2757)	0.00015438	265	216	300	132	130	170
EHI_050110	DS571149	3144..4361	0.292051	86	67	91	51	66	70
EHI_050120	DS571149	4748..6265	0.765173	195	155	237	141	169	217
EHI_050130.1	DS571149	complement(6347..6836)	0.0546808	676	587	740	438	537	517
EHI_050140	DS571149	7216..8124	0.983718	160	155	160	105	187	169
EHI_050150	DS571149	complement(8575..10626)	0.000540849	177	135	237	257	322	275
EHI_050260	DS571149	complement(10746..12878)	0.498717	168	132	176	143	178	209
EHI_050270	DS571149	complement(13101..14057)	0.0277918	486	415	571	477	779	739
EHI_050280	DS571149	14782..15552	0.00551661	16726	14721	18182	10490	12677	12357
EHI_050290	DS571149	complement(15639..16109)	0.862904	69	63	92	49	69	110
EHI_050300	DS571149	complement(16217..17029)	0.845479	101	103	137	104	118	127
EHI_050310	DS571149	complement(17363..18031)	0.00318565	138	108	176	92	90	54
EHI_050320	DS571149	complement(18371..18910)	0.97187	44	25	41	41	40	24
EHI_050330	DS571149	complement(19068..20531)	#N/A	0	0	0	0	0	0
EHI_050340	DS571149	21353..22384	0.750528	171	125	173	154	126	145
EHI_050350	DS571149	22745..24025	0.878925	100	58	109	121	72	76
EhLINE1_183	DS571149	24060..24567	#N/A	0	2	0	0	0	0
EhLINE2_125	DS571149	complement(24575..26015)	0.989614	1	1	3	2	3	0
EHI_050360.1	DS571149	complement(26100..28503)	0.0652127	373	319	400	288	246	270
EHI_050370.1	DS571149	complement(29267..29950)	0.43026	25	25	39	22	17	26
EHI_050380	DS571149	30380..31912	0.951617	92	69	127	94	93	87
EHI_050390	DS571149	32610..33089	0.669908	52	29	50	60	52	34
EHI_050400	DS571149	33558..33928	0.312357	14	18	8	7	5	10
EHI_050410	DS571149	34152..36428	0.311836	81	68	92	53	66	68
EHI_050420	DS571149	complement(37568..38725)	0.0535182	70	45	55	124	103	46
EHI_050430	DS571149	38944..39987	0.522982	29	29	32	36	53	22
EHI_050440	DS571149	40123..41508	0.727538	120	81	137	106	107	88
EHI_050450	DS571149	complement(41610..42059)	4.40709e-05	24	14	15	49	60	41
EHI_050460	DS571149	42845..43509	0.879203	38	42	43	37	41	35
EHI_050470	DS571149	43821..44582	0.848359	48	32	43	31	35	45
EHI_050480	DS571149	44682..49862	0.921208	73	62	87	116	61	31
EHI_050490	DS571149	49983..50555	0.24355	1	6	2	1	0	1
EHI_C00021	DS571149	51316..51483	0.824623	2	4	3	2	5	4
EHI_050500	DS571149	52303..53259	0.727538	488	476	520	516	471	379
EHI_050510	DS571149	complement(53368..54441)	0.0168664	1453	1249	1694	1207	1001	966
EHI_050520	DS571149	54725..55396	0.19723	1977	1669	2081	1990	2318	2317
EHI_050530	DS571149	56562..58109	0.977388	5	6	10	8	7	6
EHI_050540	DS571149	complement(58143..60413)	0.846804	43	20	41	33	22	37
EHI_050550	DS571149	60750..61715	0.000198549	19662	16805	21549	11408	14305	13153
EHI_050560	DS571149	62368..62943	0.789973	48	35	42	36	34	63
EHI_050570	DS571149	63330..64265	2.72697e-23	335	280	323	1251	1082	753
EHI_050580	DS571149	complement(65028..65809)	0.821505	2	6	5	3	6	1
EHI_050590	DS571149	complement(66782..68332)	0.000172129	574	512	652	285	353	395
EHI_050600	DS571149	complement(68887..69582)	0.174011	32	17	31	16	14	16
EHI_050610	DS571149	69945..71967	0.0369716	641	557	682	510	464	417
EHI_050620	DS571149	complement(72013..72676)	0.00353555	211	210	267	137	143	156
EHI_050630.1	DS571149	complement(74117..75153)	#N/A	0	2	0	1	0	1
EHI_050640	DS571149	complement(77560..78915)	#N/A	0	0	4	0	0	0
EHI_050650.1	DS571149	complement(79756..85509)	0.0380651	1268	1010	1332	1494	1561	1454
EHI_050660	DS571149	85994..91255	0.017663	838	680	789	992	1180	858
EHI_050670	DS571149	92204..93466	0.577244	133	131	131	80	166	210
EHI_050680	DS571149	complement(93579..94780)	0.995075	6	11	11	16	11	1
EHI_050690	DS571149	95114..96079	0.089296	128	105	128	84	99	73
EHI_050700	DS571149	complement(96631..97083)	0.0282576	320	281	296	177	236	215
EHI_050710	DS571149	complement(97185..98498)	0.353903	52	51	50	47	41	26
EHI_050720	DS571149	99018..99773	0.534349	168	159	187	172	201	189
EHI_050730	DS571149	complement(99944..101047)	0.552617	188	163	154	169	134	132
EhRC4_192	DS571149	101835..101992	#N/A	0	0	0	0	0	0
EHI_050740	DS571149	complement(102616..103752)	0.0616954	1862	1535	2045	1478	1495	1271
EHI_050750	DS571149	104092..106605	0.98211	123	71	109	112	94	90
EHI_050760.1	DS571149	complement(106688..107593)	0.458102	606	622	755	472	659	574
EHI_050770	DS571149	complement(107789..109189)	0.852793	65	39	64	44	52	57
EHI_050780	DS571149	complement(109323..110079)	0.989614	105	81	105	99	99	86
EHI_050790	DS571149	complement(110174..113767)	0.283824	659	586	693	590	540	474
EHI_050800	DS571149	115626..117329	0.70421	809	746	912	883	792	857
EHI_050810	DS571149	117465..118712	0.0675248	190	160	190	164	130	74
EhSINE2_69	DS571149	complement(119904..119998)	#N/A	0	0	0	0	0	0
EHI_050820	DS571149	complement(120057..125318)	0.0701917	131	93	164	97	85	84
EHI_050830	DS571149	complement(125856..126661)	0.872045	29	22	26	31	26	23
EHI_050840	DS571149	126841..128194	0.675209	10	5	6	4	5	6
EHI_050850	DS571149	complement(128333..129241)	0.00172952	319	267	374	184	200	221
EHI_050860	DS571149	131947..132528	0.642727	11	11	15	20	14	12
EHI_050870	DS571149	complement(132587..133222)	0.970395	13	11	13	11	18	8
EHI_050880	DS571149	complement(133347..134102)	0.72834	90	93	119	102	126	91
EHI_050890	DS571149	complement(134431..135469)	0.395493	262	213	277	294	272	277
EHI_050900	DS571149	137014..139038	5.29445e-05	595	445	676	251	256	392
EHI_050910	DS571149	complement(139148..140934)	0.000407927	174	136	209	248	254	331
EHI_050920.1	DS571149	complement(141616..143219)	0.973165	127	116	156	132	134	117
EHI_050930	DS571149	complement(144858..146507)	0.123081	63	58	64	46	46	29
EHI_050940	DS571149	complement(146697..148364)	0.226681	12683	10584	13747	10987	14924	16862
EHI_050950	DS571149	149471..150508	0.0343271	690	539	721	379	481	531
EHI_050960	DS571149	152551..153294	0.000510459	6914	6117	7398	5098	4860	4598
EHI_050970	DS571149	complement(153871..155947)	0.159351	185	148	184	269	212	164
EhLINE1_184	DS571149	complement(156372..157308)	0.110868	0	0	0	6	4	2
EHI_050980	DS571149	157550..158404	0.0395671	184	168	192	225	283	213
EHI_050985	DS571149	complement(158611..159615)	3.69818e-11	236	224	248	108	51	36
EhLINE2_126	DS571149	complement(159829..159964)	#N/A	0	0	0	0	0	0
EHI_050990	DS571149	complement(160031..161455)	0.529519	268	253	306	365	266	277
EHI_C00020	DS571149	161655..161903	0.966786	5	3	6	5	5	3
EHI_051000.1	DS571149	161996..163115	0.774022	61	44	64	93	60	30
EHI_051010	DS571149	complement(163192..164205)	3.88745e-07	511	463	608	915	946	806
EHI_051020	DS571149	167026..168621	0.0380149	346	281	375	380	452	493
EHI_051030	DS571149	complement(168663..169379)	0.846867	13	7	4	4	7	9
EHI_051040	DS571149	169925..170491	0.359568	76	54	108	149	74	72
EHI_051050	DS571149	complement(170549..171391)	0.0216478	161	150	204	64	117	123
EHI_051060	DS571149	171959..175447	0.678059	40077	31826	44195	31523	33214	39880
EHI_051070	DS571149	175543..177276	0.768851	100	57	96	130	61	25
EHI_051080	DS571149	complement(178516..181506)	0.781293	84	60	98	59	87	71
EHI_051090	DS571149	complement(182236..182916)	0.0129871	7	2	3	27	13	8
EhRC4_193	DS571149	complement(183499..184427)	#N/A	0	0	0	0	0	0
EhERE2_200	DS571149	complement(185077..185630)	#N/A	0	0	0	0	0	0
EhRC4_279	DS571150	complement(20..1378)	#N/A	1	0	0	2	0	2
EhERE2_259	DS571150	1832..2794	#N/A	0	0	0	0	0	0
EHI_067830	DS571150	3295..5790	0.00761129	390	336	427	299	235	227
EHI_067840	DS571150	complement(5857..6411)	0.377365	34	23	33	24	22	19
EHI_067850.1	DS571150	6699..7386	0.000103075	814	704	891	468	524	496
EHI_067860	DS571150	7595..8584	0.418817	209	163	231	147	180	177
EHI_067870	DS571150	complement(8682..12065)	0.245969	475	359	488	372	355	343
EHI_067880	DS571150	complement(12462..13302)	0.245719	103	99	105	87	78	69
EhLINE1_254	DS571150	complement(13667..13958)	#N/A	0	0	0	1	0	0
EHI_067890	DS571150	15838..20130	0.0195044	575	420	607	374	408	365
EHI_067900	DS571150	20232..21163	0.00462839	130	106	144	91	72	55
EHI_067910	DS571150	complement(21703..22827)	0.895899	102	107	112	215	82	40
EHI_067920	DS571150	complement(23047..24162)	0.0446973	188	152	214	146	112	127
EHI_067930	DS571150	24307..26069	0.349081	123	96	119	111	59	91
EHI_067940	DS571150	complement(26102..26662)	0.161842	133	95	136	64	104	96
EHI_067950	DS571150	complement(26864..27655)	0.026824	9	10	14	8	28	57
EhSINE1_177	DS571150	28705..29286	0.00433213	30	28	35	7	11	14
EHI_067960	DS571150	complement(29602..31071)	7.46752e-06	258	199	253	120	146	98
EHI_067970	DS571150	31388..41504	0.0695029	2048	1545	2011	1538	1559	1257
EHI_067980	DS571150	complement(41636..42424)	4.7375e-40	973	888	1105	104	207	177
EHI_C00104	DS571150	complement(43672..43953)	0.501721	62	45	53	73	76	41
EHI_067990	DS571150	complement(44332..45117)	0.657507	17	12	19	14	10	13
EHI_068000	DS571150	45312..46319	0.17126	144	109	145	85	79	121
EHI_068010	DS571150	46411..50611	0.0188487	152	105	163	116	81	37
EHI_068020	DS571150	50686..51229	0.0664618	38	34	31	17	21	19
EHI_068030	DS571150	complement(51295..51780)	0.328346	84	65	102	64	76	56
EHI_068040	DS571150	complement(52975..53915)	0.872105	109	108	134	141	124	92
EHI_068050	DS571150	54194..56451	0.0249737	266	212	255	240	110	74
EHI_068060.1	DS571150	complement(56832..57440)	0.0273608	121	99	149	67	98	69
EHI_068060.2	DS571150	complement(57539..58417)	0.0409483	186	167	209	108	147	133
EHI_068070	DS571150	58634..59566	0.503379	97	81	85	71	86	59
EHI_068080	DS571150	complement(59646..59972)	0.30312	2	5	3	3	0	0
EHI_068090	DS571150	complement(60049..61491)	0.131838	539	389	556	361	371	411
EHI_068100	DS571150	complement(61673..63159)	0.136216	95	96	113	75	91	42
EHI_068110	DS571150	complement(64967..66605)	0.331356	32	27	51	25	13	35
EHI_068120	DS571150	complement(67045..67716)	0.891817	78	65	87	54	74	86
EHI_068130.1	DS571150	complement(67801..68920)	0.633181	87	81	116	84	80	79
EHI_068140	DS571150	complement(69678..70352)	0.61021	95	35	67	54	75	29
EHI_068150	DS571150	70619..71191	#N/A	0	0	0	0	0	0
EHI_068160.1	DS571150	71563..78108	0.0889736	1486	1092	1643	1078	973	1167
EHI_068170	DS571150	complement(78175..79305)	0.744417	2442	2070	2641	1534	2418	2547
EHI_068180	DS571150	complement(79502..80170)	0.799571	43	40	43	37	42	33
EHI_068190	DS571150	80384..81628	0.987569	95	71	125	104	89	91
EHI_068200	DS571150	81778..82230	2.18454e-06	13622	11871	14631	6311	8904	8031
EHI_068210	DS571150	complement(82338..82979)	0.413664	270	228	267	218	249	183
EHI_068220	DS571150	complement(83080..84075)	0.282513	171	151	204	139	161	120
EHI_068230	DS571150	84180..84893	0.376337	513	429	537	391	477	389
EHI_068240	DS571150	85054..85773	2.29913e-14	622	510	651	232	251	206
EHI_068250	DS571150	complement(86021..87421)	0.292819	12942	11277	14313	9218	11898	11428
EHI_068260	DS571150	complement(87771..88196)	9.72199e-07	224	223	241	105	125	98
EHI_068270	DS571150	complement(88352..89677)	0.458864	161	114	143	140	113	83
EHI_068280	DS571150	complement(91359..92432)	0.563749	120	103	113	181	52	17
EHI_068290	DS571150	complement(92789..93697)	0.395244	203	155	200	163	199	90
EHI_068300	DS571150	complement(94115..95515)	0.555576	43	31	55	53	56	40
EHI_068310.1	DS571150	95704..97515	0.570072	169	118	139	124	152	81
EHI_068320	DS571150	complement(97556..98746)	0.523045	581	478	642	356	546	564
EHI_C00022	DS571150	complement(99675..99896)	0.506317	23	10	21	6	22	8
EHI_068330	DS571150	99925..101229	0.353204	173	136	212	104	172	142
EHI_068340	DS571150	101351..103753	4.474e-07	697	586	783	379	398	371
EHI_068350.1	DS571150	103853..106296	0.824454	63	52	72	65	82	48
EHI_068360	DS571150	106458..107978	0.0530264	80	64	101	58	59	37
EhSINE1_178	DS571150	complement(108719..108793)	#N/A	0	0	0	0	0	0
EhLINE1_255	DS571150	complement(108719..108805)	#N/A	0	0	0	0	0	0
EHI_068370	DS571150	109138..110538	0.625893	99	74	122	97	82	75
EHI_068380	DS571150	complement(110668..111177)	0.00726323	57	42	47	80	81	84
EHI_068390	DS571150	111529..112263	0.000826465	92	73	101	0	0	0
EHI_068400	DS571150	complement(112325..113920)	0.524363	820	632	875	608	761	673
EHI_068410	DS571150	114592..116140	0.972427	592	492	635	415	613	622
EhRC4_280	DS571150	116865..117778	0.794223	7	4	7	9	2	3
EHI_068420	DS571150	119082..120367	0.381313	118	87	136	88	100	88
EHI_068430	DS571150	120463..120942	0.0499522	55	46	66	28	43	31
EHI_068440	DS571150	122346..123437	0.346191	374	384	445	303	324	368
EHI_068450	DS571150	complement(123580..125970)	0.974969	185	147	159	211	151	123
EHI_068460	DS571150	126638..127390	0.00583594	37	6	44	13	0	0
EHI_068470	DS571150	complement(127449..128381)	0.00234458	529	504	579	424	347	212
EHI_068480	DS571150	128582..128985	4.38517e-05	288	326	352	151	210	176
EHI_068490	DS571150	complement(129078..130019)	0.699318	309	328	352	296	409	188
EHI_068500	DS571150	complement(130749..131390)	0.0457782	888	762	982	557	697	726
EHI_068510	DS571150	131914..134148	0.000498552	2640	2122	2910	1409	1398	1895
EHI_068520	DS571150	134317..137067	0.096347	155	101	188	129	95	73
EHI_068530	DS571150	complement(138695..141480)	0.531144	521	473	525	448	494	405
EHI_068540	DS571150	complement(142692..145640)	0.163243	210	138	226	124	125	171
EhSINE2_94	DS571150	145689..146355	1.51438e-07	74	45	46	136	129	158
EHI_068550	DS571150	146442..148624	0.0596461	25	11	34	11	11	7
EHI_068560	DS571150	149027..149680	0.00216268	216	157	207	124	130	95
EHI_068570	DS571150	complement(149767..150301)	0.0761541	103	117	133	66	93	81
EHI_068580	DS571150	150377..150783	0.453719	42	33	29	29	21	28
EHI_068590	DS571150	151445..152516	0.000145017	166	120	175	83	75	75
EHI_068600	DS571150	152672..154075	0.557504	249	212	227	224	244	276
EHI_068610	DS571150	155120..155386	#N/A	0	0	0	0	0	0
EHI_068620	DS571150	complement(155716..157129)	0.587108	137	114	133	94	111	123
EHI_068630.1	DS571150	157436..159206	7.54627e-08	445	392	479	213	188	229
EHI_068640.1	DS571150	160108..161445	0.329908	315	286	370	224	303	269
EHI_068650	DS571150	complement(161478..162782)	6.85743e-09	1952	1768	2059	923	1184	695
EHI_068660.1	DS571150	163310..164170	0.00914795	5059	4608	5600	3329	4172	3649
EHI_068670	DS571150	164480..164980	0.0112658	116	93	106	61	50	71
EHI_068680	DS571150	complement(165140..165601)	0.0426005	96	115	111	68	52	78
EHI_068690	DS571150	165692..166288	0.66082	6	0	5	5	3	8
EHI_068700	DS571150	complement(166331..168441)	0.989356	3	0	2	2	2	1
EHI_068710	DS571150	168553..169335	0.000496283	98	92	111	42	57	55
EHI_068720	DS571150	170676..173834	5.94131e-09	481	371	564	255	222	200
EHI_068730	DS571150	complement(174788..175321)	0.00485591	42	43	58	31	19	12
EHI_068740	DS571150	176438..177208	0.0593642	48	53	47	39	25	19
EHI_068750	DS571150	177545..178879	0.0480438	399	318	424	226	271	315
EhLINE2_171	DS571150	complement(179698..181222)	#N/A	0	1	3	0	0	0
EHI_110120	DS571151	1032..2693	0.213432	3827	3528	4395	3784	4592	5201
EHI_110130	DS571151	2859..5774	0.671771	169	113	182	115	161	129
EHI_C00025	DS571151	6120..6522	0.000150487	16	15	14	36	60	36
EHI_110140	DS571151	6617..7216	0.0179578	18	12	17	24	37	35
EHI_110150	DS571151	complement(7260..8573)	0.331486	79	62	86	126	123	47
EHI_110160	DS571151	complement(8947..10377)	0.1385	208	208	233	286	230	280
EHI_110170	DS571151	complement(11126..16024)	0.00709523	155	130	186	254	219	206
EHI_110180	DS571151	17749..24204	0.00161974	11014	8718	10959	13400	13429	13834
EHI_110190	DS571151	24642..25304	0.713986	65	74	68	80	69	73
EHI_110200	DS571151	complement(25343..25750)	0.34668	2	1	1	2	3	5
EHI_110210	DS571151	complement(25918..27006)	0.856517	24	15	17	13	14	22
EHI_110220	DS571151	complement(27120..28106)	0.370486	134	139	157	194	152	151
EHI_110230.1	DS571151	complement(28194..30025)	0.288606	34	27	39	61	41	33
EHI_110240	DS571151	30292..31884	0.348038	14	12	21	25	23	20
EHI_110250	DS571151	complement(31909..33810)	0.163342	173	152	174	189	203	216
EHI_110260	DS571151	33944..35428	0.966272	56	53	63	56	46	68
EHI_110270	DS571151	complement(35848..36456)	0.841053	43	36	46	36	47	47
EhLINE1_408	DS571151	complement(37886..38578)	#N/A	0	0	0	3	0	1
EHI_110280.1	DS571151	39002..39907	0.15711	1531	1362	1579	1655	1883	1651
EHI_110290	DS571151	41399..42304	0.000200579	15	20	23	57	46	43
EHI_110300	DS571151	42543..43151	0.136861	151	111	148	168	178	165
EHI_110310	DS571151	complement(43236..44504)	0.986411	48	49	55	74	24	51
EHI_110320	DS571151	complement(44623..45627)	0.686036	1227	1109	1337	1005	1249	1098
EHI_110330	DS571151	45882..47672	0.0781266	35	29	34	26	16	12
EHI_110340	DS571151	47848..48444	0.920498	14503	12860	15616	12308	15221	13633
EHI_110350	DS571151	complement(48761..50275)	0.823755	1112	915	1123	857	970	1106
EHI_110360	DS571151	51488..51905	0.0174989	178	134	176	197	250	233
EHI_C00024	DS571151	53099..53838	0.424888	180	145	180	154	236	183
EHI_110370.1	DS571151	55002..55763	0.146202	8	0	9	14	11	14
EHI_110380	DS571151	55883..56926	0.105082	30	25	33	40	48	46
EHI_110390	DS571151	complement(57022..58614)	0.990165	80	69	103	87	61	94
EHI_110400	DS571151	58896..59861	0.0098774	12638	11204	14122	14964	17394	15892
EHI_110410.1	DS571151	60045..60815	0.627552	60	45	63	49	51	41
EHI_110420	DS571151	complement(60865..62022)	7.85302e-06	163	145	174	273	261	320
EHI_110430	DS571151	complement(62117..64839)	0.0935262	192	170	205	202	261	253
EHI_C00026	DS571151	64996..65178	0.996024	172	152	171	133	172	177
EhLINE1_409	DS571151	66192..70991	0.00974996	119	121	129	259	209	126
EHI_110440	DS571151	71034..72023	0.0751768	35	18	26	41	43	42
EHI_110450	DS571151	72717..73542	0.94586	37	31	48	37	50	29
EHI_110460	DS571151	73678..74238	0.827976	120	114	148	121	123	107
EHI_110470	DS571151	complement(74296..75315)	0.475871	45	47	58	50	71	56
EhSINE3_28	DS571151	77357..77805	#N/A	0	0	0	0	0	0
EHI_110480.1	DS571151	78903..80114	0.897941	13	11	20	14	15	17
EHI_110490	DS571151	complement(80206..81609)	0.762998	251	217	249	228	244	266
EHI_110500	DS571151	complement(81765..83099)	0.102626	231	180	199	241	287	234
EHI_110510	DS571151	complement(83489..84844)	0.772086	498	399	568	571	456	315
EHI_110520	DS571151	complement(84994..86340)	0.988883	1879	1622	2012	1434	2054	1890
EhLINE1_411	DS571151	complement(86801..87021)	#N/A	0	0	0	0	0	0
EhLINE1_410	DS571151	complement(86801..87227)	#N/A	0	0	0	0	0	0
EhLINE1_412	DS571151	complement(87245..88937)	0.334362	3	1	2	6	2	6
EhSINE1_255	DS571151	complement(88957..89502)	0.495647	150	160	215	169	232	182
EHI_110530	DS571151	89588..91072	0.00120446	288	254	305	385	483	389
EHI_110540	DS571151	complement(91425..93677)	0.34945	119	102	123	179	122	120
EHI_110550	DS571151	93928..95420	0.714139	79	69	91	71	61	79
EhLINE1_413	DS571151	95515..96179	0.17126	2	0	0	5	4	1
EhRC4_439	DS571151	complement(97591..98044)	0.905539	3	2	1	3	2	0
EHI_110560	DS571151	complement(98241..105419)	0.788483	174	154	168	323	151	68
EHI_110570	DS571151	complement(105625..106281)	0.509106	1357	1133	1491	991	1221	1261
EHI_110580.1	DS571151	106594..108927	0.379636	72	57	75	67	88	87
EHI_110590	DS571151	109484..112015	0.452203	104	76	89	98	122	91
EHI_110600	DS571151	112128..112445	0.185956	11	18	26	19	39	29
EHI_110610	DS571151	complement(112628..113176)	0.786606	43	40	47	28	25	59
EHI_110620	DS571151	114861..115319	0.00219905	190	161	226	233	340	288
EHI_C00023	DS571151	115545..115706	0.517033	8	9	10	9	12	17
EHI_110630.1	DS571151	complement(116868..118155)	#N/A	0	0	0	0	0	0
EHI_110640	DS571151	118983..119592	0.0610028	0	0	0	11	2	8
EhSINE1_256	DS571151	complement(119749..120322)	2.53927e-33	46	47	40	259	279	258
EHI_110650	DS571151	120524..125716	0.659189	33	22	26	53	31	13
EHI_110660	DS571151	complement(125808..127028)	0.244968	41	36	47	67	53	43
EHI_110670	DS571151	complement(127120..127701)	0.642727	87	89	95	65	92	76
EHI_110680	DS571151	127985..129130	0.71665	291	251	331	290	280	340
EHI_110690	DS571151	complement(129161..130261)	0.0470116	548	434	587	595	657	758
EHI_110700	DS571151	130951..132525	0.579016	17	17	19	45	18	8
EHI_110710	DS571151	complement(133190..133900)	0.596224	105	109	116	128	119	116
EHI_110720	DS571151	complement(134003..134782)	0.0297713	2473	2331	2680	2943	3579	2967
EHI_110730	DS571151	complement(136182..137645)	0.710031	288	256	329	243	273	272
EhSINE2_148	DS571151	complement(138602..139467)	1.43343e-10	66	93	101	204	247	223
EHI_110740	DS571151	140538..143129	0.33	46700	38353	47572	52682	47883	44542
EHI_110750	DS571151	complement(143283..145220)	0.0506691	1123	1017	1285	924	898	851
EhRC4_440	DS571151	145429..145696	#N/A	0	0	0	0	0	0
EHI_110760	DS571151	complement(145688..147046)	0.456713	12	13	15	26	22	9
EHI_110770	DS571151	complement(147138..147536)	0.70205	7	6	5	9	9	5
EHI_110780	DS571151	148533..149870	0.368467	150	128	134	79	109	135
EhSINE1_257	DS571151	complement(150145..150737)	0.752403	17	14	14	21	21	10
EHI_110790	DS571151	complement(150989..152897)	0.415865	211	179	252	264	229	221
EHI_110800	DS571151	complement(153567..154234)	#N/A	0	0	0	0	0	0
EhSINE1_258	DS571151	complement(154349..154896)	2.94814e-52	314	279	397	4	14	17
EHI_110810	DS571151	155120..158269	0.481253	2390	2004	2482	1936	1901	2163
EhRC4_441	DS571151	158447..158718	#N/A	0	0	0	0	0	0
EHI_110820	DS571151	complement(158739..160199)	0.284961	139	145	154	227	191	120
EHI_110830.1	DS571151	161240..162661	0.256532	211	178	230	269	233	218
EhRC4_442	DS571151	163056..163299	#N/A	0	0	0	0	0	0
EHI_110840	DS571151	complement(163394..166291)	0.000253924	48	54	61	16	30	12
EhLINE2_289	DS571151	complement(167064..170828)	0.954255	6	3	2	4	2	4
EhRC4_443	DS571151	170863..171998	#N/A	0	0	0	0	0	0
EhLINE3_54	DS571151	171995..172042	#N/A	0	0	0	0	0	0
EHI_049280	DS571152	23..862	0.918693	5	6	8	8	4	5
EHI_049290	DS571152	complement(3000..3374)	0.475879	61	49	69	64	81	64
EHI_049300.1	DS571152	complement(3628..5461)	0.0342031	206	192	208	248	260	295
EHI_049310	DS571152	6177..7904	0.517033	212	150	241	205	232	222
EHI_049320	DS571152	complement(8417..10585)	0.425121	163	173	225	117	169	175
EHI_049330	DS571152	11041..11719	0.231599	629	595	747	516	597	497
EHI_049340.1	DS571152	11830..12540	0.20498	69	69	99	75	58	33
EHI_049350	DS571152	12715..14388	0.608727	525	446	604	392	469	534
EHI_049360	DS571152	14512..14936	0.580698	36	32	47	20	35	37
EHI_049370	DS571152	15041..15341	0.766624	20	19	20	20	25	21
EHI_049380	DS571152	16717..17982	0.464599	55	39	61	59	66	59
EhERE2_198	DS571152	complement(18750..19750)	#N/A	0	0	0	0	0	0
EHI_C00030	DS571152	21159..21359	0.469723	0	2	2	1	2	6
EHI_049390	DS571152	complement(21478..22386)	0.217025	85	88	123	123	111	140
EHI_049400	DS571152	22479..23333	0.850683	309	319	371	356	414	250
EhLINE1_182	DS571152	24205..26561	0.00145617	1	1	2	35	12	3
EHI_049410.1	DS571152	complement(27650..29282)	0.0129701	18	27	21	38	55	37
EHI_049420.1	DS571152	29355..29969	0.0652127	19	23	15	28	41	31
EHI_049430	DS571152	complement(29986..31038)	0.858735	331	317	338	358	272	295
EHI_049440	DS571152	complement(31993..32343)	0.45074	21	17	15	33	19	20
EHI_049450	DS571152	34935..36030	0.0689922	87	87	89	119	130	111
EHI_049460	DS571152	36112..37374	0.008325	70	55	71	81	145	105
EHI_049470	DS571152	complement(40239..43025)	0.291873	113	88	125	223	132	77
EHI_049480.1	DS571152	43253..45397	0.970525	149	119	158	139	146	124
EHI_049490	DS571152	complement(45522..46319)	0.741845	78	57	62	94	63	55
EHI_049500	DS571152	complement(49492..50493)	0.916043	84	73	86	68	80	81
EHI_049510	DS571152	complement(50605..51444)	0.271829	98	81	122	101	155	112
EHI_049520	DS571152	complement(51868..53071)	0.151748	75	54	77	87	94	91
EHI_049530	DS571152	53174..53573	0.828263	12	11	17	16	12	16
EHI_049540	DS571152	53749..54937	0.356234	30	24	36	35	54	28
EHI_049550	DS571152	54969..55355	0.516221	7	7	6	11	14	5
EhLINE2_122	DS571152	complement(55367..55698)	#N/A	0	0	0	0	0	0
EHI_049560.1	DS571152	55809..56951	0.989614	72	56	80	64	69	70
EHI_049570	DS571152	57170..59170	0.180885	455	355	489	295	393	330
EHI_049580	DS571152	59314..60852	0.143113	100	85	122	141	153	106
EHI_049590.1	DS571152	complement(61213..63516)	0.488223	197	162	227	253	211	184
EHI_049600	DS571152	63605..64789	0.51655	99	82	86	84	118	101
EHI_049610.1	DS571152	66990..68983	8.02085e-05	548	487	603	718	922	938
EHI_049620	DS571152	complement(69033..70079)	7.91766e-19	8000	7188	9120	3126	3117	3678
EHI_049630.1	DS571152	complement(70428..71039)	0.00157511	100	91	96	55	52	48
EHI_049640	DS571152	72050..75412	0.807878	708	631	753	584	669	692
EHI_049650	DS571152	complement(75499..80898)	6.03395e-05	314	239	315	798	487	355
EHI_049660	DS571152	complement(82683..83777)	0.992796	328	290	383	248	338	380
EHI_049670	DS571152	complement(84169..86637)	0.251722	21331	17916	21470	18663	17852	15284
EHI_049680	DS571152	90256..92985	0.456494	1523	1281	1640	1418	1222	1222
EHI_049690	DS571152	complement(93787..94653)	0.0649264	4507	3969	5314	1891	4245	3627
EhLINE2_123	DS571152	complement(95181..99148)	0.0775642	3	2	1	15	6	3
EHI_049700	DS571152	99326..100639	0.0287373	51	46	43	77	88	60
EHI_049710	DS571152	complement(101617..103116)	0.456248	137	130	133	157	93	70
EHI_049720	DS571152	complement(103268..104371)	0.875098	118	128	135	169	126	97
EHI_049730	DS571152	complement(104632..105768)	0.0681676	180	160	218	290	213	222
EHI_049740	DS571152	complement(105915..106949)	0.762998	222	178	200	216	178	154
EHI_049750	DS571152	107086..108775	0.249303	48	46	55	51	68	77
EHI_049760.1	DS571152	109687..111261	0.506317	29	41	58	36	15	43
EHI_049770	DS571152	complement(111729..115184)	0.72089	547	492	507	636	510	258
EHI_049780	DS571152	116126..117805	0.736536	77	63	87	105	85	54
EHI_049790	DS571152	118911..120368	0.932988	433	412	465	414	443	440
EHI_049800	DS571152	complement(120538..121281)	0.000124681	17	14	9	26	47	66
EHI_049810	DS571152	complement(121703..124036)	0.51409	1	0	1	1	3	1
EhSINE3_12	DS571152	complement(124415..124794)	0.652384	0	1	1	2	2	0
EHI_049820	DS571152	125000..127111	0.00461398	98	88	130	367	222	78
EHI_049830	DS571152	127577..129087	0.269785	68	65	88	86	81	110
EHI_049850.1	DS571152	complement(129245..131151)	0.231599	31	17	36	54	36	29
EHI_049860	DS571152	131402..132319	0.573992	112	80	123	88	106	73
EHI_049870	DS571152	132630..133574	0.667953	18	14	27	35	18	17
EHI_049880	DS571152	133696..133998	0.804615	32	28	31	30	33	17
EHI_049890.1	DS571152	complement(134205..135181)	0.64271	29	23	31	32	21	14
EHI_C00027	DS571152	135228..135558	0.179451	25	25	37	20	18	16
EHI_049900	DS571152	complement(135657..137288)	0.0521857	84	95	91	124	134	120
EHI_049910	DS571152	138327..139616	0.968747	1512	1252	1691	1402	1414	1464
EHI_049920	DS571152	139937..141316	0.287088	1621	1434	1824	1644	1896	1951
EHI_049930	DS571152	complement(142212..143189)	0.136057	24	23	15	59	36	15
EHI_049940	DS571152	complement(143306..145432)	2.46278e-05	351	338	399	535	638	532
EHI_049950	DS571152	complement(145513..147144)	0.0596461	833	684	878	1012	915	895
EHI_C00028	DS571152	149087..149334	0.796134	13	4	8	7	9	4
EHI_049960	DS571152	149515..151803	0.970281	12	9	17	26	8	4
EHI_049970	DS571152	152540..153519	0.884243	147	98	170	116	141	159
EhERE2_199	DS571152	155857..156483	#N/A	0	0	0	0	0	0
EHI_C00029	DS571152	157409..157656	0.83484	7	4	8	13	7	2
EhLINE2_124	DS571152	complement(157741..158654)	#N/A	0	1	0	0	0	1
EHI_049980	DS571152	complement(159292..159373)	#N/A	0	0	0	0	0	0
EHI_049990	DS571152	163100..163618	#N/A	0	0	0	0	0	0
EHI_050000	DS571152	164576..165112	#N/A	0	0	0	0	0	0
EhERE2_92	DS571153	complement(1..406)	#N/A	0	0	0	0	0	0
EHI_022600	DS571153	complement(1373..1978)	1.92691e-22	102	108	134	5	8	3
EhSINE1_62	DS571153	2279..2791	#N/A	2	0	0	0	0	0
EhSINE2_40	DS571153	2892..3111	#N/A	0	0	0	0	0	0
EHI_022610	DS571153	complement(4331..5245)	8.05354e-09	59	45	36	1	2	0
EHI_C00034	DS571153	6767..6991	0.0477982	83	72	70	27	69	32
EhRC4_83	DS571153	7503..10800	0.284452	5	1	2	1	1	0
EhSINE1_63	DS571153	complement(10789..11052)	#N/A	1	0	0	0	0	0
EhSINE2_41	DS571153	11064..11572	#N/A	0	0	0	0	0	0
EHI_022620	DS571153	complement(13738..16338)	#N/A	2	0	0	0	0	0
EhLINE1_81	DS571153	complement(17188..18654)	0.982777	5	2	8	5	8	2
EhLINE1_82	DS571153	21757..23105	0.747547	1	2	2	3	2	2
EHI_022730	DS571153	23458..24237	0.992796	110	71	115	72	120	95
EHI_022840	DS571153	24252..24852	0.951018	15	14	9	11	20	8
EHI_022850	DS571153	24930..26459	0.723506	43	44	48	44	33	40
EHI_022860	DS571153	complement(26503..28284)	0.44974	69	52	83	83	38	34
EHI_022870	DS571153	28502..29461	0.000400454	151	157	152	88	90	32
EHI_022880	DS571153	complement(29477..30343)	0.00462578	261	240	304	176	158	188
EHI_022890	DS571153	30437..31057	0.883961	403	358	408	388	390	393
EHI_022900	DS571153	31305..31511	0.967944	4	2	8	5	5	3
EHI_022910	DS571153	complement(31589..32332)	0.738958	51	65	69	48	66	48
EHI_022920	DS571153	complement(32402..33046)	0.405329	34	27	39	25	18	30
EHI_022930	DS571153	complement(33101..33773)	0.199554	62	46	49	37	33	40
EHI_022940	DS571153	33885..37397	0.983718	829	696	963	868	719	807
EHI_022950	DS571153	complement(38446..39549)	1.13029e-27	1519	1408	1807	542	553	533
EHI_022960	DS571153	complement(40099..41511)	0.0104506	2107	1815	2283	2387	2797	3145
EHI_022970	DS571153	43294..43791	0.00783613	574	503	652	435	450	355
EHI_022980	DS571153	44057..45040	0.490096	868	788	892	846	722	680
EHI_022990.1	DS571153	complement(45103..46431)	0.112884	5	6	7	4	0	0
EHI_022990.2	DS571153	complement(47902..48174)	#N/A	0	0	0	0	0	0
EhLINE2_65	DS571153	complement(48237..51673)	2.08714e-17	96	88	117	4	2	0
EHI_023000	DS571153	51987..52432	0.0955386	61	49	62	40	38	35
EHI_023010.1	DS571153	52635..54997	0.00172952	369	348	436	216	255	253
EHI_023020	DS571153	55842..56585	0.143994	374	350	434	314	337	263
EHI_023030	DS571153	56659..57867	0.781687	121	97	144	113	130	134
EHI_023040	DS571153	complement(58321..59046)	0.0724694	110	94	115	70	66	75
EHI_023050	DS571153	complement(59211..62741)	0.0451443	119	111	129	92	79	67
EHI_023060	DS571153	complement(63440..64174)	1.02741e-11	83	72	112	211	247	230
EHI_023070	DS571153	complement(64260..64910)	0.00732122	695	617	848	481	497	511
EHI_023080	DS571153	65029..66306	0.000460831	436	409	443	278	253	257
EHI_023090	DS571153	complement(67263..68792)	0.766054	508	468	588	810	470	357
EHI_023100	DS571153	70214..71293	0.993277	14	10	17	23	11	6
EHI_023110	DS571153	complement(71373..72473)	8.95126e-22	7450	6451	8202	18795	16036	18410
EHI_023120	DS571153	73149..74752	0.0459313	286	231	353	395	391	329
EHI_023130	DS571153	75878..77191	0.0295221	278	221	318	153	178	228
EHI_023140.1	DS571153	77541..80436	0.470063	536	465	584	496	465	429
EHI_023150	DS571153	80545..82518	0.0994654	18	14	18	54	29	12
EHI_023160	DS571153	complement(83554..85125)	0.29304	19	20	22	35	28	22
EHI_023170.1	DS571153	85236..86759	0.747547	79	53	66	77	43	53
EHI_023180.1	DS571153	complement(86825..87873)	0.0181393	124	131	126	188	193	162
EHI_023190	DS571153	88029..89489	0.0121467	48	33	41	75	94	50
EHI_023200	DS571153	complement(89557..91458)	0.941855	76	42	65	90	54	28
EHI_023210	DS571153	91843..92760	0.113305	46	45	50	23	36	28
EHI_023220	DS571153	93010..93204	0.00142459	4974	4213	5207	2733	3609	3338
EHI_023230	DS571153	complement(94577..94933)	0.612642	7905	6914	8181	7201	7233	6734
EHI_023240	DS571153	95352..96503	0.54522	90	89	104	77	93	66
EHI_023250.1	DS571153	97509..97946	0.0831751	6	7	4	11	16	14
EhSINE1_64	DS571153	complement(98746..99326)	0.149384	2	1	0	7	3	3
EHI_023260	DS571153	complement(99799..100971)	0.432341	352	346	438	248	345	363
EHI_023270	DS571153	complement(101187..103919)	0.106965	444	398	527	368	328	347
EHI_023280	DS571153	104248..104787	0.415881	0	0	1	0	5	0
EHI_023290	DS571153	105259..106326	0.984702	4	4	4	3	6	3
EHI_023300	DS571153	complement(106421..108115)	0.0874146	879	780	901	1014	892	1269
EHI_023310	DS571153	108305..110187	0.754104	151	109	153	107	127	134
EHI_023320	DS571153	complement(110262..113348)	0.491586	762	630	853	612	706	644
EHI_023330.1	DS571153	complement(113553..116798)	4.48021e-21	457	401	565	125	159	84
EHI_023340	DS571153	116937..118913	0.90729	137	115	139	132	134	126
EHI_023350	DS571153	119198..120187	0.0183623	49	41	67	34	23	24
EHI_023360	DS571153	complement(120281..121771)	0.918693	1936	1713	2307	1844	2111	1726
EHI_C00031	DS571153	complement(122236..122442)	0.465578	143	129	145	76	148	111
EHI_C00032	DS571153	complement(122867..123145)	0.828263	19	15	23	18	17	27
EHI_023370	DS571153	complement(123308..124936)	0.0698327	311	262	354	249	225	213
EHI_C00033	DS571153	125419..125789	0.149507	50	39	51	24	33	33
EHI_023380	DS571153	126010..128961	0.562644	31	30	55	31	18	40
EHI_023390	DS571153	complement(129032..130597)	0.496683	65	50	76	48	57	49
EHI_023400	DS571153	complement(131597..131782)	0.0178762	2	2	4	15	13	6
EHI_023410	DS571153	complement(132603..133932)	0.863172	506	434	576	438	493	497
EhLINE2_66	DS571153	complement(137388..137732)	#N/A	0	1	1	1	0	2
EHI_023420	DS571153	137797..139089	0.0661146	0	0	0	4	6	9
EHI_023430	DS571153	141655..144270	0.933075	689	564	819	671	605	755
EHI_023440	DS571153	complement(144500..145096)	0.937216	8	12	8	5	14	10
EHI_023450	DS571153	145274..145897	0.765408	50	36	55	38	34	52
EhLINE1_83	DS571153	complement(146745..148734)	#N/A	1	0	2	1	1	0
EhRC4_84	DS571153	complement(150304..150656)	#N/A	0	0	0	0	0	0
EHI_023460	DS571153	complement(151307..152623)	0.803013	60	50	61	58	45	51
EHI_023470	DS571153	complement(153175..154407)	0.266843	1069	919	1160	1297	1184	1041
EHI_023480	DS571153	154715..157531	0.659637	498	379	510	528	445	472
EHI_023490	DS571153	complement(158062..159807)	0.00575764	436	360	399	483	616	545
EHI_023500	DS571153	161806..162267	0.994389	1806	1567	1977	1661	1753	1773
EHI_178440.1	DS571154	complement(740..8410)	0.799571	508	384	465	428	423	405
EHI_178450	DS571154	8856..10736	0.0682747	358	343	412	295	272	260
EHI_178460	DS571154	10876..11451	0.0381439	647	554	620	705	858	767
EhLINE1_647	DS571154	complement(11558..11774)	0.939908	5	2	2	2	4	2
EhLINE1_648	DS571154	11775..16513	4.12786e-05	110	134	152	69	67	44
EHI_178470	DS571154	17840..20527	0.752673	9553	7707	10650	7744	9866	10795
EHI_178480	DS571154	complement(20617..21370)	0.11283	67	66	57	103	96	68
EHI_178490	DS571154	23013..23792	0.647498	889	772	966	817	1048	883
EHI_178500	DS571154	23906..24388	0.187272	49	53	50	68	90	50
EhLINE1_649	DS571154	complement(25153..25877)	0.788108	2	3	2	2	1	2
EHI_178510	DS571154	26530..28695	0.00126629	87	72	105	147	144	167
EHI_178520	DS571154	complement(28800..31547)	0.172306	20	12	16	26	41	15
EhLINE2_467	DS571154	complement(32320..32604)	#N/A	0	0	0	0	0	0
EHI_178530	DS571154	33367..34218	4.14831e-08	42	22	29	115	86	87
EHI_178540	DS571154	complement(34331..34765)	0.714481	22	17	32	18	34	28
EHI_178550	DS571154	35176..36686	0.961172	9	12	12	17	10	4
EHI_178560	DS571154	37024..37704	0.00069679	451	415	534	609	688	849
EHI_178570	DS571154	complement(37738..39348)	5.43761e-18	314	273	363	806	856	748
EhLINE1_650	DS571154	complement(39599..39874)	#N/A	0	0	0	0	0	0
EhLINE1_651	DS571154	complement(39975..41572)	0.899511	2	5	0	4	1	1
EHI_178580	DS571154	41929..46005	4.52527e-07	2530	1950	2713	3656	3984	4956
EHI_178590	DS571154	complement(47314..47964)	0.0147759	672	595	704	409	360	555
EHI_178600.1	DS571154	48498..49193	0.00611778	22	23	22	37	56	43
EHI_C00037	DS571154	complement(49560..49751)	0.691951	13	11	15	11	23	13
EHI_178610	DS571154	complement(49977..55427)	0.00535892	143	139	202	346	282	155
EHI_178620	DS571154	complement(55613..56023)	0.950331	275	242	283	261	291	215
EHI_178630	DS571154	56176..57182	0.13431	25	28	29	36	48	38
EHI_178640	DS571154	complement(57723..58031)	0.706467	13	8	18	7	16	7
EHI_178650	DS571154	complement(58172..59710)	0.111481	218	171	243	213	286	284
EHI_178660	DS571154	59794..60483	0.6856	111	105	140	134	144	107
EHI_178670	DS571154	complement(60516..61439)	0.138337	316	278	338	393	383	339
EHI_178680	DS571154	complement(61736..62398)	0.353844	115	120	139	113	90	94
EHI_178690	DS571154	62667..67097	0.265527	157	103	157	169	158	168
EHI_178700.1	DS571154	67213..68403	0.68094	72	45	68	71	75	56
EHI_178710.1	DS571154	complement(68433..69746)	0.271297	133	91	120	94	89	84
EHI_178720.1	DS571154	70030..71481	0.0663908	188	178	239	195	125	80
EHI_178720.2	DS571154	71688..76481	0.71837	643	469	692	646	506	478
EHI_178730	DS571154	77338..78543	0.0118277	154	133	151	170	251	217
EHI_C00038	DS571154	78745..79044	0.0873685	60	60	76	79	102	93
EHI_178740	DS571154	complement(79242..79738)	0.29726	209	200	248	234	283	235
EHI_178750	DS571154	80236..80919	0.0199073	226	206	239	319	282	314
EHI_178760	DS571154	81211..82767	0.526295	42	34	31	50	39	39
EHI_178770	DS571154	complement(82818..83855)	0.594368	73	58	85	73	92	75
EHI_178780	DS571154	83895..86760	0.7502	219	165	269	214	225	234
EHI_178790	DS571154	87237..88007	0.047705	22	15	17	73	42	9
EHI_178800.1	DS571154	88165..89214	0.795941	8	4	3	8	6	4
EHI_178810	DS571154	complement(89271..93854)	0.686911	647	482	698	718	563	616
EHI_178820	DS571154	94492..96108	0.665197	148	156	188	220	166	142
EHI_178830.1	DS571154	96203..97996	0.0496503	337	256	348	360	454	403
EhRC4_728	DS571154	98619..98983	#N/A	0	0	0	0	0	0
EHI_178840	DS571154	99275..100483	0.00232722	34	33	43	109	88	40
EHI_178850	DS571154	complement(100509..101693)	0.038927	527	409	530	508	498	1202
EHI_178860	DS571154	101914..103185	0.0775642	83	55	44	76	88	112
EHI_178870	DS571154	103343..105442	0.108963	573	494	608	684	690	645
EHI_178880	DS571154	105661..106575	0.000828154	271	249	365	435	493	423
EHI_178890	DS571154	106743..107384	0.18788	479	398	461	465	568	516
EHI_178900	DS571154	complement(107607..109175)	0.183442	29	24	23	44	34	32
EHI_178910	DS571154	complement(109307..110095)	0.0148115	111	122	123	166	171	176
EHI_178920	DS571154	110401..111462	0.0820404	690	611	782	517	590	495
EHI_178930	DS571154	complement(111536..112282)	0.564834	35	39	52	39	40	21
EHI_178940	DS571154	112335..113066	0.68308	214	183	202	259	196	181
EHI_178950	DS571154	complement(114577..114659)	#N/A	0	0	0	0	0	0
EHI_178960	DS571154	complement(115242..117383)	0.343635	21126	17669	23176	19175	22600	27079
EHI_178970.1	DS571154	118059..119795	0.654463	562	509	662	523	721	582
EHI_178980.1	DS571154	complement(120899..122530)	0.100226	122	113	153	202	127	182
EHI_178980.2	DS571154	complement(122543..124390)	0.591274	15	12	27	33	27	9
EHI_178990	DS571154	complement(124484..125446)	0.29993	72	66	63	70	96	84
EHI_179000	DS571154	125651..126208	0.930508	4473	4086	4993	3797	5012	4590
EHI_179010	DS571154	complement(126295..127500)	0.0414014	218	173	250	254	295	283
EHI_179020.1	DS571154	127749..129206	0.000419018	160	168	189	249	276	293
EHI_179030	DS571154	complement(129247..130815)	0.410839	73	43	72	63	85	76
EHI_179040	DS571154	complement(130859..132519)	0.326214	148	122	138	181	169	127
EHI_179050	DS571154	132712..133338	0.223615	154	125	146	200	160	154
EhRC4_729	DS571154	complement(133991..134424)	#N/A	0	0	0	0	0	0
EhSINE1_384	DS571154	complement(134419..134922)	#N/A	0	0	0	1	0	0
EhRC4_730	DS571154	complement(135937..136513)	#N/A	0	0	0	0	1	0
EHI_179060.1	DS571154	complement(137545..139831)	4.91623e-05	90	78	87	241	159	137
EHI_179070	DS571154	complement(139912..141174)	0.00336259	0	3	2	20	7	12
EHI_179080	DS571154	141388..142821	0.000605031	354	312	387	562	589	449
EHI_179090	DS571154	complement(142886..151593)	0.941007	309	249	333	380	313	193
EHI_C00035	DS571154	complement(151938..152177)	0.103278	156	149	172	206	246	161
EHI_C00036	DS571154	152409..152678	0.326497	69	55	59	71	79	73
EHI_179100	DS571154	152797..154635	0.881296	99	87	81	99	83	89
EhLINE1_652	DS571154	complement(154706..154916)	#N/A	0	2	2	0	0	0
EhLINE3_87	DS571154	154905..156234	0.138665	24	14	6	13	0	2
EhLINE3_88	DS571154	156444..157173	#N/A	0	1	0	1	1	0
EhRC4_731	DS571154	157213..159841	0.00156158	0	2	5	22	24	6
EhLINE2_231	DS571155	complement(352..519)	#N/A	0	0	0	0	0	0
EHI_091940	DS571155	complement(579..2159)	0.926918	282	267	286	328	255	216
EHI_091950	DS571155	2257..5553	0.870916	70	47	57	66	51	43
EHI_091960	DS571155	complement(5592..6077)	0.359552	0	8	0	2	14	6
EHI_092070	DS571155	6355..6969	0.597068	83	61	69	49	81	48
EHI_092080	DS571155	complement(7069..8517)	0.915238	9202	8048	8892	7510	9393	9074
EhERE2_370	DS571155	complement(11672..13599)	#N/A	0	0	0	0	1	0
EhLINE1_338	DS571155	complement(14730..15942)	#N/A	0	1	0	1	1	0
EHI_092090	DS571155	complement(16096..18495)	0.758811	155	163	198	220	123	121
EHI_092100	DS571155	complement(18708..19001)	0.296607	4	3	2	6	5	8
EhSINE2_121	DS571155	19647..19873	#N/A	0	0	0	0	0	0
EHI_092110	DS571155	20446..20616	0.171106	388	326	397	368	514	460
EHI_092120	DS571155	complement(20947..21243)	0.447813	1574	1463	1690	1385	1975	1839
EHI_092130	DS571155	complement(21368..21775)	0.845479	68	79	69	87	57	55
EHI_092140	DS571155	22180..23006	0.478324	493	481	571	488	628	570
EHI_092150	DS571155	23095..23976	0.963684	57	58	65	95	47	38
EHI_092160	DS571155	24987..25556	0.849023	96	68	104	89	117	69
EHI_092170	DS571155	25857..26495	0.785302	319	284	340	329	267	271
EHI_092180	DS571155	complement(26716..27267)	#N/A	1	0	0	0	0	0
EHI_092190	DS571155	complement(27900..29363)	0.392348	112	87	115	304	74	59
EHI_092200	DS571155	complement(29691..31157)	0.644396	114	101	118	132	120	109
EHI_092210	DS571155	31336..32367	0.952452	9	7	11	10	9	6
EHI_092220	DS571155	complement(32415..36350)	0.571464	91	62	90	76	67	63
EHI_092230	DS571155	36542..37396	0.163648	82	69	89	86	111	113
EHI_092240	DS571155	37492..38397	0.990343	29	14	25	36	14	16
EHI_092250.1	DS571155	38674..41688	0.858401	16	21	22	39	8	4
EHI_092260	DS571155	41720..43921	0.654114	39	25	24	72	31	8
EhLINE1_339	DS571155	43960..45908	1.25961e-08	101	88	99	180	294	213
EhLINE1_340	DS571155	46009..46773	0.0275563	0	1	0	12	6	2
EhLINE1_341	DS571155	46874..47598	#N/A	0	0	0	1	0	0
EHI_092270.1	DS571155	complement(48004..48572)	0.333844	98	91	143	76	89	94
EhLINE1_342	DS571155	complement(48675..53436)	1.13593e-23	4	6	5	206	101	99
EHI_092280	DS571155	53656..54555	0.894864	206	178	206	194	195	201
EHI_092290	DS571155	54788..58592	0.454718	1451	1187	1530	1582	1598	1337
EHI_092300	DS571155	complement(59799..63704)	0.766699	8	9	13	27	8	2
EHI_092310	DS571155	65217..67667	0.129084	6	0	9	29	10	3
EHI_092320	DS571155	67967..68368	0.0120739	27	28	27	83	54	30
EHI_092330	DS571155	complement(68425..69618)	0.226681	34	40	39	70	56	32
EHI_092340	DS571155	69789..70034	0.897138	3	2	3	2	0	7
EHI_092350	DS571155	70239..70628	0.249598	7	11	22	21	26	19
EHI_092360	DS571155	complement(71513..79967)	0.00146173	263	218	238	428	378	302
EHI_092370	DS571155	80315..80656	0.861668	335	292	376	284	368	356
EhRC4_362	DS571155	82637..84188	0.000662377	19	19	22	52	42	46
EhSINE1_213	DS571155	84195..84345	#N/A	0	0	0	0	0	0
EhLINE1_343	DS571155	complement(84542..84887)	0.731168	2	5	2	3	2	1
EhSINE1_214	DS571155	complement(84915..85338)	0.636306	5	4	9	5	3	4
EhSINE1_215	DS571155	85325..85541	#N/A	0	1	0	0	0	0
EhLINE2_232	DS571155	85580..90251	0.955949	24	16	29	39	19	11
EhRC4_363	DS571155	90936..91596	0.0798692	0	0	0	9	9	0
EhSINE1_216	DS571155	91603..91753	#N/A	0	0	0	0	0	0
EhLINE1_344	DS571155	complement(91950..92198)	#N/A	0	0	0	0	0	0
EhLINE2_233	DS571155	92206..96814	0.696236	8	11	11	14	6	2
EHI_092380.1	DS571155	complement(96869..98461)	0.679698	125	111	134	142	114	145
EHI_092390	DS571155	98764..100035	0.509107	918	784	869	953	1004	813
EHI_092400	DS571155	101159..101728	0.896567	35	21	30	31	28	29
EHI_092410	DS571155	102226..102717	0.875995	2	0	3	3	2	1
EHI_092420	DS571155	103004..104398	0.771664	540	433	592	475	508	611
EHI_092430	DS571155	complement(104483..104887)	0.278287	3841	3493	4285	2674	3627	3380
EHI_092440	DS571155	105048..105446	#N/A	0	0	0	0	0	0
EHI_092450	DS571155	106039..107151	0.230285	2394	2088	2415	3082	2329	2568
EHI_092460	DS571155	complement(107255..107937)	0.473959	56	51	54	34	49	45
EHI_092470	DS571155	108386..108556	0.513924	415	369	426	281	416	349
EHI_092480	DS571155	108940..110292	0.379155	55	43	63	60	35	24
EHI_092490	DS571155	complement(110423..111772)	6.70955e-11	1203	1006	1289	1985	2515	2597
EhLINE1_345	DS571155	complement(112014..113498)	0.29135	3	2	4	7	5	7
EHI_092500	DS571155	complement(114583..115770)	0.988881	1283	1105	1294	1317	1194	1064
EHI_092510	DS571155	116033..116872	0.986411	529	453	547	602	539	347
EHI_092520	DS571155	complement(119589..120359)	0.00124957	216	201	242	271	433	349
EHI_092530	DS571155	complement(120555..121748)	0.0065397	304	279	313	415	433	421
EhSINE2_122	DS571155	complement(121953..122481)	0.873761	3	1	0	0	1	2
EhLINE2_234	DS571155	122484..122949	#N/A	0	0	0	0	0	0
EHI_092540	DS571155	122963..124567	0.685961	22	15	28	34	25	16
EHI_092550	DS571155	124697..125857	0.982777	57	41	60	86	48	18
EHI_092560	DS571155	125995..126966	0.475879	61	48	55	73	91	37
EHI_092570	DS571155	complement(127002..127826)	0.0109665	0	0	0	22	21	16
EHI_C00039	DS571155	127881..128138	0.498235	19	18	19	24	22	26
EHI_092580	DS571155	complement(128317..128937)	0.490433	210	171	219	152	211	314
EHI_092590	DS571155	130495..131960	0.000219133	63	44	61	106	137	93
EHI_092600	DS571155	132082..133218	0.022256	483	421	523	569	668	643
EHI_092610	DS571155	133321..134118	0.874574	81	65	89	87	69	83
EHI_092620	DS571155	134401..135648	0.25204	1539	1314	1754	1614	1839	1724
EHI_092630	DS571155	135760..136167	0.214132	29	21	29	32	39	40
EHI_092640	DS571155	136419..137780	0.849345	2440	2045	2705	1874	2511	2830
EHI_092650	DS571155	complement(138478..139893)	2.033e-05	525	466	555	719	944	839
EHI_092660	DS571155	complement(140185..143535)	0.159351	443	366	430	451	494	531
EHI_092670	DS571155	complement(143728..144633)	0.678478	18	24	30	32	25	25
EHI_092680	DS571155	145036..146238	0.0031981	3229	2861	3768	2220	2261	2352
EHI_092690	DS571155	146387..147709	0.343635	144	131	164	160	188	158
EHI_092700	DS571155	148331..148813	0.000181489	4	8	1	34	19	23
EHI_092710	DS571155	151708..152091	0.110241	21	20	18	29	33	32
EHI_092720	DS571155	complement(152126..152879)	0.128162	100	97	110	181	121	113
EHI_092730.1	DS571155	153308..154022	0.110226	154	138	161	190	205	177
EhRC4_749	DS571156	46..1639	0.113305	0	0	0	7	6	0
EhLINE1_668	DS571156	2335..2772	#N/A	0	0	0	0	1	0
EHI_182460	DS571156	complement(3538..4713)	0.942182	34	39	43	78	29	2
EHI_182470	DS571156	6215..6595	0.135996	402	364	477	449	519	523
EHI_182480	DS571156	complement(6745..8340)	0.475878	728	577	807	602	627	608
EHI_182490	DS571156	8593..10182	0.0307716	21	15	27	48	46	24
EHI_182500	DS571156	complement(10698..12182)	0.896469	86	55	75	84	76	58
EHI_182510	DS571156	complement(12402..13544)	0.0475979	149	123	120	92	94	77
EHI_182520	DS571156	13678..14718	0.00181183	880	803	1044	614	702	612
EHI_182530	DS571156	complement(14749..15186)	0.707097	25	26	37	21	45	33
EHI_182540	DS571156	complement(16085..16654)	0.952111	2	3	5	7	2	0
EHI_182550	DS571156	complement(17193..17849)	0.700645	524	454	511	430	495	437
EHI_182560	DS571156	complement(18060..18716)	0.158529	436	425	455	417	560	610
EHI_182570	DS571156	complement(18858..20660)	0.0681407	183	148	224	220	236	257
EHI_182580.1	DS571156	20889..21875	0.0831974	18	16	16	28	33	25
EHI_182590	DS571156	complement(21973..22167)	0.296607	1228	1118	1238	1103	1534	1457
EHI_182600	DS571156	complement(22322..23525)	0.448926	590	529	756	649	681	713
EHI_182610	DS571156	complement(23761..24264)	0.530214	51	52	53	54	83	47
EHI_182620	DS571156	complement(25233..26660)	0.17544	244	215	202	202	180	126
EHI_182630	DS571156	26678..27259	0.532502	91	71	89	61	76	72
EHI_182640	DS571156	complement(27271..27846)	0.597364	13	9	20	29	13	12
EHI_182650	DS571156	27919..29130	0.00531852	125	128	138	186	231	176
EHI_182660	DS571156	29965..30372	0.691252	32	29	50	33	44	47
EHI_182670	DS571156	30870..31559	0.905316	4700	4110	5064	3724	4607	4848
EHI_182680	DS571156	31656..32581	0.65158	21	16	25	40	14	20
EHI_182690	DS571156	complement(32587..33417)	0.872251	27	20	30	31	22	27
EHI_182700	DS571156	34820..35752	0.190208	407	340	380	435	480	422
EHI_182710	DS571156	complement(35778..37448)	0.00335757	192	148	187	239	284	248
EHI_182720	DS571156	37596..39605	0.0428233	1082	855	1171	1371	1155	1384
EHI_182730	DS571156	39743..40234	0.734565	2049	1860	2272	2012	1985	1702
EHI_182740	DS571156	complement(40351..42549)	0.380922	141	115	138	162	159	138
EHI_182750	DS571156	complement(42726..43898)	0.00461102	110	99	115	178	189	146
EHI_C00040	DS571156	complement(44603..45393)	0.46523	1	0	4	8	1	2
EHI_182760	DS571156	45616..46893	0.0319231	76	64	77	114	105	97
EHI_182770	DS571156	47055..48938	0.29304	615	513	634	690	621	688
EHI_182780	DS571156	complement(49026..50791)	0.794711	637	545	716	646	555	556
EHI_182790	DS571156	50915..51634	0.095319	307	250	328	347	425	322
EHI_182800	DS571156	51919..52113	0.639269	71	52	85	64	57	56
EHI_182810.1	DS571156	complement(52120..55179)	0.992796	251	182	268	260	256	166
EHI_182820	DS571156	55385..55957	0.0495271	31	26	31	48	55	41
EHI_182830	DS571156	complement(56724..58456)	0.872234	27	20	40	31	28	20
EHI_182840	DS571156	complement(58593..58931)	0.548295	15	10	14	16	14	21
EHI_182850	DS571156	complement(59127..59492)	0.895695	11943	10961	13008	10411	12902	11001
EHI_182860	DS571156	59849..61081	0.232111	1927	1650	2079	2196	2264	1967
EHI_182870	DS571156	complement(61222..62761)	0.901636	203	170	226	212	214	141
EHI_182880	DS571156	62872..64029	0.230285	53	43	74	76	78	65
EHI_182890	DS571156	complement(64088..65266)	0.885405	219	207	300	261	223	240
EHI_182900	DS571156	complement(65510..66640)	1.09189e-42	12825	10825	13811	3072	3706	3635
EHI_182910	DS571156	complement(66880..68526)	0.879827	17	15	28	33	15	15
EHI_182920	DS571156	complement(68672..69172)	6.04401e-19	13483	11947	14236	4832	6254	5622
EHI_182930	DS571156	69396..72200	0.848359	1125	900	1208	1257	845	912
EHI_182940	DS571156	complement(74907..75536)	0.660793	44	35	45	31	29	43
EHI_182950	DS571156	complement(76904..78445)	0.331282	185	122	156	144	192	208
EhLINE1_669	DS571156	80130..80961	0.109799	0	0	0	9	1	3
EHI_182960	DS571156	complement(82033..82911)	0.0649264	59	47	70	84	76	89
EHI_182970	DS571156	83017..84102	0.668384	389	354	422	323	452	458
EHI_182980	DS571156	complement(84239..85120)	0.237874	2657	2378	2779	2670	2036	1679
EHI_182990	DS571156	85633..86034	0.572388	2905	2553	3139	2738	2633	2328
EHI_183000	DS571156	complement(86314..87798)	0.00046082	263	208	300	133	183	133
EhSINE3_44	DS571156	88161..88585	#N/A	0	0	0	1	0	0
EhLINE1_670	DS571156	88720..88791	#N/A	0	0	0	0	0	0
EHI_183010	DS571156	complement(89590..90826)	0.322591	544	445	631	502	699	636
EHI_183020	DS571156	90948..91904	0.947607	30	20	36	34	26	21
EHI_183030	DS571156	complement(91932..92483)	0.950667	19	20	21	16	32	13
EHI_183040	DS571156	92609..93370	0.1344	84	60	69	92	95	98
EHI_183050	DS571156	complement(93413..94033)	0.00789326	57	43	57	87	94	76
EHI_183060	DS571156	complement(94141..95520)	0.000608513	673	537	757	474	448	302
EHI_183070.1	DS571156	95756..99093	0.552843	543	474	586	738	552	452
EHI_183080	DS571156	complement(99329..100060)	0.853558	44	44	43	45	58	33
EHI_183090	DS571156	100543..101457	0.25101	220	142	207	197	249	227
EHI_183100	DS571156	101729..102933	0.000184055	204	173	187	326	339	249
EHI_183110	DS571156	103518..105090	0.797448	147	143	172	213	179	94
EHI_183120	DS571156	complement(105749..108999)	0.769758	2614	2144	2631	2616	2600	1627
EHI_183130	DS571156	complement(109145..110128)	0.25096	50	37	54	78	59	47
EHI_183140	DS571156	110284..111387	0.70089	9	2	4	6	3	1
EHI_183150	DS571156	113348..115003	0.00336259	95	88	118	165	163	165
EHI_183160	DS571156	115940..116770	0.00440418	481	373	468	580	638	564
EHI_183170	DS571156	116873..119800	0.384106	166	140	198	234	175	167
EHI_183180	DS571156	complement(119810..120436)	0.989718	3	2	0	3	0	2
EhLINE1_671	DS571156	120471..121707	0.101466	0	0	0	6	4	3
EHI_183190.1	DS571156	complement(122588..123734)	0.457422	233	224	211	205	189	174
EHI_183200.1	DS571156	complement(124105..124426)	0.974421	16	7	14	9	22	6
EhERE2_739	DS571156	complement(126098..126701)	#N/A	0	0	0	0	0	0
EhLINE1_672	DS571156	126709..131466	0.01573	13	8	11	24	43	17
EhSINE1_399	DS571156	complement(131445..131788)	#N/A	1	0	1	0	1	0
EHI_183210	DS571156	132802..134400	0.837754	62	67	83	65	90	39
EhLINE2_474	DS571156	complement(134585..139251)	0.241087	3	1	2	8	5	3
EhERE2_740	DS571156	139254..140186	#N/A	0	0	0	0	0	0
EHI_183220	DS571156	140442..141374	0.0476728	5	1	5	10	14	10
EHI_183230.1	DS571156	141495..142370	0.540694	83	72	70	75	96	85
EHI_183240	DS571156	142456..143043	0.124337	164	136	167	135	108	85
EHI_183250	DS571156	complement(143398..143952)	0.0500345	1048	957	1249	827	924	756
EHI_183260	DS571156	144062..146017	0.119883	276	256	279	248	199	176
EHI_183270	DS571156	146121..146804	0.968883	11	10	14	10	15	8
EHI_183280	DS571156	complement(146842..147879)	0.727711	169	125	190	81	84	239
EHI_183290.1	DS571156	148063..148828	#N/A	0	0	2	0	0	0
EHI_183300	DS571156	complement(148884..149498)	0.27833	23	28	29	17	20	15
EhLINE1_673	DS571156	149593..150144	#N/A	0	1	1	1	1	1
EhLINE3_91	DS571156	complement(150142..153124)	0.715022	5	5	8	6	13	4
EhERE2_741	DS571156	complement(153125..154425)	0.233391	2	1	3	0	0	0
EhRC4_812	DS571157	1..4328	0.848065	6	1	3	8	2	2
EhLINE1_739	DS571157	4478..8954	0.316033	1	1	1	6	1	2
EhRC4_813	DS571157	complement(9580..9683)	#N/A	0	0	0	0	0	0
EhSINE1_433	DS571157	9638..9807	#N/A	0	0	0	1	1	0
EhSINE1_434	DS571157	9888..10199	#N/A	0	0	0	0	0	0
EHI_196890	DS571157	complement(12418..14931)	0.870762	830	653	958	718	780	798
EHI_196900.1	DS571157	complement(15076..16251)	0.535527	39	46	63	47	37	35
EHI_196910	DS571157	16459..17586	0.8305	61	57	65	86	69	38
EHI_196920	DS571157	complement(17715..18137)	0.00432702	8283	7412	8932	5703	6681	5818
EHI_196930	DS571157	complement(18284..20584)	0.713187	1457	1312	1553	1339	1629	1506
EHI_196940	DS571157	20906..23062	0.000224409	1322	1168	1356	1783	1609	3579
EhLINE2_513	DS571157	23146..23896	0.6561	0	0	2	2	1	1
EHI_196950	DS571157	24376..24690	0.435421	127	97	119	83	115	84
EHI_196960	DS571157	complement(24743..26151)	0.355925	63	54	56	70	73	68
EHI_196970	DS571157	complement(26625..29519)	0.0885095	269	194	268	237	141	140
EHI_196980.1	DS571157	29653..34995	0.507974	146	125	159	122	111	125
EHI_196990	DS571157	35103..36086	0.417458	105	84	113	65	91	88
EHI_197000	DS571157	36573..37316	0.0601131	245	142	260	160	128	157
EHI_197010	DS571157	38468..40813	0.239959	4536	4045	5210	4113	3996	3573
EHI_197020	DS571157	complement(40945..41514)	0.607772	600	528	691	425	574	604
EHI_197030	DS571157	complement(41681..42064)	0.0693994	8825	7904	9489	5849	7847	6840
EHI_197040	DS571157	complement(42313..45019)	0.506712	627	548	657	561	530	511
EHI_197050	DS571157	complement(45280..46536)	0.483332	119	78	111	84	87	84
EHI_197060	DS571157	47332..48027	0.128068	293	235	316	342	395	300
EHI_197070	DS571157	48159..48917	0.0975423	231	211	257	272	358	251
EHI_197080	DS571157	complement(48976..53010)	0.023146	243	152	249	201	89	51
EHI_197090	DS571157	53553..54137	0.53845	46	36	40	34	50	59
EHI_197100	DS571157	complement(54241..55062)	0.0855512	130	84	118	114	156	200
EHI_197110	DS571157	complement(55576..56559)	0.726519	92	58	61	78	49	57
EHI_197120	DS571157	56780..58633	0.123429	941	829	901	1000	1136	1023
EHI_197130	DS571157	58811..60094	0.90519	15	15	18	24	15	11
EHI_C00041	DS571157	complement(60238..60465)	0.829272	19	14	18	11	22	23
EHI_197140	DS571157	61641..62219	0.0566133	16	0	55	52	69	43
EHI_197150	DS571157	complement(63010..63945)	1.65532e-06	42	19	24	82	104	69
EHI_197160	DS571157	64378..65649	7.30478e-27	992	952	989	4163	3026	2747
EhRC4_814	DS571157	66636..67438	#N/A	0	0	0	0	0	0
EhRC4_815	DS571157	68612..69175	#N/A	0	0	0	0	1	0
EHI_197170	DS571157	70869..71600	0.315032	52	57	80	51	61	27
EHI_197180	DS571157	71777..72427	0.222597	13	12	14	7	8	5
EHI_197190	DS571157	72506..73573	0.240018	13	17	21	15	8	4
EHI_197200.1	DS571157	complement(73615..78699)	0.729507	131	114	159	151	148	128
EHI_197210	DS571157	79068..80297	0.120081	178	187	182	144	142	122
EHI_197220	DS571157	complement(80778..81932)	0.252702	36	26	40	27	23	19
EHI_197230	DS571157	complement(82018..84512)	0.636306	131	113	155	111	115	117
EHI_197240	DS571157	complement(84693..85379)	0.914484	5	5	7	2	9	4
EhSINE1_435	DS571157	85456..86055	9.92836e-13	6530	5961	6990	2665	3274	3237
EHI_197250	DS571157	86113..86733	0.986287	5	3	2	5	3	2
EHI_C00042	DS571157	86927..87315	0.151748	129	98	137	79	95	94
EHI_197260	DS571157	88568..89896	0.176814	86	84	119	65	68	76
EHI_197270	DS571157	90012..90893	0.152335	38	35	51	20	34	25
EHI_197280.1	DS571157	complement(91597..93245)	0.987672	42	29	44	74	25	14
EHI_197290	DS571157	complement(93767..94795)	0.334341	27	31	39	25	24	20
EHI_197300	DS571157	complement(95528..98719)	0.609723	344	240	369	416	302	298
EHI_197310	DS571157	complement(99262..106116)	0.000777516	122	113	120	218	243	144
EHI_197320.1	DS571157	106251..108026	0.166853	150	98	167	174	136	213
EHI_197330	DS571157	109058..110416	0.468171	21	29	32	39	29	34
EHI_197340	DS571157	complement(110501..111814)	1.83165e-13	220	168	192	397	587	629
EHI_197350	DS571157	113524..116691	0.088294	313	255	360	242	209	241
EHI_197360	DS571157	complement(116782..117694)	0.165258	24	23	41	49	47	33
EHI_197370	DS571157	118363..119691	0.882571	85	48	72	111	41	34
EHI_197380	DS571157	119864..121909	0.313235	24	15	25	45	28	17
EHI_197390	DS571157	complement(122024..123040)	0.0798692	195	192	264	211	294	344
EHI_197400	DS571157	complement(124972..126207)	0.882308	165	144	173	146	194	145
EHI_197410	DS571157	126425..127540	0.586021	295	270	323	205	296	275
EHI_197420.1	DS571157	complement(127542..128789)	0.766093	20	18	21	21	12	16
EHI_197430.1	DS571157	128853..129401	0.900238	2	2	2	3	1	1
EHI_197440	DS571157	complement(129481..131218)	0.058605	2111	1667	2304	1691	1624	1320
EHI_197450	DS571157	complement(131358..132098)	0.392147	137	113	129	130	94	79
EHI_197460.1	DS571157	132842..133846	0.850922	620	555	734	530	734	659
EHI_197470	DS571157	complement(133923..134570)	0.563486	22	23	22	32	12	3
EHI_197480	DS571157	135658..136074	0.327676	8846	8116	9812	8542	10822	10209
EHI_197490	DS571157	136475..137449	0.731479	681	571	790	552	670	640
EHI_197500	DS571157	complement(137586..138362)	0.897	8	8	16	7	12	15
EHI_197510	DS571157	138957..139751	4.00565e-08	2386	2001	2586	981	1435	1181
EHI_197520	DS571157	complement(141032..142264)	0.352412	1093	946	1164	968	898	895
EHI_197530	DS571157	142582..144267	0.312363	109	90	130	81	90	87
EHI_197540	DS571157	144508..145713	0.100454	13	12	16	25	21	30
EHI_197550	DS571157	145945..148905	0.00512521	420	372	447	591	501	614
EHI_197560	DS571157	148990..149304	0.676588	134	121	160	128	131	103
EHI_103240	DS571158	805..4872	0.661485	0	2	0	1	1	2
EhLINE2_267	DS571158	complement(5037..9751)	0.195983	2	0	0	3	8	0
EhERE2_415	DS571158	complement(9758..10305)	#N/A	0	0	0	0	0	0
EHI_103250	DS571158	10948..11835	0.00130733	0	0	0	80	52	39
EhSINE2_138	DS571158	complement(13076..13319)	#N/A	0	0	0	0	0	0
EhSINE1_237	DS571158	complement(13392..13914)	0.118532	8	3	2	0	0	0
EHI_103260	DS571158	14212..14811	2.25197e-33	574	507	570	133	140	125
EhERE2_416	DS571158	15783..16814	#N/A	0	0	0	0	0	1
EHI_103270	DS571158	complement(17372..18973)	0.952452	985	873	1112	941	895	1074
EhLINE2_268	DS571158	complement(20948..21028)	#N/A	0	0	0	0	0	0
EHI_103280	DS571158	21173..21676	0.492457	73	54	68	57	42	57
EHI_103290	DS571158	21984..23642	0.970612	275	237	302	253	271	274
EHI_C00044	DS571158	23715..23944	#N/A	0	0	0	1	1	0
EHI_103300	DS571158	complement(24038..24553)	0.469218	527	444	504	375	450	450
EHI_103310	DS571158	24896..25756	3.14112e-05	5325	4839	5593	3388	3474	3437
EHI_103320	DS571158	25849..26481	0.854924	35	21	29	24	36	29
EhLINE2_269	DS571158	complement(26854..27153)	#N/A	0	0	0	0	0	0
EhSINE1_238	DS571158	27157..27705	0.0202826	1685	1541	1724	1168	1187	1256
EhLINE2_270	DS571158	complement(27707..28986)	#N/A	0	2	2	1	0	0
EHI_103330.1	DS571158	29279..29956	#N/A	0	0	0	0	0	0
EHI_103330.2	DS571158	30092..30442	#N/A	0	0	0	0	0	0
EHI_103340	DS571158	complement(30448..30783)	0.540127	26	13	31	11	16	23
EHI_103350	DS571158	complement(30878..32611)	0.566062	16	10	14	6	11	11
EHI_103360	DS571158	complement(32720..34269)	0.931191	9	9	10	7	14	8
EHI_103370.1	DS571158	complement(34471..34990)	0.48958	54	33	60	37	37	43
EHI_103380	DS571158	complement(35103..35957)	#N/A	0	0	0	3	0	0
EHI_103390	DS571158	36950..37618	0.217807	108	101	110	85	77	79
EHI_103400.1	DS571158	38366..39152	0.541003	24	29	34	30	16	21
EHI_103410	DS571158	complement(39382..42378)	0.837668	3323	2721	3627	3292	3123	3278
EHI_103420	DS571158	42646..43992	0.418817	367	284	385	406	370	377
EHI_103430	DS571158	44228..45982	0.0832468	2227	1981	2258	2355	2675	2882
EHI_103440	DS571158	46572..46982	0.868112	919	897	1041	842	1069	959
EHI_103450	DS571158	47241..48392	0.329908	117	112	130	143	136	152
EHI_103460	DS571158	48584..50005	0.727875	240	185	222	206	208	259
EHI_103470	DS571158	complement(50037..50627)	0.75764	148	128	168	109	143	147
EHI_103480	DS571158	50837..51943	0.400703	1	6	3	5	6	8
EHI_103490	DS571158	complement(51964..52899)	0.479452	15	17	18	30	21	16
EHI_103500	DS571158	complement(52974..54665)	0.974911	91	60	91	93	91	54
EHI_103510	DS571158	55474..55707	0.097852	125	113	131	73	87	100
EHI_103520.1	DS571158	55947..56804	0.00779017	468	397	471	343	331	177
EhLINE1_389	DS571158	complement(57055..61833)	0.0164588	11	11	10	26	34	20
EHI_103530	DS571158	complement(61890..63091)	0.83484	31	29	31	18	29	34
EHI_103540	DS571158	63265..64773	0.29726	95	86	111	86	68	69
EHI_103550	DS571158	complement(64886..65377)	0.379464	139	125	188	128	99	130
EHI_103560	DS571158	complement(65568..66737)	0.0762649	288	239	298	265	177	160
EHI_103570	DS571158	67215..67886	0.075682	0	0	0	12	7	0
EHI_103580	DS571158	68079..69680	0.21435	704	601	716	504	592	548
EhERE2_417	DS571158	complement(71427..73286)	#N/A	0	0	0	0	0	0
EhERE2_418	DS571158	74170..75331	#N/A	0	0	0	0	0	0
EHI_103590	DS571158	77158..78468	0.214092	442	355	489	314	384	327
EHI_103600	DS571158	complement(78596..80401)	0.982235	532	439	549	508	527	435
EHI_103610	DS571158	complement(80523..82464)	0.138999	449	402	532	516	538	575
EHI_103620	DS571158	83014..84192	0.582559	182	145	197	163	131	159
EHI_103630	DS571158	complement(84255..84716)	0.847536	8	9	8	10	4	7
EHI_103640	DS571158	complement(85458..88622)	0.0577617	6	11	9	41	12	14
EHI_103650	DS571158	complement(88770..89375)	0.501802	81	59	66	93	83	61
EHI_103660	DS571158	90494..93007	0.710031	141	124	176	128	134	129
EHI_103670	DS571158	complement(93039..94068)	0.564936	35	28	55	42	54	41
EHI_103680	DS571158	complement(94156..95027)	0.243542	134	107	161	95	116	97
EHI_103690.1	DS571158	complement(95120..96223)	0.725949	896	806	1042	731	873	912
EHI_103700	DS571158	complement(96433..96843)	0.542376	920	856	1022	870	1089	1029
EHI_103710	DS571158	complement(97142..98065)	#N/A	0	0	0	0	0	0
EhSINE3_25	DS571158	98174..98577	#N/A	0	0	0	0	1	0
EhLINE1_390	DS571158	complement(98560..100181)	#N/A	0	1	0	1	2	0
EhERE2_419	DS571158	complement(100182..102119)	#N/A	0	0	0	1	0	0
EHI_103720	DS571158	103558..105203	0.000247705	380	370	471	522	661	689
EHI_103730	DS571158	105584..107614	0.0218114	2683	2184	2860	3112	3261	3400
EHI_103740	DS571158	107729..109246	0.336953	49	34	47	51	77	39
EhLINE1_391	DS571158	111642..112189	#N/A	0	0	0	1	0	0
EhRC4_410	DS571158	112298..112807	0.0747769	141	131	160	163	205	199
EhSINE1_239	DS571158	113569..114082	0.723565	45	46	47	34	43	43
EHI_103750	DS571158	complement(114691..115575)	0.661019	167	139	210	168	215	165
EHI_103760	DS571158	complement(116014..117939)	0.0121668	65	43	69	103	88	94
EHI_103770	DS571158	118245..119615	0.990734	1	2	0	2	0	1
EHI_103780	DS571158	119788..120144	0.893234	324	259	296	253	321	307
EHI_103790	DS571158	complement(120275..122275)	0.49951	54	51	68	67	58	77
EHI_103800	DS571158	complement(122894..123367)	0.0421854	85	60	78	94	128	100
EHI_103810	DS571158	complement(123468..124756)	0.0348622	502	444	531	603	638	667
EHI_C00043	DS571158	125263..125484	0.51645	57	46	54	43	71	71
EHI_103820	DS571158	complement(125642..129133)	0.876265	214	154	259	241	174	210
EHI_103830	DS571158	complement(129371..131263)	0.259564	487	405	509	517	548	501
EHI_103840	DS571158	131554..134208	0.261164	425	366	435	481	286	144
EHI_103850	DS571158	134378..135511	0.0981185	360	300	403	424	446	447
EHI_103860	DS571158	complement(135615..136361)	0.312357	1319	1114	1375	1229	1025	955
EHI_103870.1	DS571158	136609..139311	0.672913	32	23	55	74	44	12
EHI_103880.1	DS571158	140390..141521	0.0669125	71	72	75	115	100	92
EHI_103890	DS571158	141799..142470	1.28508e-06	139	119	163	72	58	48
EHI_103900	DS571158	complement(142844..143974)	0.255054	157	193	207	121	215	85
EhERE2_420	DS571158	complement(144550..145104)	#N/A	0	0	0	0	0	0
EhRC4_762	DS571159	1..3860	0.638992	0	1	1	2	1	1
EhRC4_763	DS571159	complement(1717..3860)	#N/A	0	0	0	0	0	0
EhLINE2_483	DS571159	3936..7703	0.802481	3	12	13	17	4	1
EHI_186320	DS571159	7782..9563	0.10391	127	86	112	72	71	84
EHI_186330	DS571159	9691..11145	0.00293265	178	157	222	111	108	124
EHI_186340	DS571159	complement(12113..12669)	1.03009e-06	245	220	237	93	107	128
EHI_186350	DS571159	13553..17485	0.0004498	240	190	247	1080	405	224
EHI_186360	DS571159	complement(18285..18995)	0.0685143	55	1	0	1	0	7
EHI_186470	DS571159	complement(19621..20220)	0.000166178	86	47	71	89	164	230
EhLINE1_688	DS571159	complement(21130..21201)	#N/A	0	0	0	0	0	0
EhSINE2_237	DS571159	complement(21290..21430)	#N/A	0	0	0	0	0	0
EhSINE3_45	DS571159	complement(21329..21582)	#N/A	0	0	0	0	0	1
EHI_186480	DS571159	complement(22298..22771)	0.248773	3246	2758	3241	3768	3642	3082
EHI_186490	DS571159	complement(23126..23551)	0.254436	8	15	21	34	23	15
EHI_186600	DS571159	24050..25291	#N/A	0	0	0	0	0	0
EHI_186710.1	DS571159	complement(25264..26056)	0.0758713	8	5	6	0	0	0
EHI_186720	DS571159	complement(26363..26761)	0.01792	5214	4571	5559	3340	4278	3786
EHI_186730	DS571159	complement(27979..28780)	0.483557	98	99	116	107	120	130
EHI_186740	DS571159	29098..30368	1.5025e-05	220	187	233	326	408	387
EHI_186750	DS571159	30627..31983	0.00113741	215	141	214	271	324	260
EHI_186760	DS571159	complement(32058..35306)	0.218075	470	322	510	535	552	418
EHI_186770	DS571159	37105..38136	0.298498	883	762	954	1059	932	915
EHI_186780	DS571159	complement(38340..38843)	0.0226723	3	11	5	33	16	12
EHI_186790	DS571159	39501..41180	0.0877724	828	662	936	952	950	997
EHI_186800	DS571159	42051..44831	0.0320436	2646	2207	2738	3353	3380	2772
EhLINE2_484	DS571159	44863..45003	#N/A	0	0	0	0	0	0
EHI_186810.1	DS571159	45274..46584	0.0494493	79	59	75	61	26	35
EHI_186820	DS571159	46732..47991	0.0224781	1685	1555	1867	1937	2515	2175
EHI_186830	DS571159	48174..48494	0.53811	6164	5662	6503	5814	7627	6095
EHI_186840	DS571159	complement(48660..49100)	0.0826596	2137	1828	2230	2293	2363	2950
EHI_186850	DS571159	complement(49360..52101)	0.0987161	12	10	12	24	19	22
EHI_186860	DS571159	52902..55069	0.643972	117	79	118	124	129	88
EHI_186870	DS571159	complement(55848..57188)	0.0154117	36	23	38	83	79	28
EHI_186880	DS571159	58309..58986	0.000475089	60	51	60	94	136	102
EHI_C00045	DS571159	59215..59385	0.0657843	1433	1223	1473	1403	1905	1811
EHI_186890	DS571159	complement(60285..61463)	0.0820363	58	54	70	72	92	88
EHI_186900	DS571159	62634..63356	0.556789	0	0	4	0	3	5
EHI_186910	DS571159	63475..65301	0.415741	213	206	248	284	138	105
EHI_C00046	DS571159	65602..65963	0.212302	72	54	66	79	77	88
EHI_186920	DS571159	66051..66848	0.487625	108	101	123	131	141	105
EHI_186930	DS571159	66903..68042	0.0614148	52	42	80	133	79	57
EHI_186940	DS571159	68451..69095	0.508501	4	1	6	20	0	1
EHI_186950	DS571159	69952..70960	0.172735	593	586	738	624	836	817
EHI_186960	DS571159	complement(71056..71487)	0.288025	70	41	56	83	66	64
EHI_186970	DS571159	71560..72135	0.173216	98	83	112	176	126	87
EHI_186980	DS571159	72202..72676	0.167921	31	22	42	47	38	53
EHI_186990	DS571159	73095..75820	0.213592	684	559	702	807	700	736
EHI_187000	DS571159	76975..78036	0.304426	67	65	78	87	74	99
EHI_187010	DS571159	complement(78075..78700)	0.496912	2	1	1	3	3	2
EHI_187020	DS571159	78953..79957	0.0686697	18003	12694	22306	8993	13529	15565
EHI_187030	DS571159	complement(81001..81561)	#N/A	0	0	0	1	1	1
EhSINE2_238	DS571159	82630..83291	0.151772	180	176	181	109	170	125
EHI_187040	DS571159	84110..85429	4.68887e-10	352	275	394	662	618	600
EHI_187050	DS571159	85865..87334	0.0104506	41	32	51	52	89	82
EHI_187060	DS571159	89440..90783	0.034906	110	73	95	135	121	151
EHI_187070	DS571159	complement(90859..92691)	5.21805e-05	200	180	242	263	394	532
EHI_C00047	DS571159	93205..93417	0.942182	5	0	4	3	3	2
EHI_187080	DS571159	complement(94956..96329)	0.00853015	82	87	85	256	148	90
EhSINE3_46	DS571159	96431..96845	#N/A	0	0	0	0	0	0
EhRC4_764	DS571159	complement(96872..97066)	#N/A	0	0	0	0	0	0
EHI_187090	DS571159	97962..98534	0.277556	387	377	397	390	526	439
EHI_187100	DS571159	complement(100358..100689)	0.0398492	15	8	14	5	5	0
EHI_187110	DS571159	complement(101108..103792)	0.418454	2233	1903	2325	2358	2303	2332
EHI_187120	DS571159	104256..105806	0.038012	195	148	213	247	267	220
EHI_187130	DS571159	105998..109042	0.929366	61	47	49	96	30	34
EHI_187140	DS571159	109580..110563	0.0723233	126	124	149	161	192	168
EHI_187150	DS571159	110964..111839	0.110928	18545	16271	19811	18840	23540	21749
EHI_187160	DS571159	complement(112049..112474)	0.138694	119	90	140	132	184	142
EHI_187170	DS571159	complement(112973..115849)	0.846867	87	86	85	156	69	49
EHI_187180.1	DS571159	116509..118675	0.00284532	575	475	617	668	864	835
EHI_187190	DS571159	complement(118738..119385)	0.00079994	48	52	55	82	114	98
EHI_187200	DS571159	119516..120275	0.654805	14	23	16	15	27	23
EHI_187210	DS571159	122136..122813	7.63623e-05	31	26	36	53	83	87
EHI_187220	DS571159	122905..124233	0.053862	242	232	293	333	337	325
EHI_187230	DS571159	124601..125578	0.320577	159	154	229	131	222	306
EHI_187240	DS571159	126051..127340	0.22412	58	41	55	102	59	49
EHI_187250	DS571159	127873..128964	0.723004	0	0	3	4	1	0
EHI_187260	DS571159	129045..129626	0.00817179	24	28	22	40	55	55
EHI_187270	DS571159	complement(129633..130018)	0.000446213	63	65	63	116	135	99
EHI_187280	DS571159	133318..135642	0.141457	762	638	781	975	767	822
EHI_187290	DS571159	137751..140984	0.584712	47	46	45	78	16	6
EHI_187300	DS571159	141886..142842	0.107027	6	9	16	26	23	14
EhRC4_520	DS571160	complement(1..1778)	#N/A	0	0	0	0	0	0
EhLINE2_334	DS571160	complement(1774..1957)	#N/A	0	0	0	0	0	0
EhRC4_521	DS571160	complement(1926..2257)	#N/A	0	0	0	0	0	0
EhSINE1_283	DS571160	2282..2787	#N/A	0	0	0	0	0	0
EhLINE1_460	DS571160	2819..7568	0.0106072	1	4	6	17	16	11
EHI_125600	DS571160	8158..8817	0.0487398	100	92	144	151	161	168
EHI_125610	DS571160	8887..10526	0.435988	54	48	70	76	58	71
EhRC4_522	DS571160	11803..12114	#N/A	0	0	0	0	0	0
EhLINE2_335	DS571160	complement(12083..13390)	0.375579	0	1	0	4	0	1
EHI_125620	DS571160	complement(13585..15294)	0.409469	151	105	161	276	128	102
EHI_125630	DS571160	15430..15870	0.0072164	204	168	185	234	277	283
EHI_125640	DS571160	16082..17816	0.600951	11	9	12	22	17	4
EHI_125650	DS571160	18432..21245	9.6748e-05	3256	2587	3594	4407	4574	4807
EHI_125660	DS571160	21376..22653	0.0268954	656	551	791	838	801	859
EHI_125670	DS571160	complement(22718..24111)	0.0520316	40	20	34	63	44	47
EHI_125680	DS571160	24320..26527	0.114664	137	120	142	228	135	161
EHI_125690.1	DS571160	26621..27995	0.903801	118	101	135	133	106	116
EHI_125700	DS571160	28168..29196	0.664621	66	61	83	86	81	61
EHI_125710	DS571160	complement(29266..30153)	0.0463833	172	135	167	187	222	219
EHI_125720	DS571160	complement(30601..31122)	0.881196	935	727	1001	935	907	807
EhSINE2_165	DS571160	complement(31813..32126)	0.0678763	5	8	7	17	7	27
EHI_125730	DS571160	complement(32223..33644)	0.790142	62	64	86	55	79	88
EHI_125740	DS571160	complement(34235..35185)	0.0170107	560	477	650	637	851	752
EHI_125750	DS571160	35922..37193	0.0599388	63	46	48	80	65	90
EHI_125760.1	DS571160	complement(37258..38874)	0.00366951	308	240	256	350	441	377
EHI_125770	DS571160	complement(39017..40360)	0.296557	70	56	74	80	84	79
EHI_125780	DS571160	complement(40506..41063)	0.106122	2816	2581	3041	2681	4090	3573
EHI_125790	DS571160	41426..42388	0.306528	285	226	320	380	310	272
EHI_125800	DS571160	42612..44281	0.0952458	1674	1441	1810	1851	2024	2024
EHI_125810	DS571160	44401..45748	0.0320436	41	27	67	112	63	56
EHI_125820	DS571160	46407..47833	0.00352134	93	83	93	148	149	143
EHI_125830	DS571160	48030..48449	0.664716	118	98	132	85	120	175
EHI_125840	DS571160	48691..49194	0.502146	4358	4099	4920	3950	5190	5291
EHI_125850.1	DS571160	complement(49327..51502)	0.26455	102	78	129	140	116	123
EHI_125860	DS571160	51583..52119	7.10847e-06	17	15	30	60	71	51
EHI_125870	DS571160	complement(52145..53755)	0.71845	212	159	248	171	211	262
EhLINE2_336	DS571160	53809..54814	0.455553	3	2	4	3	1	0
EhLINE1_461	DS571160	complement(54811..55123)	#N/A	0	1	0	0	0	0
EhLINE1_462	DS571160	55138..59914	0.243542	59	38	42	37	35	23
EhLINE1_463	DS571160	complement(59930..60062)	#N/A	0	0	0	0	0	0
EHI_125880	DS571160	60984..61860	0.185425	85	73	93	95	130	95
EHI_125890	DS571160	63015..63359	0.148193	11	14	9	11	21	35
EHI_125900.1	DS571160	complement(63464..67315)	0.486624	676	469	696	704	693	597
EHI_125910	DS571160	67455..69242	0.266721	49	39	59	99	42	57
EHI_125920	DS571160	69318..70129	0.77511	140	121	166	149	168	125
EHI_125930	DS571160	70298..72587	0.022489	292	255	315	369	369	399
EHI_125940	DS571160	complement(72914..73660)	0.153723	207	155	216	182	261	274
EhRC4_523	DS571160	complement(74962..75450)	0.490361	19	21	26	16	39	29
EHI_125950	DS571160	complement(75990..77141)	9.50368e-22	6749	5647	7215	14721	14361	15401
EHI_125960	DS571160	complement(77432..78463)	0.488029	213	206	248	310	237	193
EHI_125970.1	DS571160	complement(78537..79517)	0.00689461	197	180	196	235	280	306
EHI_125980	DS571160	complement(79746..80390)	0.00551925	9	9	7	16	25	41
EHI_125990	DS571160	complement(80740..81495)	0.00325541	39	38	38	75	77	61
EHI_C00048	DS571160	81636..81845	0.597505	82	49	62	59	107	55
EHI_126000	DS571160	81990..83112	0.581668	22	26	21	35	22	26
EHI_126010	DS571160	83266..84262	0.979185	123	99	134	139	107	103
EHI_126020	DS571160	complement(84303..86786)	0.48958	387	311	394	359	288	297
EHI_126030.1	DS571160	87112..87309	0.116258	281	236	309	342	389	291
EHI_126030.2	DS571160	87483..88025	0.744874	2	0	6	5	4	2
EHI_126040.1	DS571160	88179..90469	0.00280323	453	374	524	612	612	685
EHI_126050	DS571160	complement(90514..93234)	0.727875	69	41	70	69	73	52
EHI_126060	DS571160	complement(93485..93799)	0.654805	40	56	47	68	51	44
EHI_126070	DS571160	94471..96780	0.111614	332	267	316	317	426	385
EHI_126080	DS571160	complement(96879..98159)	3.79967e-14	514	416	682	146	236	187
EHI_126090	DS571160	98406..99245	0.00953229	212	185	233	226	332	360
EHI_126100	DS571160	complement(99337..102855)	0.793801	41	44	60	64	51	39
EHI_126110	DS571160	104503..105120	0.734253	5702	5057	6306	5019	6506	5939
EHI_126120.1	DS571160	105256..107103	0.872875	20	12	19	36	2	5
EHI_126130	DS571160	107176..107719	0.526595	43	45	41	51	62	38
EHI_126140	DS571160	107872..108465	0.313235	13675	12298	15063	13590	16484	15296
EHI_126150	DS571160	complement(108975..110042)	0.0389005	75	80	81	155	122	82
EHI_126160	DS571160	complement(110106..110882)	0.208769	75	64	76	75	49	19
EHI_126170.1	DS571160	complement(110993..111943)	0.0122073	1	3	3	29	8	5
EhRC4_524	DS571160	complement(112871..113858)	0.968309	60	57	51	77	46	39
EHI_126180	DS571160	complement(114334..116352)	0.465413	92	74	76	59	83	55
EHI_126190	DS571160	complement(116554..117684)	1.50067e-44	31128	26758	33557	6958	8371	8514
EHI_126200	DS571160	118681..119277	0.0500345	0	1	0	8	3	4
EhSINE3_32	DS571160	119603..119794	#N/A	0	0	0	0	0	0
EhLINE1_464	DS571160	complement(121763..121830)	#N/A	0	0	0	0	0	0
EHI_126210	DS571160	122371..122850	0.205487	288	263	307	333	400	292
EHI_126220	DS571160	123078..124460	0.315963	276	227	297	268	274	390
EHI_126230	DS571160	124630..127643	0.0216004	126	93	153	208	156	165
EhLINE2_337	DS571160	127714..129474	0.0775642	16	17	28	10	12	5
EHI_126240	DS571160	complement(129667..130875)	0.0944625	4635	3556	5327	4478	6003	5728
EHI_126250	DS571160	131128..131298	0.132665	994	801	1069	955	1328	1125
EHI_126260	DS571160	complement(131411..132613)	1.92682e-05	264	231	271	421	468	367
EHI_126270	DS571160	132870..134894	0.167416	1273	1174	1439	1702	1514	1345
EHI_126280	DS571160	complement(135200..136260)	0.307413	161	125	158	168	168	183
EHI_126290	DS571160	136384..137221	0.797039	92	82	102	100	90	96
EHI_126300	DS571160	137417..138295	0.682671	44	28	33	32	43	43
EHI_126310	DS571160	complement(138374..139012)	0.0296279	91	91	104	147	129	145
EHI_126320	DS571160	139158..139514	0.125535	29	18	35	41	41	41
EHI_126330	DS571160	complement(139582..140265)	#N/A	1	0	0	0	2	0
EhLINE1_510	DS571161	274..1846	#N/A	0	0	0	1	2	0
EhRC4_567	DS571161	complement(2346..2734)	#N/A	0	0	0	0	0	0
EHI_141220	DS571161	complement(2976..3581)	#N/A	0	0	0	0	0	0
EHI_141330	DS571161	complement(7060..8451)	0.600108	1375	1157	1413	1331	1331	1496
EHI_141340	DS571161	complement(8664..11266)	0.301874	112	87	119	113	123	149
EHI_141350	DS571161	11509..14805	0.837718	401	289	425	340	327	367
EHI_141360	DS571161	14960..15403	0.00230154	60	38	67	75	128	103
EHI_141370	DS571161	complement(15847..17182)	0.270803	240	190	262	268	247	285
EHI_141380	DS571161	complement(17289..18797)	0.123175	151	113	159	194	190	150
EHI_141390.1	DS571161	complement(18949..20463)	0.992796	29	27	34	48	21	19
EHI_141400	DS571161	complement(21405..22397)	0.861348	150	112	135	128	160	117
EHI_141410	DS571161	22490..23677	0.726206	164	115	170	129	175	166
EHI_141420.1	DS571161	complement(23720..24429)	0.776518	10	10	10	17	7	11
EHI_141430	DS571161	complement(25018..25611)	0.0333313	11	12	13	45	30	12
EHI_C00049	DS571161	26994..27245	0.00822562	5	6	12	18	22	30
EHI_141440	DS571161	complement(27443..27804)	#N/A	0	0	0	0	0	0
EHI_141550	DS571161	complement(28119..28555)	#N/A	0	0	0	0	0	0
EHI_141560	DS571161	complement(29145..29450)	0.0717205	8	3	9	14	15	18
EHI_141670.1	DS571161	complement(30937..31489)	0.807878	0	3	0	5	0	0
EHI_141780	DS571161	complement(33097..33196)	#N/A	0	0	0	0	0	0
EHI_141790	DS571161	complement(33349..34267)	0.838399	13	23	14	10	22	24
EHI_141800.1	DS571161	36502..36867	0.0515591	55	38	63	68	63	111
EHI_141810	DS571161	complement(36950..37357)	0.444656	51	38	40	55	42	59
EHI_141820	DS571161	37669..43545	0.855206	110	95	130	126	97	87
EHI_141830	DS571161	complement(43619..44935)	0.00046082	967	758	994	662	594	536
EHI_141840.1	DS571161	45205..45598	0.629233	15	16	10	12	5	13
EHI_141850.1	DS571161	complement(45935..51805)	0.328082	488	405	594	478	394	363
EHI_141860	DS571161	complement(51935..53695)	0.194816	358	295	354	283	261	251
EHI_141870	DS571161	54069..55310	0.747354	150	116	122	133	140	137
EHI_141880	DS571161	55799..57133	0.884001	48	34	40	45	34	46
EHI_141890	DS571161	complement(57210..57704)	0.376107	66	79	84	73	54	52
EHI_141900	DS571161	complement(57817..61605)	0.0571064	751	612	765	664	503	387
EHI_141910	DS571161	complement(61730..62068)	0.1385	30	34	30	25	15	16
EHI_141920	DS571161	complement(62173..63642)	0.623334	120	88	157	129	149	125
EHI_141930	DS571161	63904..65540	0.770968	1170	1096	1385	1084	1233	1410
EHI_141940	DS571161	complement(65825..66238)	0.182131	9058	8067	9764	6533	8358	7397
EhRC4_568	DS571161	complement(66487..67566)	0.913833	65	74	73	91	69	41
EhLINE1_511	DS571161	67517..67751	#N/A	0	1	0	0	0	1
EHI_141950	DS571161	complement(68533..72222)	0.415865	27	20	29	40	34	23
EHI_141960	DS571161	complement(72355..73807)	0.0536483	85	56	77	117	108	87
EHI_141970	DS571161	73884..75398	0.64913	22	10	24	35	20	13
EHI_141980.1	DS571161	75485..77539	0.976378	26	25	27	28	29	20
EHI_141990	DS571161	complement(77638..78387)	0.658782	225	205	213	219	216	247
EHI_142000	DS571161	complement(78509..79753)	0.654114	46	42	55	53	50	56
EHI_142010	DS571161	complement(79967..82006)	0.330759	85	84	88	104	102	101
EHI_142020	DS571161	complement(82545..83312)	0.666616	127	126	134	176	123	123
EHI_142030	DS571161	83439..84581	0.967856	14	9	11	13	8	11
EHI_142040	DS571161	complement(84622..86919)	1.16587e-05	412	347	397	637	564	673
EHI_142050	DS571161	complement(87192..88382)	0.767317	126	101	133	134	129	113
EHI_142060	DS571161	complement(88487..88915)	0.992796	95	84	79	130	70	53
EHI_142070.1	DS571161	complement(88982..89906)	0.883021	85	49	80	92	75	50
EHI_142080	DS571161	complement(90085..91104)	0.319324	13	18	28	18	43	24
EHI_142090	DS571161	91283..92009	0.16828	253	222	250	275	293	309
EHI_142100.1	DS571161	complement(92203..93012)	0.642579	153	139	137	170	111	89
EHI_142110	DS571161	93401..94242	#N/A	0	0	0	1	0	0
EHI_142120	DS571161	94477..95496	0.873761	1	0	4	5	1	0
EhRC4_569	DS571161	96529..98024	0.277556	13	9	5	29	15	6
EhLINE1_512	DS571161	98044..98577	#N/A	0	0	0	2	1	1
EHI_142130	DS571161	99589..100494	0.576333	7	4	20	26	13	4
EHI_142140	DS571161	complement(100577..101698)	0.144024	77	65	80	67	49	33
EHI_142150	DS571161	complement(101786..103123)	0.94887	94	102	118	95	117	99
EhLINE2_376	DS571161	complement(104162..104699)	#N/A	0	0	0	1	0	0
EHI_142160	DS571161	complement(104786..105223)	0.0127028	23	17	24	8	10	3
EhSINE1_308	DS571161	105544..106050	0.688787	2	0	2	2	0	0
EHI_142170	DS571161	107033..109101	0.887402	378	304	447	345	383	336
EHI_142180	DS571161	complement(109195..110451)	0.621212	43	29	44	30	52	51
EHI_142190.1	DS571161	complement(110900..111679)	#N/A	0	0	0	0	0	0
EHI_142190.2	DS571161	complement(111624..112688)	#N/A	0	0	0	0	0	0
EHI_142200	DS571161	complement(112905..114004)	0.749935	159	152	175	211	146	152
EHI_142210	DS571161	complement(114159..114900)	0.878883	2558	2229	2694	1836	2841	2397
EHI_142220.1	DS571161	complement(116775..118939)	0.787207	175	154	174	136	168	217
EHI_142230	DS571161	119219..119737	0.967952	14	11	19	6	23	15
EHI_142240	DS571161	119944..120927	0.679732	33	30	29	32	30	14
EHI_142250	DS571161	121326..122504	0.000618399	1033	909	1152	779	725	726
EHI_142260.1	DS571161	complement(122967..123679)	0.640553	31	20	26	19	25	18
EhLINE1_513	DS571161	complement(123848..128607)	6.87092e-15	49	43	51	182	173	140
EhLINE2_377	DS571161	complement(128634..133226)	0.342216	55	51	70	117	73	39
EHI_142270	DS571161	complement(133397..135115)	0.0819538	77	48	73	50	36	40
EHI_155160	DS571162	5523..13158	2.64707e-10	581	469	575	1052	1486	848
EHI_155170	DS571162	13311..15941	1.54723e-07	316	307	349	463	1062	613
EHI_155180	DS571162	16007..16864	0.000104527	107	94	110	142	277	181
EHI_155190	DS571162	complement(17007..19133)	0.000366953	738	580	783	836	1143	1127
EHI_155200	DS571162	complement(19306..19911)	0.710974	99	81	81	84	107	88
EHI_155210.1	DS571162	19996..22661	5.69394e-05	174	150	169	222	410	265
EHI_155220	DS571162	complement(22739..24373)	5.41537e-08	1222	1036	1405	1759	2888	2318
EHI_155230	DS571162	complement(24494..24862)	0.755593	13	19	15	6	34	17
EHI_155240	DS571162	24916..25828	0.0395237	101	88	91	95	215	134
EHI_155250	DS571162	26867..28018	0.00752804	487	372	468	481	756	633
EHI_155260	DS571162	28140..29027	0.153298	68	63	69	139	78	65
EHI_155270.1	DS571162	29214..29588	0.00101048	88	99	93	135	231	158
EHI_155280	DS571162	complement(29756..31043)	0.128007	44	63	58	65	101	70
EHI_155290	DS571162	31256..32758	0.0194797	810	699	830	968	1092	918
EHI_155300	DS571162	32850..34277	0.664621	25	17	16	18	28	23
EHI_155310	DS571162	34398..35042	0.0150923	445	375	473	373	778	738
EHI_155320	DS571162	35125..36453	0.140352	39	52	58	47	72	100
EHI_155330	DS571162	complement(36479..37111)	0.807878	44	18	24	36	35	22
EHI_155340	DS571162	37286..37885	0.0401719	124	118	139	158	211	153
EHI_155350	DS571162	complement(37922..38467)	0.723309	25	24	28	27	38	21
EHI_155360	DS571162	complement(38557..39304)	0.0107671	73	52	70	101	114	99
EHI_155370	DS571162	39380..41473	1.10224e-09	140	149	157	313	392	264
EHI_155380	DS571162	41573..42011	0.38851	25	27	39	31	61	28
EHI_155390	DS571162	42124..43060	0.481253	58	55	57	80	78	45
EHI_155400	DS571162	complement(43107..43733)	0.376008	69	52	68	50	113	72
EHI_155410	DS571162	complement(43851..44321)	0.0500345	7179	6445	8004	6499	11993	9504
EHI_155420	DS571162	44682..45041	0.750892	281	256	291	261	344	257
EHI_155430.1	DS571162	45136..46092	0.601207	14	8	22	21	23	12
EHI_155440	DS571162	47749..48693	0.726519	3056	2772	3471	2273	3407	2834
EhLINE1_555	DS571162	49122..53896	0.00372945	163	144	139	224	277	186
EhLINE2_409	DS571162	53932..58632	0.00165876	11	21	15	64	39	27
EHI_155450	DS571162	59713..61323	0.740593	2070	1838	2256	1983	2270	2071
EHI_155460	DS571162	62365..62640	#N/A	0	1	0	0	0	0
EHI_155470.1	DS571162	complement(63395..63867)	0.82886	49	40	56	52	49	50
EHI_155480	DS571162	complement(63991..65363)	0.989044	30	26	37	34	29	28
EHI_155490	DS571162	complement(65622..67301)	0.233618	382	334	413	303	411	167
EHI_155500	DS571162	complement(67649..68620)	6.60389e-16	337	275	410	108	92	132
EHI_155510	DS571162	69981..71759	0.0355443	47	38	44	26	21	24
EHI_155520	DS571162	71913..74069	0.95992	401	345	460	362	472	325
EHI_155530.1	DS571162	complement(74146..77226)	0.150491	16265	13245	16846	13913	12480	11718
EHI_155540.1	DS571162	complement(77343..79049)	0.472246	88	65	116	96	115	98
EHI_155550	DS571162	79211..79591	0.379464	690	600	749	546	639	553
EHI_155560	DS571162	complement(79687..80634)	0.739966	70	58	56	49	73	77
EHI_155570	DS571162	80974..82629	3.80252e-05	2442	2007	2681	957	1091	1723
EHI_155580	DS571162	83263..83816	0.28806	12	20	13	5	13	7
EHI_155590	DS571162	complement(83944..84462)	0.958093	128	119	157	133	134	119
EHI_155600	DS571162	84754..85905	0.431641	108	87	105	94	91	58
EHI_155610	DS571162	complement(85944..87433)	0.517033	136	129	182	151	181	162
EhSINE2_196	DS571162	87552..87745	#N/A	0	0	0	0	0	0
EhRC4_622	DS571162	88169..88336	#N/A	0	0	0	0	0	0
EhSINE2_197	DS571162	complement(88308..88932)	#N/A	0	0	0	0	0	0
EhRC4_623	DS571162	88933..90285	0.312357	0	4	0	13	0	2
EhSINE1_341	DS571162	90296..90876	#N/A	0	0	0	3	0	0
EHI_155620	DS571162	91089..93345	0.46047	65	41	70	79	58	71
EHI_155630.1	DS571162	complement(93450..94775)	0.259059	159	147	222	146	102	157
EHI_155640	DS571162	95608..96783	0.118639	30	33	35	19	18	22
EHI_155650	DS571162	complement(96819..98342)	0.894028	12	4	13	14	4	7
EhSINE2_198	DS571162	98446..99070	0.0111819	300	286	365	439	445	436
EHI_155660	DS571162	100209..102851	0.00734088	1080	864	1108	780	827	651
EhRC4_624	DS571162	103459..104785	0.172232	22	19	19	45	31	18
EHI_155670	DS571162	complement(106096..106668)	0.827099	19	18	12	13	19	10
EHI_155680	DS571162	107135..107620	0.647498	187	135	204	159	163	142
EHI_155690.1	DS571162	complement(107788..109321)	0.478788	77	76	71	124	69	74
EHI_155700	DS571162	complement(109480..110712)	0.371274	740	635	827	580	697	597
EHI_C00050	DS571162	110789..111058	0.53845	27	17	27	24	32	30
EHI_155710	DS571162	111436..115520	0.609723	390	280	437	409	339	428
EHI_155720	DS571162	complement(115935..116969)	0.0101263	518	486	659	374	421	376
EHI_155730	DS571162	complement(117184..118212)	0.491844	142	144	180	113	126	148
EHI_155740.1	DS571162	118521..118739	0.8235	2	3	4	3	6	2
EHI_155740.2	DS571162	118827..120257	0.29304	87	70	110	50	67	82
EHI_155750	DS571162	120461..122332	0.718095	29	32	39	62	32	20
EHI_155760	DS571162	complement(122346..124526)	0.982024	86	63	90	66	76	92
EHI_155770	DS571162	complement(124911..127080)	0.729507	102	73	108	88	95	117
EHI_155780	DS571162	128330..128944	0.910131	91	95	86	76	117	83
EhRC4_625	DS571162	complement(130621..130922)	#N/A	0	0	5	0	0	0
EHI_155790.1	DS571162	complement(131601..132037)	0.793273	5	6	13	15	1	2
EhERE2_618	DS571162	132880..134460	#N/A	1	0	0	0	0	0
EhERE2_385	DS571163	1..1893	#N/A	0	0	0	0	0	0
EhLINE2_242	DS571163	2324..2578	#N/A	0	0	0	0	0	1
EHI_096150	DS571163	complement(2636..3013)	0.799514	79	58	76	58	72	92
EHI_096160	DS571163	3445..3876	0.851787	50	48	48	34	55	44
EHI_096170	DS571163	3995..5779	0.0065397	161	142	168	60	102	103
EHI_096180	DS571163	7352..8027	0.416481	17	24	27	23	28	38
EHI_096190	DS571163	8196..9845	0.135974	18	19	22	27	38	27
EHI_096200	DS571163	9915..10259	0.14525	22	13	19	39	29	19
EHI_096210	DS571163	10624..11265	0.974509	438	363	459	409	462	364
EHI_096220	DS571163	11510..12121	0.44659	33	17	24	23	19	9
EHI_096230	DS571163	12335..14362	0.850939	236	170	251	278	197	188
EHI_096240	DS571163	14481..15032	0.332977	108	110	122	113	153	151
EHI_096250	DS571163	complement(15124..17086)	0.272198	916	695	1032	758	1086	1188
EHI_096260	DS571163	18189..19492	0.16301	222	193	256	238	234	356
EHI_096270	DS571163	20061..20780	0.147568	75	91	86	144	156	61
EHI_096280.1	DS571163	21125..22030	0.000358798	36	40	32	110	88	54
EHI_096290	DS571163	22226..23449	0.580652	32	29	40	41	47	30
EHI_096300	DS571163	23464..24870	#N/A	2	0	1	1	1	0
EHI_096310	DS571163	24935..28675	0.00420841	114	96	119	73	65	40
EHI_096320	DS571163	29015..29674	0.0851349	328	293	336	205	261	244
EHI_096330	DS571163	30338..31215	0.431641	14	14	28	29	27	19
EHI_096340	DS571163	31492..32583	0.742862	4715	4172	5018	5130	4043	3661
EHI_096350	DS571163	33307..34899	0.0267905	17889	15544	17724	12313	14585	12602
EhSINE3_21	DS571163	34968..35171	#N/A	2	0	0	0	0	0
EhRC4_379	DS571163	complement(35349..35546)	#N/A	0	0	0	0	1	0
EHI_096360	DS571163	35907..37304	0.725949	7766	6519	8212	6419	7072	7279
EHI_096370	DS571163	37897..40839	0.688091	14683	11511	15561	15005	11673	11281
EhLINE2_243	DS571163	complement(41121..41375)	#N/A	0	0	0	0	0	0
EhLINE2_244	DS571163	complement(41431..41649)	#N/A	0	0	0	1	0	0
EHI_096380	DS571163	42013..42961	0.582715	284	227	299	282	304	284
EHI_096390	DS571163	complement(43089..44696)	0.808418	462	424	488	563	457	385
EHI_096400	DS571163	45102..46079	0.518177	60	49	72	79	56	74
EHI_096410	DS571163	complement(46398..46808)	0.119883	242	232	284	292	354	298
EHI_096420	DS571163	complement(47150..47587)	0.688119	3810	3377	4101	3232	3817	4684
EHI_096430	DS571163	47925..48830	0.747354	2	3	4	5	2	5
EHI_096440	DS571163	complement(48926..49492)	0.476624	417	375	454	377	498	497
EHI_096450	DS571163	complement(49824..50459)	0.331282	319	275	320	306	394	343
EHI_096460	DS571163	complement(51610..53067)	0.354148	105	133	148	88	119	98
EHI_096470	DS571163	complement(53161..54135)	0.388636	207	193	254	281	227	226
EHI_096480.1	DS571163	complement(54429..55876)	0.654114	74	66	81	86	77	78
EHI_096490.1	DS571163	57942..59002	0.816882	9	12	18	12	10	11
EHI_096500.1	DS571163	59012..59997	0.463185	129	76	92	87	80	74
EHI_096510	DS571163	complement(60079..60879)	0.45411	176	158	180	227	226	133
EHI_096520	DS571163	61126..63219	0.577991	100	73	111	93	114	107
EHI_096530	DS571163	complement(63290..64093)	0.00053276	226	201	253	347	385	330
EHI_096540	DS571163	64217..65282	0.168917	115	90	119	144	144	134
EHI_096550	DS571163	65777..67024	0.271297	57	56	64	71	79	71
EHI_096560.1	DS571163	complement(67030..69610)	0.0983626	359	291	402	403	460	444
EHI_096570	DS571163	complement(69789..70427)	0.298282	13090	11361	13825	7921	13259	10683
EHI_096580	DS571163	complement(72669..73187)	0.000317496	246	190	220	298	415	368
EHI_096590.1	DS571163	complement(73430..73894)	0.714139	5	10	5	13	4	9
EHI_096600	DS571163	74368..76149	0.0255566	380	297	394	438	473	516
EHI_096610	DS571163	complement(76246..76863)	0.00162597	9	4	12	18	30	41
EHI_096620	DS571163	complement(77517..81017)	0.977538	626	514	717	740	545	501
EHI_096630.1	DS571163	81376..82962	0.40081	66	66	50	73	69	79
EHI_096640	DS571163	complement(82998..83942)	0.614628	40	48	59	63	56	48
EHI_096650	DS571163	complement(84204..84644)	0.790147	4343	3962	4888	4407	5015	3963
EhLINE1_354	DS571163	complement(85754..86628)	#N/A	2	0	1	0	1	1
EHI_096660	DS571163	complement(86812..87444)	0.0658681	55	62	61	101	91	66
EHI_096670	DS571163	complement(87614..96226)	0.177696	790	543	708	1041	781	617
EHI_096680.1	DS571163	96492..97819	0.066376	42	32	37	60	63	45
EHI_096690	DS571163	98440..98856	#N/A	0	0	0	0	2	1
EHI_096700	DS571163	complement(101379..102822)	5.96633e-17	30	23	41	131	150	252
EHI_096710	DS571163	105317..106537	0.0540183	10166	9079	11800	13480	11248	13018
EHI_096720.1	DS571163	complement(108245..108922)	0.00465602	3	1	0	15	7	11
EHI_096730	DS571163	complement(109437..109745)	0.140749	4	6	12	10	20	16
EHI_096740	DS571163	109943..110836	0.0083171	30	27	38	57	52	58
EHI_096750	DS571163	complement(110998..112449)	0.807878	419	378	454	408	427	325
EHI_096760	DS571163	complement(112957..114371)	0.571376	7	10	13	9	6	5
EHI_096770	DS571163	114611..115222	0.298498	123	72	120	79	94	70
EHI_096780	DS571163	complement(115307..116632)	0.920205	713	717	868	693	774	807
EHI_096790	DS571163	complement(116908..117699)	0.599926	586	484	623	463	515	531
EHI_096800	DS571163	complement(117948..118814)	0.491507	65	72	74	86	86	71
EHI_096810	DS571163	118847..120414	0.196071	219	156	222	234	228	251
EHI_096820	DS571163	120784..121131	0.480735	62	60	74	81	79	66
[truncated: 10,376 more rows]

## Sheet: Ax19 vs Ax22
Name	Chromosome	Region	Ax19 vs Ax22 - FDR p-value	Ax19_1 - Total counts	Ax19_2 - Total counts	Ax19_3 - Total counts	Ax22_1 - Total counts	Ax22_2 - Total counts	Ax22_3 - Total counts
EHI_151170	DS571145	complement(3484..4143)	#N/A	1	0	0	0	2	0
EHI_151180	DS571145	4256..5944	0.280744	302	286	291	220	261	197
EHI_151190	DS571145	complement(5991..7490)	0.712832	103	105	103	117	118	105
EHI_151200	DS571145	7646..8968	0.560234	204	260	306	228	263	153
EHI_151210.1	DS571145	complement(9060..10194)	0.793311	54	80	64	73	50	50
EHI_151220	DS571145	10325..12604	0.460856	190	245	323	237	157	201
EHI_151230	DS571145	complement(13923..14664)	0.974484	17	10	7	8	13	11
EHI_151240	DS571145	complement(14741..16228)	0.949147	12	16	10	13	8	14
EHI_151250	DS571145	complement(16316..24043)	0.010785	729	665	616	482	351	414
EHI_151260	DS571145	24322..25524	0.488927	388	419	725	844	517	494
EHI_151270	DS571145	26878..29274	0.00379059	829	614	644	413	555	247
EHI_151280	DS571145	29365..31164	0.134431	201	200	274	170	175	125
EHI_151290	DS571145	31578..32561	0.0725349	533	1376	1195	631	702	575
EHI_151300	DS571145	complement(33005..34200)	0.0571644	189	294	261	193	160	122
EHI_151310	DS571145	34475..34762	0.983021	3	3	6	4	4	4
EHI_151320	DS571145	complement(34805..35890)	0.364438	49	49	65	39	44	36
EHI_151330	DS571145	complement(35989..39306)	0.311988	75	119	85	49	66	80
EhLINE2_396	DS571145	39373..41115	#N/A	2	0	0	0	0	0
EhLINE1_541	DS571145	41118..41831	#N/A	0	1	1	0	0	0
EhSINE1_329	DS571145	41767..41842	#N/A	0	0	0	0	0	0
EHI_151340	DS571145	41924..44104	6.4248e-12	72	69	71	13	10	6
EHI_151350	DS571145	44153..44464	0.00247675	65	69	54	25	37	24
EHI_151360	DS571145	44549..45289	0.0616105	371	375	321	241	241	236
EHI_151370	DS571145	complement(45411..48056)	0.983996	199	199	193	245	150	174
EHI_151380	DS571145	complement(48711..49514)	0.395213	871	963	977	878	869	541
EHI_151390	DS571145	complement(49755..50513)	0.665643	969	1178	1098	1112	1235	518
EhRC4_615	DS571145	complement(51729..52112)	#N/A	0	0	0	0	0	0
EHI_151400	DS571145	complement(52453..53406)	0.0877995	145	90	79	42	59	79
EHI_151410	DS571145	53938..54250	#N/A	0	1	0	1	0	0
EhLINE2_397	DS571145	54485..59299	0.0657757	53	52	8	13	15	16
EHI_151420	DS571145	complement(59845..62556)	0.027095	92	89	115	49	72	49
EHI_151430	DS571145	complement(62640..63935)	0.75255	222	254	165	233	206	237
EHI_151440	DS571145	complement(64122..65084)	5.83766e-06	712	599	397	213	328	129
EHI_151450	DS571145	complement(65327..67405)	0.0512437	57	24	7	18	6	5
EhSINE2_188	DS571145	complement(67816..68459)	3.19907e-62	532	657	665	15	9	5
EHI_151460	DS571145	68763..69975	0.366543	202	290	341	226	228	193
EHI_151470	DS571145	complement(70070..72106)	0.701098	15	13	14	16	16	19
EHI_151480.1	DS571145	72234..73229	0.756	315	286	279	278	285	223
EHI_151490	DS571145	73291..73815	0.44206	49	41	42	61	67	37
EHI_151500	DS571145	73892..76708	0.189868	280	230	190	162	163	171
EHI_151510	DS571145	76954..77820	0.850726	75	103	70	76	81	68
EHI_151520	DS571145	78035..81433	0.369871	238	190	202	181	151	160
EHI_151530	DS571145	82012..84506	0.633006	129	105	101	133	152	93
EHI_151540	DS571145	85073..85570	0.229735	78	147	164	155	123	276
EHI_151550	DS571145	86875..87195	0.838948	19	21	15	21	23	16
EHI_151560	DS571145	87337..89583	0.386098	80	89	83	64	63	64
EHI_151570	DS571145	89663..91159	0.732215	144	136	126	122	129	107
EHI_151580	DS571145	complement(91191..92495)	0.391181	266	309	337	297	237	190
EHI_151590	DS571145	92706..93632	0.82212	20	56	28	40	25	24
EHI_151600	DS571145	complement(93692..94951)	0.732869	2021	2424	2455	2520	2028	1658
EHI_151610	DS571145	complement(96093..96752)	0.885231	8	13	4	7	5	9
EhSINE1_330	DS571145	96826..97371	0.750938	1493	1750	1906	2081	1945	1442
EHI_151620	DS571145	98509..99117	0.532842	41	28	25	49	41	28
EhLINE1_542	DS571145	99210..99794	#N/A	0	0	0	0	0	0
EhLINE2_398	DS571145	complement(99784..103362)	0.743133	7	3	2	4	6	6
EhLINE2_399	DS571145	complement(103463..104302)	0.834677	5	5	0	0	0	6
EhLINE1_543	DS571145	104356..105354	#N/A	0	0	0	0	1	0
EhERE2_609	DS571145	105424..106397	#N/A	0	0	0	0	0	0
EHI_151630	DS571145	107563..107898	0.983675	213	216	185	215	200	177
EHI_151640	DS571145	108136..111360	0.794117	1841	2359	2640	2961	2403	1865
EHI_151650	DS571145	111469..112569	0.895987	114	138	116	151	100	90
EHI_151660	DS571145	complement(112583..113245)	0.482111	23	19	23	14	14	17
EHI_151670	DS571145	113382..119174	6.84702e-05	94	68	36	16	26	17
EHI_151680	DS571145	complement(119871..122033)	0.20732	164	166	210	132	119	126
EHI_151690	DS571145	122498..123411	0.736068	89	93	64	98	56	57
EHI_151700	DS571145	123512..126715	0.447953	101	61	38	68	48	25
EHI_151710	DS571145	complement(127021..128749)	0.235504	272	166	177	147	170	133
EHI_151720	DS571145	complement(128892..130316)	0.942965	55	84	50	70	70	50
EHI_151730	DS571145	complement(130659..131885)	0.0978031	70	109	78	137	159	87
EHI_151740	DS571145	132689..134838	0.0498291	233	347	321	196	258	67
EHI_151750	DS571145	complement(135045..135653)	0.633006	29	27	39	34	20	20
EHI_151760.1	DS571145	complement(136009..137561)	0.983901	25	19	27	30	15	23
EHI_151770	DS571145	137732..141658	0.64353	28	26	11	15	21	13
EHI_C00001	DS571145	complement(142450..142734)	0.355972	5	3	0	1	1	0
EHI_C00002	DS571145	142792..143046	0.75954	5	3	5	2	3	4
EHI_151780.1	DS571145	complement(143048..144777)	6.57237e-06	60	39	37	7	9	11
EHI_151790.1	DS571145	147140..149699	0.21698	126	78	51	137	120	93
EHI_151800	DS571145	complement(150130..150663)	6.25691e-07	509	568	438	1303	1077	843
EHI_C00003	DS571145	complement(150908..151147)	0.201808	6	7	1	10	17	7
EHI_151810	DS571145	151583..152050	0.0984489	3495	4668	4585	6922	5408	4543
EHI_151820	DS571145	154678..155238	0.832304	34	34	33	40	38	30
EHI_151830	DS571145	155401..160229	0.259943	241	270	211	162	227	149
EHI_151840	DS571145	complement(160354..162062)	0.588972	25	34	21	20	18	22
EHI_151850	DS571145	complement(162163..163902)	0.261407	57	56	26	35	23	29
EHI_151860	DS571145	complement(163989..164696)	0.209425	25	18	16	12	12	8
EHI_151870	DS571145	complement(164776..166236)	0.14789	22	14	2	6	4	2
EHI_151880	DS571145	complement(166984..167850)	0.830874	19	14	7	18	13	14
EHI_151890	DS571145	167992..168465	0.936584	169	123	105	152	128	116
EHI_151900	DS571145	complement(168514..170762)	0.697274	2	4	7	4	4	0
EHI_151910.1	DS571145	complement(171434..173201)	0.586026	39	17	17	21	16	16
EHI_151920	DS571145	174421..175206	0.0139177	97	95	75	45	48	50
EHI_151930	DS571145	175874..176785	4.0645e-07	1384	1552	1206	724	670	481
EhSINE2_189	DS571145	complement(177526..178077)	#N/A	0	0	0	0	0	0
EHI_151940.1	DS571145	178313..179898	0.416731	56	48	34	44	30	26
EHI_151950	DS571145	180044..181051	0.362547	577	661	567	471	551	432
EHI_151960.1	DS571145	complement(181189..182622)	0.313441	112	115	103	75	101	66
EHI_151970	DS571145	182996..183934	0.416731	30	26	11	15	19	9
EHI_151980	DS571145	185292..186053	0.45777	50	51	40	30	48	27
EHI_151990	DS571145	186280..187185	0.052549	1187	1084	1026	785	498	821
EHI_152000	DS571145	complement(187289..188743)	0.341478	273	227	263	223	219	155
EHI_C00004	DS571145	188918..189043	#N/A	0	0	0	0	0	0
EHI_152010	DS571145	189226..190956	0.224913	1194	1167	1459	1747	1405	1556
EHI_152020	DS571145	191502..193820	0.771413	43	18	12	37	15	31
EHI_152030	DS571145	194300..194848	0.969985	12	25	17	20	21	13
EHI_152040	DS571145	complement(195254..196279)	0.138581	42	63	39	29	27	30
EHI_152050	DS571145	complement(197325..198494)	0.612707	195	215	89	124	103	159
EHI_152060.1	DS571145	198936..200268	0.903423	68	89	56	59	72	65
EhLINE2_400	DS571145	complement(200294..203880)	3.41732e-05	95	98	53	21	21	31
EHI_152070	DS571145	complement(203940..205830)	0.727956	103	144	68	122	112	109
EHI_152080	DS571145	complement(206025..206582)	0.65105	4159	5515	4938	4592	4517	3755
EHI_152090	DS571145	complement(206797..209025)	0.850726	484	457	410	477	511	397
EHI_152100	DS571145	complement(209159..209794)	0.672436	107	124	93	98	97	82
EHI_152110.1	DS571145	complement(212285..213619)	0.512222	82	62	62	59	52	49
EHI_152120	DS571145	213739..214509	0.775367	164	177	206	167	178	146
EhRC4_616	DS571145	214663..215172	0.232087	14	29	33	14	11	17
EhSINE1_331	DS571145	215310..215476	#N/A	0	0	0	0	1	0
EhSINE1_332	DS571145	215554..215887	0.813147	9	5	0	5	5	0
EHI_152130	DS571145	216884..217756	0.0437284	209	95	77	80	83	40
EHI_152140	DS571145	218210..220291	0.0452614	5	3	0	11	20	4
EHI_152150	DS571145	complement(220350..220913)	0.224627	24	29	17	38	39	29
EHI_152160	DS571145	complement(221025..221468)	0.954434	61	76	52	63	49	74
EHI_152170	DS571145	221629..223494	0.951636	298	284	190	273	326	173
EHI_152180	DS571145	complement(223567..224508)	0.551686	66	75	73	77	38	54
EHI_152190	DS571145	complement(224582..225874)	0.961271	106	157	128	143	141	91
EHI_152200	DS571145	226227..227865	0.182505	80	102	115	86	46	66
EHI_152210	DS571145	227993..229492	0.608278	326	321	276	270	277	242
EHI_152220	DS571145	229668..231176	0.787836	1185	1181	1290	1279	907	1109
EHI_152230.1	DS571145	complement(231265..231625)	0.758986	308	417	429	438	362	419
EHI_152240	DS571145	232015..232980	0.193316	80	113	93	71	69	60
EHI_152250	DS571145	complement(233117..233389)	0.75836	7	20	14	13	10	9
EHI_152260	DS571145	complement(233467..234072)	0.605305	28	50	37	32	25	32
EHI_152270	DS571145	complement(234182..235048)	0.00538971	85	107	121	46	67	47
EHI_C00005	DS571145	235725..236000	0.341131	25	35	28	17	29	10
EHI_C00006	DS571145	236225..236389	#N/A	0	1	0	0	0	1
EHI_152280	DS571145	236956..239607	0.000790291	1292	1286	1439	2016	2360	2202
EHI_152290	DS571145	complement(239673..240029)	0.322238	111	157	122	111	108	71
EHI_152300	DS571145	complement(240943..241839)	0.993203	45	26	34	25	39	37
EHI_152310	DS571145	242666..243532	0.761516	125	156	166	161	212	116
EHI_152320	DS571145	243727..245037	0.468847	317	284	231	338	303	316
EHI_152330	DS571145	245521..246411	0.0111788	548	612	652	914	974	829
EhSINE3_40	DS571145	246523..246897	#N/A	0	0	0	0	0	1
EhSINE2_190	DS571145	246743..247049	#N/A	0	0	0	1	0	1
EHI_152340	DS571145	247582..248733	0.393909	565	699	603	441	567	494
EHI_152350	DS571145	249136..249852	0.00293723	94	189	141	74	79	50
EHI_152360	DS571145	complement(249936..250517)	0.566187	130	110	74	131	133	100
EHI_152370	DS571145	complement(250668..252018)	0.950044	187	213	207	229	195	154
EHI_152380	DS571145	252114..252565	0.872283	40	25	28	24	29	30
EHI_C00007	DS571145	252672..252833	#N/A	0	2	2	1	0	0
EhLINE1_544	DS571145	complement(253594..253659)	#N/A	0	0	0	0	0	0
EhRC4_617	DS571145	254144..254729	0.0467022	15	4	4	0	2	1
EHI_152390.1	DS571145	255292..256914	0.22931	19	21	15	29	38	20
EHI_152400	DS571145	complement(256969..257586)	0.572084	37	36	54	32	39	27
EHI_152410	DS571145	complement(257976..258482)	0.607719	9	12	4	6	8	2
EHI_152420	DS571145	259380..264644	0.955485	129	105	122	109	127	102
EHI_152430	DS571145	complement(264769..265700)	0.961545	35	55	52	65	54	19
EHI_152440	DS571145	complement(266085..270704)	0.242455	23	31	30	20	23	6
EHI_152450	DS571145	complement(270921..271655)	0.92009	228	214	247	263	233	198
EhSINE2_191	DS571145	272025..272392	#N/A	0	0	0	0	0	0
EHI_152460	DS571145	complement(272550..273536)	0.832224	276	283	249	285	218	233
EHI_152470	DS571145	complement(273680..275089)	0.880818	20	13	9	12	8	16
EHI_152480	DS571145	275562..276512	#N/A	1	1	0	0	0	0
EHI_152490	DS571145	complement(276795..278177)	0.350071	102	80	80	71	78	48
EHI_152500	DS571145	complement(278408..278842)	0.695901	65	45	21	42	39	25
EHI_152510	DS571145	279159..279983	0.961189	809	802	718	684	904	639
EHI_152520	DS571145	280288..280809	0.187744	294	156	102	269	314	197
EHI_152530	DS571145	complement(280902..282407)	0.654647	62	65	70	62	70	30
EHI_152540.1	DS571145	282727..283956	0.813738	537	573	564	637	672	434
EHI_152550	DS571145	284059..284457	0.905325	3	7	2	3	3	4
EHI_152560.1	DS571145	284488..285167	0.102813	73	122	99	194	149	96
EHI_152570	DS571145	285371..286012	0.234901	13318	15761	14036	11884	13488	8728
EHI_152580	DS571145	complement(286112..288145)	0.0614329	146	188	194	119	114	95
EHI_152590	DS571145	289568..290242	2.25082e-13	92	111	105	9	17	1
EhSINE1_333	DS571145	complement(290395..290980)	0.412772	1	1	3	1	0	0
EHI_152600.1	DS571145	291910..292299	0.992294	23	18	20	26	23	10
EHI_152610	DS571145	complement(292565..293122)	0.670461	4026	4377	4128	3660	4337	3109
EHI_152620	DS571145	complement(293551..294327)	0.0208494	36	43	58	20	20	22
EhLINE1_545	DS571145	complement(296419..296489)	#N/A	0	0	0	0	0	0
EhLINE1_546	DS571145	complement(296590..296928)	#N/A	0	0	0	0	0	0
EHI_152630	DS571145	297868..299572	0.0653688	176	200	197	112	153	111
EHI_152640	DS571145	complement(299635..300387)	0.637768	22	12	5	8	7	11
EHI_152650	DS571145	complement(301336..302556)	0.164037	13655	11211	12966	11000	10517	7555
EhSINE2_192	DS571145	complement(302752..303306)	0.573444	32	48	32	39	34	12
EHI_152660	DS571145	complement(303401..303976)	0.775149	810	963	954	957	1072	831
EHI_152670	DS571145	complement(304232..305296)	0.594859	1004	901	614	1072	825	867
EHI_152680	DS571145	306221..307747	0.0744475	707	697	638	887	893	973
EHI_152690	DS571145	complement(308063..311914)	0.0619912	688	748	712	433	640	423
EHI_152700	DS571145	complement(312193..312548)	0.668874	63	71	31	57	69	63
EHI_152710.1	DS571145	313206..314087	0.75836	383	446	358	346	507	212
EHI_152720	DS571145	complement(314110..315771)	0.965882	34	31	16	27	32	22
EHI_152730	DS571145	315992..317543	0.934583	228	292	294	275	250	243
EHI_152740.1	DS571145	complement(317650..318504)	0.416731	100	116	193	140	118	50
EHI_152750	DS571145	319197..320603	0.502693	1450	1755	1794	1731	1433	1081
EHI_152760	DS571145	320985..321930	0.53955	640	709	779	663	548	585
EhSINE2_193	DS571145	322074..322717	0.736225	913	1192	1237	1354	1318	905
EHI_152770	DS571145	complement(323532..324849)	0.821808	135	155	133	147	150	87
EHI_152780	DS571145	325605..326258	0.368379	211	274	268	192	190	201
EHI_152790	DS571145	326420..327841	0.245013	25	10	15	12	7	6
EHI_152800.1	DS571145	complement(327857..328180)	0.965552	119	171	130	127	185	92
EHI_152810.1	DS571145	328362..329076	0.904398	17	23	33	34	24	19
EHI_152820	DS571145	329789..330106	#N/A	1	2	1	1	0	0
EHI_152830	DS571145	330197..331426	0.00248055	45	51	51	23	14	20
EhSINE1_334	DS571145	complement(331929..332474)	1.15403e-102	4	3	9	2366	2653	2063
EHI_152840	DS571145	complement(332991..334100)	0.945261	29	16	10	20	12	23
EHI_152850	DS571145	complement(334176..335237)	0.453593	38	54	40	26	33	37
EHI_152860	DS571145	335416..337866	0.949147	410	261	205	289	318	258
EHI_152870	DS571145	337997..338836	0.312343	252	210	237	173	150	197
EHI_152880	DS571145	complement(339446..341296)	0.193316	1052	565	356	1252	930	621
EHI_152900.1	DS571145	complement(341635..343535)	0.592585	24	15	9	21	20	21
EHI_152910	DS571145	343904..345271	0.593762	181	225	178	158	175	160
EHI_152920	DS571145	complement(345973..347049)	0.163946	719	721	665	552	690	337
EHI_152930	DS571145	complement(347755..348929)	0.966746	68	92	92	94	82	65
EHI_152940	DS571145	complement(350354..353572)	0.348483	939	723	588	764	601	430
EHI_152950	DS571145	353712..354770	0.101409	11	13	12	35	32	9
EHI_C00008	DS571145	355167..355382	0.601654	11	2	11	4	9	2
EHI_152960	DS571145	355512..359738	0.151473	228	208	169	170	158	106
EHI_152970	DS571145	complement(359848..360557)	0.495869	281	336	263	384	316	310
EHI_152980	DS571145	complement(361156..361524)	0.811276	43	36	34	34	28	36
EHI_152990	DS571145	complement(361648..362067)	0.240746	205	195	152	214	232	254
EHI_153000	DS571145	complement(362152..363495)	0.868398	87	71	43	52	76	53
EHI_153010	DS571145	complement(363605..364475)	0.493773	77	116	118	86	79	79
EhSINE2_194	DS571145	365043..365668	4.96415e-95	51	62	64	1566	1706	1336
EHI_153020	DS571145	365971..366555	0.457688	60	72	48	49	55	30
EHI_153030	DS571145	complement(367132..369224)	0.0133624	302	183	125	374	379	279
EHI_153040	DS571145	369469..370146	0.471464	24	22	17	28	32	24
EhSINE1_335	DS571145	370372..370634	0.984968	1	1	3	4	1	0
EhLINE1_547	DS571145	complement(370663..373528)	0.000328086	41	24	6	1	5	0
EhLINE3_67	DS571145	complement(373556..374574)	0.222508	9	3	5	3	1	1
EhLINE2_401	DS571145	374574..375572	#N/A	3	2	0	0	0	0
EhSINE1_336	DS571145	375584..375845	#N/A	0	1	0	0	0	0
EHI_153050	DS571145	376281..378116	0.693372	122	84	76	79	105	56
EHI_153060	DS571145	378296..380233	0.619959	1082	1193	1007	846	1147	849
EHI_153070	DS571145	381640..381936	0.651064	5349	6315	5333	4706	5866	4357
EhSINE1_337	DS571145	382002..382435	#N/A	0	0	0	0	0	0
EHI_153080	DS571145	382939..383513	0.626567	6259	8141	7622	6788	7175	5400
EHI_153090	DS571145	383674..384354	0.527586	137	198	179	165	170	80
EHI_153100	DS571145	385282..386703	0.265114	739	661	397	677	408	186
EHI_153110	DS571145	complement(387218..387802)	0.509852	20	26	40	54	39	22
EHI_C00009	DS571145	388348..388617	0.0536433	2	9	25	44	41	16
EHI_153120	DS571145	388933..390753	0.778019	166	127	157	163	148	90
EHI_153130	DS571145	390972..396011	0.897316	92	91	36	54	74	68
EHI_153140	DS571145	396167..397162	0.27205	47	56	32	62	65	64
EHI_153150	DS571145	complement(397245..398891)	0.000980477	512	499	364	789	812	615
EHI_153160	DS571145	399213..400994	0.48802	1241	994	1276	1436	1215	1311
EHI_153170	DS571145	complement(401721..403181)	0.497018	94	103	62	125	102	84
EHI_153180	DS571145	complement(403286..404413)	0.616563	158	217	188	238	229	165
EHI_153190	DS571145	404599..405432	0.587526	517	614	452	507	497	351
EHI_153200	DS571145	405540..406487	0.434184	138	182	201	240	224	163
EHI_153210	DS571145	406607..408262	0.0180813	91	101	61	198	229	64
EHI_153220	DS571145	complement(408308..408649)	0.981096	38	51	34	51	39	28
EHI_153230	DS571145	complement(409499..411010)	0.901574	19	20	21	29	14	11
EHI_153240	DS571145	complement(411244..413970)	0.0879991	650	788	808	1055	1207	790
EHI_153250	DS571145	414731..415021	0.170138	30	29	29	20	16	14
EHI_153260	DS571145	complement(415076..415928)	0.666999	171	146	177	136	148	135
EHI_153270	DS571145	416930..418307	0.874811	41	34	22	21	35	30
EHI_153280	DS571145	418403..419315	0.533248	93	76	69	109	99	70
EHI_C00010	DS571145	420543..420710	0.478339	437	480	388	685	518	326
EHI_153290	DS571145	420839..422215	0.861483	393	532	431	481	512	396
EHI_C00011	DS571145	422367..422636	0.433969	31	23	39	24	19	21
EHI_153300	DS571145	complement(422784..424040)	0.725459	20	15	17	19	19	23
EHI_153310	DS571145	complement(424230..426027)	0.900737	17	20	23	18	28	17
EHI_153320	DS571145	426156..427073	0.89115	28	22	19	22	21	19
EHI_153330	DS571145	427265..427675	0.624237	1082	1610	1690	1516	1117	1151
EHI_153340	DS571145	427802..428332	0.832304	19	22	11	20	13	11
EHI_153350	DS571145	428395..430437	0.317163	458	538	376	642	606	408
EHI_153360	DS571145	430835..431299	0.775367	63	31	36	45	34	32
EHI_153370	DS571145	431379..434411	0.69131	236	287	343	290	240	224
EHI_153380	DS571145	435740..436741	0.101302	119	179	240	133	82	109
EHI_153390	DS571145	436896..439043	0.444575	104	156	145	121	92	100
EHI_153400	DS571145	439159..443976	0.915095	196	179	137	154	154	167
EHI_153410.1	DS571145	complement(444035..444346)	0.683934	81	74	80	75	85	40
EHI_153410.2	DS571145	complement(444395..444544)	0.40448	26	32	27	21	21	16
EHI_153420	DS571145	complement(444732..445457)	0.0342021	41	56	64	22	42	15
EHI_153430	DS571145	complement(445592..446602)	0.710285	339	624	595	444	493	422
EHI_153440	DS571145	447213..448916	0.0160094	490	759	752	417	533	276
EHI_153450	DS571145	complement(448993..450378)	0.504307	890	1242	1195	1531	1092	1148
EHI_153460	DS571145	complement(450742..451341)	0.77713	72	111	63	86	97	80
EHI_153470	DS571145	451432..452091	0.45968	3	2	4	8	5	4
EHI_153480	DS571145	452230..452886	0.96961	539	589	659	695	557	514
EHI_153490	DS571145	452997..455291	0.923211	524	435	457	452	510	375
EHI_153500	DS571145	455414..456859	0.945355	20	3	4	15	3	6
EHI_153510	DS571145	complement(457243..458730)	0.00830987	401	541	550	310	350	236
EHI_153520	DS571145	complement(459043..459384)	0.000386243	159	107	101	0	0	0
EHI_153530	DS571145	460952..461887	0.908733	150	138	80	130	162	84
EHI_153540	DS571145	complement(461988..462303)	0.804239	45	37	31	26	29	41
EHI_153550	DS571145	462527..463615	0.252366	14	12	10	9	2	5
EHI_153560	DS571145	463792..465330	0.805285	35	37	49	39	35	31
EHI_153570	DS571145	465688..466827	0.205434	190	217	172	147	161	117
EhLINE1_548	DS571145	complement(468160..468290)	#N/A	0	0	0	0	0	0
EhLINE1_549	DS571145	complement(468391..468772)	#N/A	0	0	0	0	0	0
EhLINE3_68	DS571145	complement(468877..469113)	#N/A	0	0	0	0	0	0
EHI_153580	DS571145	469969..471054	#N/A	0	0	0	0	0	0
EHI_153590	DS571145	471478..472899	#N/A	0	0	0	0	0	0
EHI_153600	DS571145	complement(473239..473652)	#N/A	0	0	0	0	0	0
EHI_153610	DS571145	474413..475108	#N/A	0	0	0	0	0	0
EHI_153620	DS571145	476593..476901	0.660519	12	9	7	23	7	8
EHI_153630	DS571145	477607..478347	#N/A	0	0	0	0	0	0
EHI_C00012	DS571145	complement(480480..480672)	#N/A	0	0	0	0	0	0
EHI_153640	DS571145	480921..481631	#N/A	0	0	0	0	0	0
EHI_153650	DS571145	481884..482357	0.388032	14	16	16	25	12	31
EHI_153660	DS571145	483285..483824	0.747409	174	225	186	184	215	122
EHI_153670.1	DS571145	483937..485620	0.521682	450	462	345	379	331	333
EHI_153680	DS571145	486627..487463	0.867178	65	84	78	63	99	73
EHI_153690	DS571145	487679..488293	0.0506689	1379	1473	1283	967	1266	630
EHI_153700.1	DS571145	488557..489870	0.895265	129	139	147	141	173	111
EHI_153710	DS571145	complement(489897..490577)	8.25863e-07	84	108	113	395	291	160
EHI_153720	DS571145	complement(492643..494619)	0.0581018	671	605	732	454	457	468
EHI_153730	DS571145	complement(494845..495915)	0.797266	503	548	546	558	464	430
EHI_153740.1	DS571145	complement(496068..496714)	0.910159	29	51	29	32	46	22
EHI_153750	DS571145	496982..497665	0.684443	122	149	122	142	105	91
EHI_153760	DS571145	497881..498714	0.0240747	57	71	52	48	19	21
EHI_153770	DS571145	complement(498803..500743)	0.0163569	1088	1016	954	635	845	449
EHI_C00013	DS571145	501441..501722	0.0194053	12	20	14	31	34	38
EHI_153780	DS571145	complement(502268..515746)	0.309138	1064	731	524	609	537	593
EHI_153790	DS571145	complement(515960..517256)	0.188429	222	144	120	258	236	161
EHI_153800	DS571145	517535..518146	0.962702	256	85	83	161	157	105
EhERE2_610	DS571145	complement(521067..522100)	#N/A	0	0	0	0	0	0
EHI_153810	DS571145	522605..523723	#N/A	0	0	0	0	0	0
EHI_153820	DS571145	524642..525161	#N/A	0	0	0	0	0	0
EHI_153830	DS571145	complement(527112..527861)	0.526272	53	83	33	90	45	72
EHI_153840	DS571145	complement(528668..529366)	#N/A	0	0	0	0	0	0
EhERE2_595	DS571146	complement(1..544)	#N/A	0	0	0	0	0	0
EHI_147990	DS571146	834..1412	0.0145757	41	68	47	28	30	7
EHI_148000	DS571146	complement(2204..3139)	0.000614921	42	41	32	12	16	5
EhRC4_602	DS571146	3717..4480	0.00440274	2	1	2	15	7	16
EhLINE1_533	DS571146	4487..5005	#N/A	2	2	0	0	0	1
EHI_148010	DS571146	complement(5040..5930)	#N/A	1	0	1	0	0	0
EHI_148020	DS571146	complement(6082..6693)	0.180937	438	450	453	386	322	286
EHI_148030.1	DS571146	7003..7558	0.95626	26	18	17	34	14	14
EHI_148040	DS571146	7649..8437	0.599156	893	972	827	904	714	685
EHI_148050	DS571146	8752..9933	0.457329	852	864	903	840	727	600
EHI_148060	DS571146	complement(12112..12983)	0.833798	204	241	241	235	210	261
EHI_148070	DS571146	13219..14733	0.582618	65	56	54	63	57	83
EHI_148080	DS571146	14801..15532	0.684973	53	36	52	29	45	42
EHI_148090	DS571146	complement(15587..16909)	0.685648	154	119	113	133	95	100
EHI_148100	DS571146	complement(17024..18085)	0.277085	132	104	95	89	93	55
EHI_148110	DS571146	18121..20055	0.918679	93	82	78	82	102	53
EHI_148120	DS571146	complement(20087..21331)	0.716284	43	36	25	42	43	33
EHI_148130.1	DS571146	21444..23138	0.787836	482	599	570	492	577	636
EHI_148140	DS571146	23227..24609	0.742087	174	155	148	165	148	104
EHI_148150	DS571146	complement(24670..25545)	0.000395481	366	635	507	251	300	201
EHI_148160	DS571146	complement(25891..28011)	0.00867794	298	299	334	214	186	157
EHI_148170	DS571146	complement(28184..29669)	0.902241	615	762	703	694	782	494
EHI_148180	DS571146	29885..31237	0.87519	23	12	12	13	16	12
EHI_148190	DS571146	31470..32129	0.551194	4963	6781	6302	8069	6304	5662
EHI_148200	DS571146	complement(32272..34020)	0.784351	277	313	273	257	289	230
EHI_148210	DS571146	complement(34287..35660)	0.813147	41	23	47	37	28	31
EHI_148220	DS571146	complement(35836..37174)	0.513302	542	719	599	535	685	351
EHI_148230	DS571146	38488..38832	0.567478	3816	4583	3985	3738	3939	3001
EHI_148240	DS571146	39193..39579	0.689605	2719	2804	2238	2159	2886	1831
EhLINE1_534	DS571146	complement(39746..40875)	0.331402	3	2	1	0	0	1
EhRC4_603	DS571146	42531..44352	0.0341251	14	19	8	5	0	4
EhLINE1_535	DS571146	44359..44877	#N/A	1	2	1	0	0	0
EHI_148250.1	DS571146	complement(45078..46183)	0.020376	66	74	46	32	44	19
EHI_148260.1	DS571146	46316..46909	0.557435	47	61	44	37	39	44
EHI_148270	DS571146	complement(47001..48191)	0.864455	925	1028	1241	1229	1030	1006
EhLINE1_536	DS571146	48365..49301	#N/A	0	0	0	0	2	0
EHI_148280	DS571146	complement(49626..51029)	0.228819	1542	1903	1963	1611	1583	1022
EHI_148290	DS571146	52575..53237	0.979356	218	294	365	391	293	197
EHI_148300	DS571146	53326..54834	0.990999	34	27	26	26	37	22
EHI_148310	DS571146	54930..57578	0.190986	46	53	55	42	32	26
EHI_148320	DS571146	complement(57842..58576)	0.95626	9821	13529	12781	12759	10698	10993
EHI_148330	DS571146	58958..60337	0.0877995	131	128	165	100	96	75
EHI_148340	DS571146	complement(60495..62423)	0.611074	91	45	55	41	20	74
EHI_148350	DS571146	complement(62860..63290)	0.979356	54	83	87	80	76	60
EHI_148360	DS571146	complement(63439..63900)	0.0171978	67	113	121	138	202	202
EHI_148370	DS571146	complement(64042..64935)	0.429601	30	50	45	27	28	33
EHI_148380	DS571146	complement(65041..66369)	0.821848	143	197	181	176	182	117
EHI_148390	DS571146	complement(66745..68057)	0.825407	61	90	83	104	69	74
EHI_148400	DS571146	68553..68960	0.118816	85	112	93	72	73	47
EHI_148410	DS571146	69221..70248	0.00129524	121	117	112	57	77	30
EHI_148420	DS571146	complement(70326..72424)	0.944946	29	27	34	35	32	24
EHI_148430	DS571146	73028..74246	0.128251	68	49	53	120	80	56
EHI_148440.1	DS571146	74361..76166	0.971817	258	243	233	321	256	156
EhSINE1_320	DS571146	complement(76590..77115)	0.0823308	8	2	4	0	1	0
EhSINE3_36	DS571146	77582..77977	#N/A	1	0	0	0	0	0
EhSINE2_185	DS571146	77848..78088	#N/A	0	0	0	0	1	0
EhSINE3_37	DS571146	78073..78197	#N/A	0	0	0	0	0	0
EHI_148450	DS571146	79504..80400	0.79929	85	98	77	79	96	57
EHI_148460	DS571146	81530..82573	0.211334	148	174	150	136	150	48
EHI_148470	DS571146	82906..83943	0.757892	1021	1269	1431	1061	1015	1222
EHI_148480	DS571146	85459..86644	0.00703317	487	477	603	312	376	258
EHI_148490	DS571146	complement(87156..89531)	0.694979	104	101	111	136	85	127
EHI_148500	DS571146	complement(89663..91144)	0.876651	1050	1223	1115	1022	1214	926
EHI_148510	DS571146	complement(91379..92431)	0.535051	27	23	36	25	12	24
EHI_148520	DS571146	92575..93222	0.0442335	337	404	408	237	249	251
EhSINE2_186	DS571146	complement(95051..95716)	0.435557	401	333	458	342	349	278
EHI_148530.1	DS571146	95731..97260	0.701098	146	96	102	104	99	91
EHI_148540	DS571146	97413..98141	0.971982	272	265	227	342	257	163
EHI_148550.1	DS571146	98756..101998	5.6588e-13	53	37	15	239	167	161
EhSINE1_321	DS571146	102831..103378	1.29225e-13	155	193	174	521	575	515
EHI_148560	DS571146	complement(103446..106142)	0.927995	2852	2940	2344	2682	2666	2683
EHI_148570	DS571146	complement(107025..108835)	0.369894	345	268	242	242	256	178
EHI_C00014	DS571146	complement(109150..109395)	0.889128	35	63	45	47	54	30
EHI_148580	DS571146	109594..110670	0.621028	117	209	200	204	178	51
EHI_148590.1	DS571146	complement(110864..113764)	0.0633614	434	388	475	305	296	279
EHI_148600.1	DS571146	complement(113906..116702)	0.720394	326	264	216	249	260	199
EHI_148610	DS571146	117465..118247	0.412772	116	72	41	100	104	85
EHI_148620	DS571146	complement(118472..118813)	0.0347159	128	175	106	192	275	157
EHI_148630	DS571146	complement(120994..122937)	0.18227	429	535	610	441	392	327
EHI_148640	DS571146	complement(123094..124227)	0.917509	98	70	65	78	77	62
EHI_148650	DS571146	complement(124373..125555)	0.0321333	96	75	50	28	34	43
EHI_148660	DS571146	complement(125713..126408)	0.377703	9	5	3	1	2	4
EHI_148670	DS571146	complement(126524..127363)	0.9609	176	150	149	169	146	137
EHI_148680	DS571146	complement(127515..130904)	0.620631	446	537	449	500	467	273
EHI_148690	DS571146	complement(132155..132502)	0.313218	86	111	86	50	105	49
EHI_148700	DS571146	complement(132805..137820)	0.470239	616	685	604	528	624	444
EHI_148710	DS571146	137879..139009	0.818022	13	10	14	13	15	14
EHI_148720	DS571146	139397..140462	0.434091	92	84	42	55	61	46
EHI_148730	DS571146	140612..141247	0.466805	84	51	56	49	52	40
EHI_148740	DS571146	142321..142902	0.00595314	38	5	13	49	55	56
EHI_148750	DS571146	143065..144029	0.982093	40	20	42	47	38	18
EHI_148760	DS571146	complement(144128..145597)	0.99347	214	203	203	209	181	208
EHI_148770.1	DS571146	complement(145729..152385)	0.500319	326	195	183	224	179	160
EHI_148770.2	DS571146	complement(152455..153192)	0.0522382	32	32	43	22	16	13
EHI_148780	DS571146	154889..156764	0.874863	649	511	406	552	540	365
EHI_148790	DS571146	complement(157935..158747)	0.652666	3487	6172	5363	5377	5046	5787
EhLINE2_391	DS571146	complement(159215..159335)	#N/A	0	0	0	0	0	0
EHI_148800	DS571146	159595..160908	0.969289	64	73	48	72	70	35
EhRC4_604	DS571146	164346..164621	#N/A	0	0	0	0	0	0
EHI_148810	DS571146	complement(166011..166934)	0.163092	282	267	283	207	232	160
EHI_148820	DS571146	complement(167146..167568)	0.0458395	5663	7295	6781	5057	5007	3742
EHI_148830	DS571146	complement(167756..168364)	0.527586	70	49	33	54	75	60
EHI_148840	DS571146	complement(168474..169790)	0.937036	86	104	77	97	89	82
EHI_148850	DS571146	170136..171086	0.573617	11352	12312	11639	10643	10799	9145
EHI_148860	DS571146	171211..172572	0.187631	110	107	132	101	93	46
EHI_148870	DS571146	172776..176144	0.208316	898	662	622	658	611	391
EHI_148880	DS571146	complement(176194..178269)	0.607404	219	327	339	304	263	185
EHI_148890	DS571146	178761..179201	0.122874	473	510	625	388	386	365
EHI_148900	DS571146	complement(179290..180781)	0.166714	421	420	468	322	388	248
EHI_148910	DS571146	complement(180997..184519)	0.619371	750	518	508	653	528	356
EHI_148920	DS571146	184663..185800	0.399063	67	42	52	29	43	44
EHI_148930	DS571146	complement(185881..188316)	0.390682	269	209	185	173	212	134
EHI_148940	DS571146	188412..190029	0.680436	81	68	74	56	82	50
EhERE2_596	DS571146	190905..191722	#N/A	0	0	0	0	0	0
EHI_148950	DS571146	complement(192597..192977)	0.910159	9	11	7	9	13	7
EHI_148960	DS571146	complement(193067..193357)	#N/A	0	0	0	0	0	0
EHI_148970	DS571146	194234..197134	1.14166e-06	22	23	4	141	45	94
EhRC4_605	DS571146	complement(197229..197601)	#N/A	0	0	0	0	0	0
EHI_148980	DS571146	complement(197842..199560)	0.215604	97	116	79	73	67	67
EHI_148990	DS571146	complement(199716..202217)	3.64177e-05	559	532	614	1005	1064	1249
EHI_149000	DS571146	202295..202649	0.733854	2968	4228	3741	4026	4237	3313
EHI_149010.1	DS571146	202850..203577	0.648017	60	53	35	64	51	56
EHI_149020	DS571146	203655..204575	0.488755	38	54	36	41	29	25
EHI_149030	DS571146	complement(204628..206373)	0.855761	51	55	48	57	52	30
EhLINE1_537	DS571146	complement(207702..209280)	#N/A	2	0	0	0	0	0
EhERE2_597	DS571146	complement(209281..210398)	#N/A	0	0	0	0	0	0
EHI_044470	DS571147	2486..3808	0.529755	191	233	179	157	182	159
EHI_044480.1	DS571147	complement(3888..4950)	0.00475936	343	299	300	471	503	513
EHI_044490	DS571147	6313..7710	0.707135	116	136	124	120	127	158
EHI_044500	DS571147	complement(7789..9513)	0.00867167	2	11	5	21	22	20
EHI_044510	DS571147	9813..10196	0.59055	29	31	25	33	39	31
EHI_044520	DS571147	10315..11601	0.152538	199	152	90	262	195	153
EHI_044530	DS571147	complement(11692..12117)	0.928676	37	55	30	45	45	34
EHI_044540	DS571147	14010..15842	0.583988	260	198	194	288	223	221
EHI_044550	DS571147	17137..17331	0.317433	1324	1362	1241	1497	1826	1309
EHI_044560	DS571147	complement(17448..18106)	0.298518	32	30	21	63	28	31
EHI_044570	DS571147	18233..18892	0.610859	41	43	44	57	41	51
EHI_044580	DS571147	18983..19994	0.547218	102	78	100	78	77	72
EHI_044590	DS571147	20165..20785	0.391741	4021	5273	4885	4015	4330	3304
EHI_044600.1	DS571147	20920..21582	0.170657	8	15	5	3	2	5
EHI_044610	DS571147	21681..22413	0.424353	103	108	102	85	54	93
EHI_044620	DS571147	23972..24471	0.870351	28	35	46	44	35	36
EHI_044630	DS571147	24599..24849	#N/A	0	0	0	0	1	1
EHI_044640	DS571147	complement(25116..26270)	0.532842	442	532	505	390	547	304
EHI_044650	DS571147	complement(26693..28159)	0.773015	112	101	106	100	135	107
EHI_044660	DS571147	28834..29700	0.999481	28	27	14	21	23	23
EHI_044680.1	DS571147	29880..31659	0.579666	52	84	59	86	70	71
EHI_044690	DS571147	complement(31723..32886)	0.392265	61	71	55	87	99	50
EHI_044700	DS571147	complement(33191..34402)	0.489113	19	15	16	15	11	7
EHI_044710	DS571147	34555..35472	0.786705	6	6	6	7	11	4
EHI_044720	DS571147	35571..36632	0.938759	58	45	45	56	50	43
EHI_044730	DS571147	complement(36706..37068)	0.467401	309	395	336	305	328	216
EhLINE2_107	DS571147	37116..37845	#N/A	0	0	0	0	0	0
EhLINE1_165	DS571147	complement(38086..39621)	#N/A	2	2	0	0	0	0
EHI_044740	DS571147	41858..42463	0.766939	410	420	391	386	587	326
EHI_044750	DS571147	complement(42601..43041)	0.179785	18	17	15	6	9	9
EHI_044760.1	DS571147	43290..44075	0.884557	95	129	128	141	79	102
EHI_044760.2	DS571147	44264..45808	0.415222	69	83	93	89	120	95
EHI_044770	DS571147	complement(45932..46336)	0.6073	2408	3025	2628	2934	3301	2551
EHI_044780	DS571147	46548..47123	0.0764156	81	48	55	108	80	91
EHI_044790	DS571147	47188..48069	0.788979	232	198	194	228	241	186
EHI_044800	DS571147	48846..49838	0.991968	96	129	118	113	153	71
EHI_044810	DS571147	complement(49995..50627)	1.08407e-05	4929	6469	5943	11271	10767	9193
EHI_044820	DS571147	50875..51315	0.448606	171	197	145	189	215	196
EHI_044830	DS571147	51497..51652	0.36078	672	939	792	921	1073	851
EHI_044840.1	DS571147	51886..54828	0.647656	82	84	54	91	72	83
EHI_044850	DS571147	54921..55841	0.111433	83	83	49	93	130	96
EHI_044860	DS571147	55929..56819	0.212777	53	53	28	61	84	55
EHI_044870	DS571147	56883..57857	0.411713	42	27	30	35	53	42
EHI_044880	DS571147	57953..58351	0.707277	81	118	119	138	114	100
EHI_044890	DS571147	58501..61465	0.734832	277	257	188	224	264	274
EHI_044900	DS571147	61675..63696	0.965882	80	73	60	69	85	49
EHI_044910	DS571147	complement(63752..64218)	0.488927	37	52	23	34	59	48
EHI_044920	DS571147	complement(64658..65614)	0.965882	130	128	128	139	152	91
EHI_044930	DS571147	complement(65737..67050)	0.0944529	789	1018	804	908	938	1951
EHI_044940	DS571147	67609..69191	0.975165	791	713	735	791	691	708
EHI_044950	DS571147	complement(69666..70268)	#N/A	0	0	0	0	0	0
EHI_044960	DS571147	complement(70602..71141)	0.982016	48	28	29	31	36	36
EHI_044970	DS571147	complement(71299..72762)	0.0192321	11928	11339	14658	8971	8479	7900
EHI_044980	DS571147	73575..74363	#N/A	0	0	0	0	0	0
EHI_044990	DS571147	74441..74929	#N/A	0	0	0	2	0	0
EhLINE1_166	DS571147	74964..75390	0.861262	2	1	0	1	2	1
EhLINE2_108	DS571147	complement(75476..77286)	0.95626	18	12	8	8	12	15
EHI_045000	DS571147	78933..80033	0.56364	1343	1725	1840	1433	1534	1242
EHI_045010	DS571147	complement(80110..80772)	0.350665	67	82	70	100	122	58
EHI_045020	DS571147	81722..82471	0.113164	1	0	0	3	8	1
EHI_045030	DS571147	83039..83833	0.607719	57	46	28	30	31	40
EHI_045040	DS571147	complement(84548..86068)	#N/A	0	0	0	0	0	1
EHI_045050	DS571147	complement(86422..88257)	0.57427	212	258	181	174	199	168
EHI_045060	DS571147	complement(88758..89753)	0.224984	219	283	183	286	411	201
EHI_045070	DS571147	89887..90507	0.966567	44	76	55	61	42	61
EHI_045080	DS571147	complement(90611..91033)	#N/A	0	0	0	0	0	0
EHI_045090	DS571147	complement(91099..91839)	#N/A	0	0	0	0	0	0
EHI_045100.1	DS571147	complement(92147..94722)	0.69045	166	131	85	122	123	79
EHI_045110	DS571147	complement(94858..96333)	0.851377	271	225	192	236	216	178
EHI_045120	DS571147	96656..99040	0.785538	1493	1782	1688	1886	1592	1658
EHI_045130	DS571147	complement(99119..100405)	0.355092	68	106	72	133	107	76
EHI_045140.1	DS571147	100672..101343	0.93459	51	100	64	89	79	36
EHI_045150	DS571147	complement(101384..102102)	0.57427	90	58	66	108	86	57
EHI_045160	DS571147	complement(102318..102860)	0.59156	52	48	36	64	50	45
EHI_045170	DS571147	102912..108311	0.25236	336	193	152	306	313	259
EHI_045180	DS571147	108417..108881	0.303404	43	47	51	74	60	61
EHI_045190	DS571147	108957..109518	0.793821	5	11	8	9	9	11
EHI_045200	DS571147	109599..110172	0.625613	58	79	59	74	76	73
EHI_045210.1	DS571147	complement(110226..111704)	0.27907	43	40	47	72	65	43
EhSINE1_115	DS571147	complement(111729..112275)	0.0185623	1519	1578	1730	2302	2505	2096
EHI_045220	DS571147	112426..113193	0.759362	48	63	54	63	92	33
EHI_045230	DS571147	complement(113211..113756)	#N/A	0	0	0	0	0	0
EHI_045240	DS571147	113956..114612	0.839011	14	5	5	10	11	7
EHI_045250	DS571147	complement(114685..116142)	0.329135	68	57	61	86	70	82
EHI_045260	DS571147	117445..117939	0.697274	15	25	10	8	22	30
EHI_045270	DS571147	complement(118847..119401)	0.878588	27	4	6	12	11	17
EHI_045280	DS571147	complement(119681..120810)	0.506346	162	253	240	197	209	128
EHI_045290	DS571147	complement(121131..122552)	0.0513629	666	571	710	468	496	384
EHI_C00015	DS571147	complement(122708..122962)	0.851155	19	32	27	22	29	17
EhLINE1_167	DS571147	complement(123958..126664)	0.075019	17	6	1	2	1	1
EHI_045300	DS571147	127516..128130	2.10567e-132	2	5	8	6234	6738	5301
EHI_045310	DS571147	complement(128234..129303)	0.00565254	382	355	353	488	641	581
EHI_C00016	DS571147	complement(129410..129751)	0.944365	20	29	13	23	12	27
EHI_045320	DS571147	complement(129816..130523)	0.633867	37	30	24	23	49	37
EHI_045330	DS571147	130570..131424	0.400213	116	102	75	100	125	136
EHI_045340	DS571147	complement(131444..132835)	9.35126e-19	881	348	383	48	65	79
EHI_045350	DS571147	134084..134566	0.302322	14	11	7	21	20	12
EHI_045360	DS571147	135372..136922	0.393909	12	23	26	37	30	21
EHI_045370	DS571147	complement(136998..137819)	0.014378	269	174	185	450	384	216
EHI_045380	DS571147	138431..139846	0.364763	36	10	6	42	22	20
EHI_045390	DS571147	complement(140115..141353)	0.1249	56	47	25	77	81	51
EHI_045400	DS571147	complement(141500..143340)	0.775177	78	66	53	57	76	38
EHI_045410	DS571147	143474..144832	0.956225	72	78	63	61	78	63
EHI_045420	DS571147	complement(144893..146143)	0.6905	195	231	265	246	233	127
EHI_045430.1	DS571147	complement(147769..148311)	0.757708	32	19	30	19	34	14
EHI_045440	DS571147	148507..152940	0.600036	498	271	280	413	411	353
EHI_045450	DS571147	153314..153988	0.0261311	190	228	114	95	103	97
EHI_045460	DS571147	complement(154077..154460)	0.992294	22	21	18	24	21	14
EHI_045470	DS571147	complement(154584..155780)	0.613717	117	144	112	99	113	98
EHI_045480	DS571147	complement(156270..156605)	0.868346	305	297	208	188	190	331
EHI_045490	DS571147	complement(157308..159276)	0.789399	47	45	52	77	31	50
EHI_045500	DS571147	160432..163785	0.898451	259	246	263	280	286	211
EHI_045510.1	DS571147	complement(163833..164766)	0.653744	45	58	56	66	54	65
EHI_045520	DS571147	complement(164933..165820)	0.722412	50	50	28	60	44	39
EHI_045530	DS571147	complement(165901..166884)	0.0194804	71	74	45	115	112	89
EHI_045540	DS571147	complement(166992..169871)	0.00898018	791	729	564	1159	1139	861
EHI_045550	DS571147	complement(170901..171521)	0.283534	84	62	72	111	88	85
EHI_045560	DS571147	171713..173989	0.39831	145	166	117	129	115	93
EHI_045570	DS571147	174122..175240	0.936005	41	50	95	62	67	47
EHI_045580	DS571147	complement(175402..176115)	0.0427703	90	84	167	272	201	131
EHI_045590.1	DS571147	complement(177552..180080)	0.607719	817	708	651	794	954	648
EHI_045590.2	DS571147	complement(180189..180665)	0.44603	11	4	8	14	12	11
EHI_045600	DS571147	181062..183089	0.365931	56	52	36	83	60	51
EHI_045610	DS571147	complement(183187..184860)	0.392265	230	250	161	258	303	209
EhLINE1_168	DS571147	complement(186259..186394)	#N/A	0	0	0	0	0	0
EhLINE2_109	DS571147	186399..187358	#N/A	0	0	0	1	0	0
EhERE2_176	DS571147	complement(187359..188109)	#N/A	0	0	0	0	0	0
EhERE2_50	DS571148	1..125	#N/A	0	0	0	0	0	0
EHI_011660	DS571148	2317..4809	0.434885	481	540	516	716	666	412
EHI_011770	DS571148	4907..7168	0.813738	33	19	15	20	15	21
EHI_011780	DS571148	complement(7210..9798)	0.0558891	41	38	33	66	67	46
EHI_011790	DS571148	10288..12879	0.721386	188	125	114	178	144	144
EHI_011800	DS571148	13693..14514	0.493826	169	114	154	197	222	109
EHI_C00018	DS571148	15318..15500	0.813738	220	176	211	182	178	268
EHI_011810	DS571148	15600..16418	0.646571	31	34	36	33	41	45
EHI_011820	DS571148	16472..17464	0.711335	32	15	5	16	18	28
EHI_011830	DS571148	17546..18019	0.437011	48	54	37	43	68	67
EHI_011840	DS571148	complement(18066..18929)	0.650496	129	123	90	157	122	101
EHI_011850	DS571148	complement(19124..20321)	0.592626	188	117	116	119	130	101
EhLINE2_26	DS571148	complement(20442..20881)	0.866554	4	3	3	7	1	4
EHI_011860	DS571148	21232..23028	0.34254	49	75	78	102	92	66
EHI_011870	DS571148	complement(23116..23874)	0.314829	513	525	562	724	547	628
EHI_011880	DS571148	complement(23996..24532)	0.892769	310	307	189	269	290	253
EHI_011890	DS571148	25443..26571	0.298271	59	76	67	105	79	76
EHI_011900	DS571148	27496..27948	0.0228957	93	117	142	282	148	163
EHI_011910	DS571148	28036..28461	0.334125	21	21	24	37	36	22
EhRC4_42	DS571148	28470..29581	0.401864	31	28	25	58	44	17
EHI_011920	DS571148	complement(30481..32660)	0.542789	757	643	546	637	946	607
EHI_011930	DS571148	complement(32839..33921)	0.977726	50	37	23	29	39	36
EHI_011940	DS571148	34060..36225	0.507444	899	934	1012	814	669	851
EHI_011950	DS571148	36444..37373	0.984626	852	1038	1004	972	1042	822
EHI_011960	DS571148	complement(37462..38415)	0.00366995	66	90	81	44	31	25
EhLINE1_46	DS571148	complement(38826..39932)	#N/A	0	0	0	0	1	1
EHI_011970.1	DS571148	40667..42295	0.00119066	65	91	115	34	38	43
EHI_011980	DS571148	42537..43199	0.855184	2	3	3	3	0	3
EHI_011990	DS571148	43875..44234	0.660708	2	1	3	1	0	2
EHI_012000	DS571148	44809..46022	0.721066	18	9	6	6	11	7
EHI_012010	DS571148	46313..48004	0.00632982	244	226	242	125	91	158
EHI_012020	DS571148	complement(49675..50886)	0.0028899	3689	3206	3200	1927	2527	1693
EHI_012030.1	DS571148	complement(51275..52048)	0.14789	144	159	136	114	120	71
EHI_012040	DS571148	complement(52246..53814)	8.24201e-05	176	164	122	62	78	54
EHI_012050	DS571148	complement(53920..54876)	0.0263982	79	57	81	36	35	37
EHI_012060.1	DS571148	complement(54983..55376)	0.00502922	82	129	81	50	48	46
EhSINE2_18	DS571148	complement(55572..56182)	0.970886	144	109	193	161	132	135
EHI_012070	DS571148	complement(56267..57054)	0.140313	24	28	26	9	8	21
EHI_012080	DS571148	complement(57173..58132)	0.014925	127	109	85	67	56	56
EhSINE1_33	DS571148	58194..58741	3.66433e-11	1432	1456	1689	566	628	543
EHI_012090	DS571148	complement(59383..60042)	#N/A	0	0	2	2	1	0
EHI_012100	DS571148	60186..61705	0.041727	23	25	22	11	10	8
EHI_012110	DS571148	complement(61726..62028)	0.418103	8	11	4	5	4	3
EHI_012120	DS571148	complement(62130..63374)	0.09526	12	20	26	7	11	6
EHI_012130.1	DS571148	63843..65412	0.417036	9	21	19	7	10	12
EHI_012140	DS571148	complement(65536..66294)	0.00449445	67	57	63	26	27	34
EHI_012150.1	DS571148	complement(66522..67420)	0.501033	19	38	62	35	30	21
EHI_012160	DS571148	67759..69681	0.718948	30	46	65	57	38	24
EHI_012170	DS571148	69756..71135	0.000453943	779	974	810	526	559	376
EHI_012180	DS571148	complement(71165..72589)	0.0042315	28	20	32	8	9	7
EHI_012190	DS571148	complement(73114..74175)	0.00150321	178	129	154	77	64	77
EHI_012200	DS571148	74338..75021	0.0862304	35	23	18	11	13	12
EHI_012210	DS571148	75100..76719	0.100513	12	6	0	0	1	1
EHI_012220	DS571148	complement(76793..79918)	0.079758	66	33	41	31	18	23
EHI_012230	DS571148	80421..81920	3.10615e-07	111	145	89	35	42	30
EHI_012240	DS571148	82233..82835	2.54232e-05	572	572	535	278	357	194
EHI_012250	DS571148	83846..84454	0.00294021	268	341	505	144	278	94
EHI_012260	DS571148	complement(85188..85592)	6.22486e-06	32	32	21	2	4	3
EHI_012270	DS571148	complement(86226..90086)	1.59839e-19	17531	18304	20591	6177	6349	4725
EHI_012280	DS571148	complement(91433..94312)	0.00045941	1461	1531	1458	861	935	787
EHI_012290	DS571148	complement(94488..97130)	0.113514	275	211	212	142	150	174
EHI_012300	DS571148	97315..100059	0.289589	12	9	12	2	8	5
EHI_012310	DS571148	complement(100090..100500)	0.628679	37	38	34	30	38	18
EhLINE1_47	DS571148	complement(100536..101939)	#N/A	2	1	0	0	0	0
EhRC4_43	DS571148	101944..103999	0.179046	16	14	7	25	17	25
EhLINE1_48	DS571148	104063..104854	0.548906	2	6	4	3	1	2
EHI_012320	DS571148	complement(105005..106683)	0.0884301	224	207	174	122	161	131
EHI_012330.1	DS571148	complement(109175..117100)	4.03168e-22	954	1352	1248	323	262	216
EHI_012340.1	DS571148	118223..120904	0.204311	1092	1296	1368	1075	1096	730
EHI_012350	DS571148	complement(121006..121578)	0.277982	55	86	67	47	45	47
EHI_012360	DS571148	complement(121894..122407)	0.971817	5606	7500	6653	6833	6778	5803
EHI_012370	DS571148	124483..125487	0.975102	24	15	21	18	19	20
EHI_012380	DS571148	125669..126500	0.612707	134	141	118	123	113	96
EHI_012390	DS571148	complement(127185..127706)	0.624237	64	75	62	51	62	51
EHI_012400.1	DS571148	127775..128385	0.839011	117	130	140	128	149	124
EHI_012410	DS571148	128508..129413	0.253896	10	1	2	13	6	11
EHI_012420	DS571148	complement(131281..131787)	0.00265027	279	334	399	749	962	310
EHI_C00017	DS571148	132304..132576	0.808747	30	25	37	35	49	19
EHI_012430.1	DS571148	complement(132663..133099)	0.0781527	10	11	17	28	23	25
EhRC4_44	DS571148	133740..134675	#N/A	0	0	0	0	0	0
EHI_012440	DS571148	complement(137415..138338)	2.17976e-55	617	795	916	7	3	2
EHI_012450	DS571148	complement(140915..141493)	#N/A	0	0	0	0	0	0
EHI_012460	DS571148	complement(142316..142915)	0.719704	52	36	28	42	25	28
EHI_012470	DS571148	complement(143007..145583)	0.912338	254	171	133	182	215	164
EHI_012480	DS571148	complement(147069..147713)	0.34254	22472	26433	24893	20896	23113	16444
EHI_012490	DS571148	complement(147867..150097)	0.742087	869	680	487	620	615	562
EHI_012500	DS571148	complement(150289..152835)	0.0730343	836	789	913	596	626	555
EHI_012510	DS571148	complement(152965..155400)	0.620258	579	421	359	347	501	311
EHI_012520	DS571148	complement(156325..157959)	0.966933	25	3	9	9	21	5
EHI_012530	DS571148	158072..160891	0.781478	40	22	23	22	23	26
EHI_012540	DS571148	161026..164292	0.676465	82	44	56	73	75	57
EHI_012550.1	DS571148	165231..167393	0.260446	26	6	4	7	3	4
EHI_C00019	DS571148	167502..167696	0.596841	132	191	137	195	167	155
EHI_012560.1	DS571148	167783..169185	0.816659	6	12	6	6	8	5
EHI_012570	DS571148	complement(171002..171876)	0.895682	397	537	512	590	481	401
EHI_012580	DS571148	complement(173070..181799)	0.897373	519	531	358	512	452	350
EHI_012590	DS571148	182073..183473	0.73331	209	150	148	161	156	128
EhLINE2_27	DS571148	183961..184065	#N/A	0	0	0	0	0	0
EHI_012600	DS571148	184676..185320	0.599156	171	165	113	160	203	141
EhERE2_51	DS571148	complement(185339..185930)	#N/A	0	2	1	0	1	0
EHI_050100	DS571149	complement(856..2757)	0.0218474	132	130	170	279	247	164
EHI_050110	DS571149	3144..4361	0.0178644	51	66	70	148	149	59
EHI_050120	DS571149	4748..6265	0.37421	141	169	217	153	81	144
EHI_050130.1	DS571149	complement(6347..6836)	0.454166	438	537	517	608	525	574
EHI_050140	DS571149	7216..8124	0.589506	105	187	169	93	170	109
EHI_050150	DS571149	complement(8575..10626)	0.000263797	257	322	275	138	137	144
EHI_050260	DS571149	complement(10746..12878)	0.568412	143	178	209	179	167	97
EHI_050270	DS571149	complement(13101..14057)	0.0131497	477	779	739	389	512	314
EHI_050280	DS571149	14782..15552	0.983021	10490	12677	12357	11093	12551	11012
EHI_050290	DS571149	complement(15639..16109)	0.92824	49	69	110	110	56	69
EHI_050300	DS571149	complement(16217..17029)	0.298759	104	118	127	179	142	118
EHI_050310	DS571149	complement(17363..18031)	0.0131237	92	90	54	168	125	117
EHI_050320	DS571149	complement(18371..18910)	0.675135	41	40	24	33	41	47
EHI_050330	DS571149	complement(19068..20531)	#N/A	0	0	0	0	0	0
EHI_050340	DS571149	21353..22384	0.933702	154	126	145	162	131	134
EHI_050350	DS571149	22745..24025	0.421017	121	72	76	79	72	55
EhLINE1_183	DS571149	24060..24567	#N/A	0	0	0	0	0	0
EhLINE2_125	DS571149	complement(24575..26015)	0.917669	2	3	0	3	0	1
EHI_050360.1	DS571149	complement(26100..28503)	0.604246	288	246	270	290	326	274
EHI_050370.1	DS571149	complement(29267..29950)	0.317546	22	17	26	27	34	35
EHI_050380	DS571149	30380..31912	0.522326	94	93	87	135	101	85
EHI_050390	DS571149	32610..33089	0.806282	60	52	34	49	37	42
EHI_050400	DS571149	33558..33928	0.832304	7	5	10	10	12	4
EHI_050410	DS571149	34152..36428	0.746941	53	66	68	63	67	74
EHI_050420	DS571149	complement(37568..38725)	0.722642	124	103	46	57	67	96
EHI_050430	DS571149	38944..39987	0.626579	36	53	22	42	39	49
EHI_050440	DS571149	40123..41508	0.969932	106	107	88	104	107	77
EHI_050450	DS571149	complement(41610..42059)	0.00252705	49	60	41	25	23	7
EHI_050460	DS571149	42845..43509	0.826777	37	41	35	37	53	31
EHI_050470	DS571149	43821..44582	0.999481	31	35	45	46	46	18
EHI_050480	DS571149	44682..49862	0.813738	116	61	31	63	88	71
EHI_050490	DS571149	49983..50555	0.0497544	1	0	1	8	4	6
EHI_C00021	DS571149	51316..51483	0.16738	2	5	4	15	8	5
EHI_050500	DS571149	52303..53259	0.785036	516	471	379	527	459	437
EHI_050510	DS571149	complement(53368..54441)	0.188614	1207	1001	966	1220	1721	1056
EHI_050520	DS571149	54725..55396	0.481155	1990	2318	2317	2047	1765	1724
EHI_050530	DS571149	56562..58109	0.836021	8	7	6	5	4	8
EHI_050540	DS571149	complement(58143..60413)	0.91421	33	22	37	39	32	24
EHI_050550	DS571149	60750..61715	0.138703	11408	14305	13153	17771	17711	13413
EHI_050560	DS571149	62368..62943	0.676465	36	34	63	60	35	14
EHI_050570	DS571149	63330..64265	8.98968e-07	1251	1082	753	589	364	231
EHI_050580	DS571149	complement(65028..65809)	0.244638	3	6	1	2	0	0
EHI_050590	DS571149	complement(66782..68332)	0.277085	285	353	395	432	428	417
EHI_050600	DS571149	complement(68887..69582)	0.832186	16	14	16	19	20	12
EHI_050610	DS571149	69945..71967	0.746941	510	464	417	549	543	380
EHI_050620	DS571149	complement(72013..72676)	0.0194806	137	143	156	239	266	171
EHI_050630.1	DS571149	complement(74117..75153)	#N/A	1	0	1	1	0	0
EHI_050640	DS571149	complement(77560..78915)	#N/A	0	0	0	0	0	0
EHI_050650.1	DS571149	complement(79756..85509)	7.80289e-05	1494	1561	1454	598	1075	637
EHI_050660	DS571149	85994..91255	0.00917623	992	1180	858	695	649	530
EHI_050670	DS571149	92204..93466	0.114243	80	166	210	64	143	58
EHI_050680	DS571149	complement(93579..94780)	0.887285	16	11	1	6	10	7
EHI_050690	DS571149	95114..96079	0.697717	84	99	73	85	99	99
EHI_050700	DS571149	complement(96631..97083)	0.277452	177	236	215	259	260	268
EHI_050710	DS571149	complement(97185..98498)	0.402808	47	41	26	64	49	35
EHI_050720	DS571149	99018..99773	0.945355	172	201	189	190	226	145
EHI_050730	DS571149	complement(99944..101047)	0.965552	169	134	132	149	150	116
EhRC4_192	DS571149	101835..101992	#N/A	0	0	0	0	0	0
EHI_050740	DS571149	complement(102616..103752)	0.19357	1478	1495	1271	1742	2133	1382
EHI_050750	DS571149	104092..106605	0.950044	112	94	90	91	122	68
EHI_050760.1	DS571149	complement(106688..107593)	3.15141e-08	472	659	574	1448	1538	971
EHI_050770	DS571149	complement(107789..109189)	0.776566	44	52	57	71	72	29
EHI_050780	DS571149	complement(109323..110079)	0.571835	99	99	86	62	91	78
EHI_050790	DS571149	complement(110174..113767)	0.684664	590	540	474	557	443	410
EHI_050800	DS571149	115626..117329	0.971817	883	792	857	979	934	606
EHI_050810	DS571149	117465..118712	0.190606	164	130	74	185	173	154
EhSINE2_69	DS571149	complement(119904..119998)	#N/A	0	0	0	0	0	0
EHI_050820	DS571149	complement(120057..125318)	0.225672	97	85	84	120	130	100
EHI_050830	DS571149	complement(125856..126661)	0.980317	31	26	23	27	21	31
EHI_050840	DS571149	126841..128194	0.604246	4	5	6	5	9	8
EHI_050850	DS571149	complement(128333..129241)	0.949147	184	200	221	217	189	195
EHI_050860	DS571149	131947..132528	0.872283	20	14	12	18	11	11
EHI_050870	DS571149	complement(132587..133222)	0.872439	11	18	8	12	22	7
EHI_050880	DS571149	complement(133347..134102)	0.0554252	102	126	91	54	84	56
EHI_050890	DS571149	complement(134431..135469)	0.06169	294	272	277	168	193	192
EHI_050900	DS571149	137014..139038	0.00280987	251	256	392	545	516	492
EHI_050910	DS571149	complement(139148..140934)	0.384112	248	254	331	271	243	146
EHI_050920.1	DS571149	complement(141616..143219)	0.415546	132	134	117	103	81	108
EHI_050930	DS571149	complement(144858..146507)	0.93459	46	46	29	55	35	23
EHI_050940	DS571149	complement(146697..148364)	0.996726	10987	14924	16862	16676	15836	9847
EHI_050950	DS571149	149471..150508	0.832197	379	481	531	427	466	382
EHI_050960	DS571149	152551..153294	0.143118	5098	4860	4598	6333	9205	3834
EHI_050970	DS571149	complement(153871..155947)	0.286032	269	212	164	195	171	118
EhLINE1_184	DS571149	complement(156372..157308)	0.148966	6	4	2	0	0	0
EHI_050980	DS571149	157550..158404	0.737856	225	283	213	320	313	155
EHI_050985	DS571149	complement(158611..159615)	0.0547896	108	51	36	137	115	85
EhLINE2_126	DS571149	complement(159829..159964)	#N/A	0	0	0	0	0	0
EHI_050990	DS571149	complement(160031..161455)	0.93604	365	266	277	294	303	260
EHI_C00020	DS571149	161655..161903	0.672436	5	5	3	4	3	1
EHI_051000.1	DS571149	161996..163115	0.922008	93	60	30	65	58	61
EHI_051010	DS571149	complement(163192..164205)	0.135192	915	946	806	602	932	270
EHI_051020	DS571149	167026..168621	0.0791506	380	452	493	315	345	250
EHI_051030	DS571149	complement(168663..169379)	0.898451	4	7	9	6	6	10
EHI_051040	DS571149	169925..170491	0.891974	149	74	72	128	101	44
EHI_051050	DS571149	complement(170549..171391)	2.6041e-05	64	117	123	328	184	219
EHI_051060	DS571149	171959..175447	0.322545	31523	33214	39880	47266	33902	42475
EHI_051070	DS571149	175543..177276	0.757896	130	61	25	67	40	65
EHI_051080	DS571149	complement(178516..181506)	0.894909	59	87	71	66	72	62
EHI_051090	DS571149	complement(182236..182916)	0.811921	27	13	8	23	8	8
EhRC4_193	DS571149	complement(183499..184427)	#N/A	0	0	0	0	0	0
EhERE2_200	DS571149	complement(185077..185630)	#N/A	0	0	0	0	0	0
EhRC4_279	DS571150	complement(20..1378)	0.999978	2	0	2	4	0	0
EhERE2_259	DS571150	1832..2794	#N/A	0	0	0	0	0	0
EHI_067830	DS571150	3295..5790	0.080555	299	235	227	437	298	328
EHI_067840	DS571150	complement(5857..6411)	0.462276	24	22	19	24	40	23
EHI_067850.1	DS571150	6699..7386	0.00212756	468	524	496	782	795	750
EHI_067860	DS571150	7595..8584	0.624341	147	180	177	192	228	142
EHI_067870	DS571150	complement(8682..12065)	0.551686	372	355	343	443	437	322
EHI_067880	DS571150	complement(12462..13302)	0.0136794	87	78	69	145	130	113
EhLINE1_254	DS571150	complement(13667..13958)	#N/A	1	0	0	0	0	0
EHI_067890	DS571150	15838..20130	0.832186	374	408	365	390	445	348
EHI_067900	DS571150	20232..21163	0.00634364	91	72	55	142	126	124
EHI_067910	DS571150	complement(21703..22827)	0.983901	215	82	40	142	143	43
EHI_067920	DS571150	complement(23047..24162)	0.633789	146	112	127	143	152	138
EHI_067930	DS571150	24307..26069	0.638278	111	59	91	115	113	74
EHI_067940	DS571150	complement(26102..26662)	0.384112	64	104	96	134	133	72
EHI_067950	DS571150	complement(26864..27655)	0.621636	8	28	57	35	17	16
EhSINE1_177	DS571150	28705..29286	1.13898e-05	7	11	14	83	40	30
EHI_067960	DS571150	complement(29602..31071)	0.0119624	120	146	98	190	212	179
EHI_067970	DS571150	31388..41504	0.190512	1538	1559	1257	984	1246	1054
EHI_067980	DS571150	complement(41636..42424)	4.27962e-15	104	207	177	635	617	702
EHI_C00104	DS571150	complement(43672..43953)	0.449228	73	76	41	40	67	30
EHI_067990	DS571150	complement(44332..45117)	0.945355	14	10	13	16	10	8
EHI_068000	DS571150	45312..46319	0.554523	85	79	121	131	105	100
EHI_068010	DS571150	46411..50611	0.442983	116	81	37	95	100	97
EHI_068020	DS571150	50686..51229	0.764245	17	21	19	24	20	21
EHI_068030	DS571150	complement(51295..51780)	0.377143	64	76	56	96	75	74
EHI_068040	DS571150	complement(52975..53915)	0.419494	141	124	92	183	188	82
EHI_068050	DS571150	54194..56451	0.19738	240	110	74	222	193	180
EHI_068060.1	DS571150	complement(56832..57440)	0.134707	67	98	69	109	135	94
EHI_068060.2	DS571150	complement(57539..58417)	0.177051	108	147	133	187	226	128
EHI_068070	DS571150	58634..59566	0.157664	71	86	59	109	120	72
EHI_068080	DS571150	complement(59646..59972)	0.172523	3	0	0	5	7	2
EHI_068090	DS571150	complement(60049..61491)	0.364323	361	371	411	508	426	417
EHI_068100	DS571150	complement(61673..63159)	0.093946	75	91	42	113	140	72
EHI_068110	DS571150	complement(64967..66605)	0.719622	25	13	35	25	21	13
EHI_068120	DS571150	complement(67045..67716)	0.307501	54	74	86	57	54	37
EHI_068130.1	DS571150	complement(67801..68920)	0.335679	84	80	79	104	105	97
EHI_068140	DS571150	complement(69678..70352)	0.279935	54	75	29	75	106	44
EHI_068150	DS571150	70619..71191	#N/A	0	0	0	0	0	0
EHI_068160.1	DS571150	71563..78108	0.611074	1078	973	1167	834	1166	780
EHI_068170	DS571150	complement(78175..79305)	0.0395111	1534	2418	2547	3705	3079	2602
EHI_068180	DS571150	complement(79502..80170)	0.322881	37	42	33	59	46	43
EHI_068190	DS571150	80384..81628	0.680233	104	89	91	93	131	90
EHI_068200	DS571150	81778..82230	0.0149942	6311	8904	8031	12120	12181	9128
EHI_068210	DS571150	complement(82338..82979)	0.624341	218	249	183	198	177	176
EHI_068220	DS571150	complement(83080..84075)	0.0209957	139	161	120	280	325	117
EHI_068230	DS571150	84180..84893	0.156717	391	477	389	568	624	426
EHI_068240	DS571150	85054..85773	1.20636e-07	232	251	206	510	561	444
EHI_068250	DS571150	complement(86021..87421)	1.77316e-06	9218	11898	11428	21043	22863	17617
EHI_068260	DS571150	complement(87771..88196)	0.0173406	105	125	98	186	221	140
EHI_068270	DS571150	complement(88352..89677)	0.157832	140	113	83	159	171	136
EHI_068280	DS571150	complement(91359..92432)	0.671039	181	52	17	103	81	116
EHI_068290	DS571150	complement(92789..93697)	0.407105	163	199	90	169	217	162
EHI_068300	DS571150	complement(94115..95515)	0.808906	53	56	40	60	59	41
EHI_068310.1	DS571150	95704..97515	0.329877	124	152	81	177	169	112
EHI_068320	DS571150	complement(97556..98746)	0.83853	356	546	564	482	426	431
EHI_C00022	DS571150	complement(99675..99896)	0.991537	6	22	8	13	16	6
EHI_068330	DS571150	99925..101229	0.801696	104	172	142	131	169	144
EHI_068340	DS571150	101351..103753	0.0017408	379	398	371	649	707	498
EHI_068350.1	DS571150	103853..106296	0.58494	65	82	48	88	76	62
EHI_068360	DS571150	106458..107978	0.471464	58	59	37	67	66	61
EhSINE1_178	DS571150	complement(108719..108793)	#N/A	0	0	0	0	0	0
EhLINE1_255	DS571150	complement(108719..108805)	#N/A	0	0	0	0	0	0
EHI_068370	DS571150	109138..110538	0.785538	97	82	75	105	92	74
EHI_068380	DS571150	complement(110668..111177)	0.0942288	80	81	84	65	41	46
EHI_068390	DS571150	111529..112263	0.000484645	0	0	0	134	102	76
EHI_068400	DS571150	complement(112325..113920)	0.751841	608	761	673	742	632	473
EHI_068410	DS571150	114592..116140	0.812995	415	613	622	706	646	398
EhRC4_280	DS571150	116865..117778	0.846481	9	2	3	1	2	13
EHI_068420	DS571150	119082..120367	0.449164	88	100	88	98	127	105
EHI_068430	DS571150	120463..120942	0.95673	28	43	31	27	38	37
EHI_068440	DS571150	122346..123437	0.329209	303	324	368	437	474	310
EHI_068450	DS571150	complement(123580..125970)	0.0529587	211	151	123	374	267	143
EHI_068460	DS571150	126638..127390	7.25512e-06	13	0	0	29	42	50
EHI_068470	DS571150	complement(127449..128381)	0.0168614	424	347	212	569	494	443
EHI_068480	DS571150	128582..128985	0.0011853	151	210	176	309	351	278
EHI_068490	DS571150	complement(129078..130019)	0.764469	296	409	188	226	340	214
EHI_068500	DS571150	complement(130749..131390)	0.951438	557	697	726	691	607	655
EHI_068510	DS571150	131914..134148	0.439984	1409	1398	1895	1890	1737	1781
EHI_068520	DS571150	134317..137067	0.358211	129	95	73	115	128	129
EHI_068530	DS571150	complement(138695..141480)	0.856613	448	494	405	586	460	344
EHI_068540	DS571150	complement(142692..145640)	0.778019	124	125	171	156	159	137
EhSINE2_94	DS571150	145689..146355	9.08109e-12	136	129	158	38	37	24
EHI_068550	DS571150	146442..148624	0.100269	11	11	7	21	21	17
EHI_068560	DS571150	149027..149680	0.00104208	124	130	95	183	249	199
EHI_068570	DS571150	complement(149767..150301)	0.435296	66	93	81	114	84	97
EHI_068580	DS571150	150377..150783	0.589506	29	21	28	30	37	29
EHI_068590	DS571150	151445..152516	1.98857e-05	83	75	75	291	160	123
EHI_068600	DS571150	152672..154075	0.836495	224	244	276	279	302	196
EHI_068610	DS571150	155120..155386	#N/A	0	0	0	0	0	0
EHI_068620	DS571150	complement(155716..157129)	0.633489	94	111	123	141	119	111
EHI_068630.1	DS571150	157436..159206	0.00981094	213	188	229	346	358	292
EHI_068640.1	DS571150	160108..161445	0.467559	224	303	269	302	348	273
EHI_068650	DS571150	complement(161478..162782)	0.000258876	923	1184	695	1624	1728	1454
EHI_068660.1	DS571150	163310..164170	0.024539	3329	4172	3649	5059	4689	5904
EHI_068670	DS571150	164480..164980	0.257882	61	50	71	80	73	91
EHI_068680	DS571150	complement(165140..165601)	0.147093	68	52	78	105	79	98
EHI_068690	DS571150	165692..166288	0.733025	5	3	8	15	4	3
EHI_068700	DS571150	complement(166331..168441)	0.910628	2	2	1	2	2	0
EHI_068710	DS571150	168553..169335	0.0682751	42	57	55	88	88	61
EHI_068720	DS571150	170676..173834	1.91655e-07	255	222	200	595	539	383
EHI_068730	DS571150	complement(174788..175321)	0.00345179	31	19	12	49	58	45
EHI_068740	DS571150	176438..177208	0.616465	39	25	19	34	43	24
EHI_068750	DS571150	177545..178879	0.0232262	226	271	315	435	425	366
EhLINE2_171	DS571150	complement(179698..181222)	#N/A	0	0	0	0	0	0
EHI_110120	DS571151	1032..2693	0.000100376	3784	4592	5201	2356	2939	1972
EHI_110130	DS571151	2859..5774	0.983901	115	161	129	149	140	108
EHI_C00025	DS571151	6120..6522	0.10965	36	60	36	41	19	6
EHI_110140	DS571151	6617..7216	0.0507299	24	37	35	19	13	12
EHI_110150	DS571151	complement(7260..8573)	0.533239	126	123	47	95	71	61
EHI_110160	DS571151	complement(8947..10377)	0.0724874	286	230	280	211	175	146
EHI_110170	DS571151	complement(11126..16024)	7.12578e-05	254	219	206	102	137	80
EHI_110180	DS571151	17749..24204	1.14166e-06	13400	13429	13834	6134	5886	7225
EHI_110190	DS571151	24642..25304	0.978132	80	69	73	86	65	62
EHI_110200	DS571151	complement(25343..25750)	0.9609	2	3	5	4	4	1
EHI_110210	DS571151	complement(25918..27006)	0.814516	13	14	22	20	18	17
EHI_110220	DS571151	complement(27120..28106)	0.589216	194	152	151	130	189	90
EHI_110230.1	DS571151	complement(28194..30025)	0.61085	61	41	33	43	46	18
EHI_110240	DS571151	30292..31884	0.790959	25	23	20	30	21	25
EHI_110250	DS571151	complement(31909..33810)	0.339067	189	203	216	160	154	158
EHI_110260	DS571151	33944..35428	0.946656	56	46	68	62	36	60
EHI_110270	DS571151	complement(35848..36456)	0.388655	36	47	47	34	30	28
EhLINE1_408	DS571151	complement(37886..38578)	#N/A	3	0	1	0	0	0
EHI_110280.1	DS571151	39002..39907	0.00698858	1655	1883	1651	1080	1223	998
EHI_110290	DS571151	41399..42304	0.286057	57	46	43	39	41	19
EHI_110300	DS571151	42543..43151	0.737435	168	178	165	179	157	115
EHI_110310	DS571151	complement(43236..44504)	0.936	74	24	51	57	44	50
EHI_110320	DS571151	complement(44623..45627)	0.980269	1005	1249	1098	1115	1138	976
EHI_110330	DS571151	45882..47672	0.533952	26	16	12	27	25	19
EHI_110340	DS571151	47848..48444	0.622225	12308	15221	13633	12792	13738	9711
EHI_110350	DS571151	complement(48761..50275)	0.199359	857	970	1106	872	577	705
EHI_110360	DS571151	51488..51905	0.448606	197	250	233	188	215	145
EHI_C00024	DS571151	53099..53838	0.819275	154	236	183	191	159	166
EHI_110370.1	DS571151	55002..55763	0.671744	14	11	14	19	29	4
EHI_110380	DS571151	55883..56926	0.240243	40	48	46	34	33	19
EHI_110390	DS571151	complement(57022..58614)	0.687265	87	61	94	66	79	60
EHI_110400	DS571151	58896..59861	0.0164268	14964	17394	15892	11345	12468	8964
EHI_110410.1	DS571151	60045..60815	0.431928	49	51	41	60	61	57
EHI_110420	DS571151	complement(60865..62022)	0.00657984	273	261	320	176	158	160
EHI_110430	DS571151	complement(62117..64839)	0.694941	202	261	253	242	252	135
EHI_C00026	DS571151	64996..65178	0.747534	133	172	177	144	157	121
EhLINE1_409	DS571151	66192..70991	1.0289e-22	259	209	126	22	18	13
EHI_110440	DS571151	71034..72023	0.327072	41	43	42	34	26	26
EHI_110450	DS571151	72717..73542	0.842311	37	50	29	35	27	39
EHI_110460	DS571151	73678..74238	0.91797	121	123	107	111	119	98
EHI_110470	DS571151	complement(74296..75315)	0.453789	50	71	56	51	48	34
EhSINE3_28	DS571151	77357..77805	#N/A	0	0	0	0	0	0
EHI_110480.1	DS571151	78903..80114	1.55648e-05	14	15	17	84	53	36
EHI_110490	DS571151	complement(80206..81609)	0.651064	228	244	266	305	281	222
EHI_110500	DS571151	complement(81765..83099)	0.744339	241	287	234	232	313	133
EHI_110510	DS571151	complement(83489..84844)	0.862998	571	456	315	451	473	436
EHI_110520	DS571151	complement(84994..86340)	0.0439469	1434	2054	1890	942	946	1452
EhLINE1_411	DS571151	complement(86801..87021)	#N/A	0	0	0	0	0	0
EhLINE1_410	DS571151	complement(86801..87227)	#N/A	0	0	0	0	0	0
EhLINE1_412	DS571151	complement(87245..88937)	0.384483	6	2	6	1	0	4
EhSINE1_255	DS571151	complement(88957..89502)	0.972829	169	232	182	196	235	146
EHI_110530	DS571151	89588..91072	0.214916	385	483	389	348	329	273
EHI_110540	DS571151	complement(91425..93677)	0.376857	179	122	120	118	129	77
EHI_110550	DS571151	93928..95420	0.893909	71	61	79	74	72	70
EhLINE1_413	DS571151	95515..96179	0.158605	5	4	1	0	0	1
EhRC4_439	DS571151	complement(97591..98044)	0.917574	3	2	0	0	2	2
EHI_110560	DS571151	complement(98241..105419)	0.638278	323	151	68	144	166	116
EHI_110570	DS571151	complement(105625..106281)	0.757708	991	1221	1261	994	922	1155
EHI_110580.1	DS571151	106594..108927	0.720265	67	88	87	70	80	58
EHI_110590	DS571151	109484..112015	0.0884301	98	122	91	74	81	43
EHI_110600	DS571151	112128..112445	0.756578	19	39	29	21	34	17
EHI_110610	DS571151	complement(112628..113176)	0.0320439	28	25	59	96	84	54
EHI_110620	DS571151	114861..115319	0.907364	233	340	288	336	392	166
EHI_C00023	DS571151	115545..115706	0.737587	9	12	17	10	8	11
EHI_110630.1	DS571151	complement(116868..118155)	#N/A	0	0	0	0	0	0
EHI_110640	DS571151	118983..119592	0.0832436	11	2	8	0	0	0
EhSINE1_256	DS571151	complement(119749..120322)	7.17585e-19	259	279	258	58	32	33
EHI_110650	DS571151	120524..125716	0.180257	53	31	13	22	12	15
EHI_110660	DS571151	complement(125808..127028)	0.0730058	67	53	43	26	37	31
EHI_110670	DS571151	complement(127120..127701)	0.565156	65	92	76	68	69	52
EHI_110680	DS571151	127985..129130	0.863839	290	280	340	384	280	274
EHI_110690	DS571151	complement(129161..130261)	0.0146207	595	657	758	421	477	391
EHI_110700	DS571151	130951..132525	0.672436	45	18	8	10	18	22
EHI_110710	DS571151	complement(133190..133900)	0.0399368	128	119	116	66	70	79
EHI_110720	DS571151	complement(134003..134782)	0.0599922	2943	3579	2967	2038	2856	1736
EHI_110730	DS571151	complement(136182..137645)	0.152151	243	273	272	230	151	172
EhSINE2_148	DS571151	complement(138602..139467)	3.11696e-06	204	247	223	98	85	76
EHI_110740	DS571151	140538..143129	0.0379508	52682	47883	44542	29039	44602	26468
EHI_110750	DS571151	complement(143283..145220)	0.90146	924	898	851	901	720	1029
EhRC4_440	DS571151	145429..145696	#N/A	0	0	0	0	0	0
EHI_110760	DS571151	complement(145688..147046)	0.934036	26	22	9	25	15	12
EHI_110770	DS571151	complement(147138..147536)	0.985976	9	9	5	8	11	3
EHI_110780	DS571151	148533..149870	0.138149	79	109	135	197	144	119
EhSINE1_257	DS571151	complement(150145..150737)	0.719889	21	21	10	31	11	20
EHI_110790	DS571151	complement(150989..152897)	0.540514	264	229	221	222	214	161
EHI_110800	DS571151	complement(153567..154234)	#N/A	0	0	0	0	0	0
EhSINE1_258	DS571151	complement(154349..154896)	3.4854e-35	4	14	17	211	356	199
EHI_110810	DS571151	155120..158269	0.279876	1936	1901	2163	1576	1609	1527
EhRC4_441	DS571151	158447..158718	#N/A	0	0	0	0	0	0
EHI_110820	DS571151	complement(158739..160199)	0.95515	227	191	120	216	126	162
EHI_110830.1	DS571151	161240..162661	0.744444	269	233	218	303	264	200
EhRC4_442	DS571151	163056..163299	#N/A	0	0	0	0	0	0
EHI_110840	DS571151	complement(163394..166291)	7.18333e-09	16	30	12	163	51	118
EhLINE2_289	DS571151	complement(167064..170828)	0.931889	4	2	4	7	1	3
EhRC4_443	DS571151	170863..171998	#N/A	0	0	0	0	0	0
EhLINE3_54	DS571151	171995..172042	#N/A	0	0	0	0	0	0
EHI_049280	DS571152	23..862	0.868153	8	4	5	4	6	4
EHI_049290	DS571152	complement(3000..3374)	0.927112	64	81	64	83	61	67
EHI_049300.1	DS571152	complement(3628..5461)	0.0360432	248	260	295	181	193	146
EHI_049310	DS571152	6177..7904	0.945355	205	232	222	244	234	151
EHI_049320	DS571152	complement(8417..10585)	0.879683	117	169	175	161	164	150
EHI_049330	DS571152	11041..11719	0.487553	516	597	497	661	671	485
EHI_049340.1	DS571152	11830..12540	0.794117	75	58	33	56	50	72
EHI_049350	DS571152	12715..14388	0.290967	392	469	534	391	362	328
EHI_049360	DS571152	14512..14936	0.910974	20	35	37	29	29	26
EHI_049370	DS571152	15041..15341	0.653359	20	25	21	23	23	34
EHI_049380	DS571152	16717..17982	0.686633	59	66	59	85	91	36
EhERE2_198	DS571152	complement(18750..19750)	#N/A	0	0	0	0	0	0
EHI_C00030	DS571152	21159..21359	0.708613	1	2	6	0	1	4
EHI_049390	DS571152	complement(21478..22386)	0.223206	123	111	140	89	98	79
EHI_049400	DS571152	22479..23333	0.629483	356	414	250	225	301	314
EhLINE1_182	DS571152	24205..26561	0.012263	35	12	3	4	3	0
EHI_049410.1	DS571152	complement(27650..29282)	0.00389204	38	55	37	26	11	9
EHI_049420.1	DS571152	29355..29969	0.0467085	28	41	31	15	19	12
EHI_049430	DS571152	complement(29986..31038)	0.974026	358	272	295	345	382	197
EHI_049440	DS571152	complement(31993..32343)	0.409698	33	19	20	11	11	23
EHI_049450	DS571152	34935..36030	0.0879991	119	130	111	75	81	78
EHI_049460	DS571152	36112..37374	0.16205	81	145	105	79	75	63
EHI_049470	DS571152	complement(40239..43025)	0.801597	223	132	77	135	120	117
EHI_049480.1	DS571152	43253..45397	0.02585	139	146	124	207	245	159
EHI_049490	DS571152	complement(45522..46319)	0.384284	94	63	55	57	65	31
EHI_049500	DS571152	complement(49492..50493)	0.99347	68	80	81	90	65	67
EHI_049510	DS571152	complement(50605..51444)	0.801002	101	155	112	150	147	94
EHI_049520	DS571152	complement(51868..53071)	0.489113	87	94	91	87	73	58
EHI_049530	DS571152	53174..53573	0.65234	16	12	16	19	10	26
EHI_049540	DS571152	53749..54937	0.0294346	35	54	28	15	22	15
EHI_049550	DS571152	54969..55355	0.200608	11	14	5	5	3	4
EhLINE2_122	DS571152	complement(55367..55698)	#N/A	0	0	0	0	0	0
EHI_049560.1	DS571152	55809..56951	0.588578	64	69	70	120	68	53
EHI_049570	DS571152	57170..59170	0.808581	295	393	330	341	330	253
EHI_049580	DS571152	59314..60852	0.341521	141	153	106	107	110	83
EHI_049590.1	DS571152	complement(61213..63516)	0.438255	253	211	184	192	192	134
EHI_049600	DS571152	63605..64789	0.288544	84	118	101	67	82	71
EHI_049610.1	DS571152	66990..68983	0.00722481	718	922	938	541	693	243
EHI_049620	DS571152	complement(69033..70079)	8.60647e-05	3126	3117	3678	6472	4697	10505
EHI_049630.1	DS571152	complement(70428..71039)	0.000258876	55	52	48	101	119	100
EHI_049640	DS571152	72050..75412	0.64353	584	669	692	584	666	460
EHI_049650	DS571152	complement(75499..80898)	0.914902	798	487	355	660	533	346
EHI_049660	DS571152	complement(82683..83777)	0.378714	248	338	380	242	261	250
EHI_049670	DS571152	complement(84169..86637)	0.0422741	18663	17852	15284	11065	15082	10184
EHI_049680	DS571152	90256..92985	0.950787	1418	1222	1222	1458	1208	1149
EHI_049690	DS571152	complement(93787..94653)	0.877365	1891	4245	3627	1680	3158	5003
EhLINE2_123	DS571152	complement(95181..99148)	0.0808892	15	6	3	3	1	1
EHI_049700	DS571152	99326..100639	0.558978	77	88	60	77	65	38
EHI_049710	DS571152	complement(101617..103116)	0.686633	157	93	70	107	140	110
EHI_049720	DS571152	complement(103268..104371)	0.644281	169	126	97	90	146	89
EHI_049730	DS571152	complement(104632..105768)	0.939176	290	213	222	301	255	174
EHI_049740	DS571152	complement(105915..106949)	0.840415	216	178	154	218	194	155
EHI_049750	DS571152	107086..108775	0.396209	51	68	77	55	45	40
EHI_049760.1	DS571152	109687..111261	0.363453	36	15	43	53	31	50
EHI_049770	DS571152	complement(111729..115184)	0.267503	636	510	258	296	338	354
EHI_049780	DS571152	116126..117805	0.464878	105	85	54	58	76	53
EHI_049790	DS571152	118911..120368	0.554006	414	443	440	440	380	279
EHI_049800	DS571152	complement(120538..121281)	0.0156979	26	47	66	21	22	14
EHI_049810	DS571152	complement(121703..124036)	0.984674	1	3	1	1	2	2
EhSINE3_12	DS571152	complement(124415..124794)	0.732102	2	2	0	0	2	0
EHI_049820	DS571152	125000..127111	0.892501	367	222	78	292	171	137
EHI_049830	DS571152	127577..129087	0.259943	86	81	110	67	76	56
EHI_049850.1	DS571152	complement(129245..131151)	0.397966	54	36	29	39	25	18
EHI_049860	DS571152	131402..132319	0.302336	88	106	73	118	129	92
EHI_049870	DS571152	132630..133574	0.61015	35	18	17	12	19	20
EHI_049880	DS571152	133696..133998	0.543674	30	33	17	16	24	18
EHI_049890.1	DS571152	complement(134205..135181)	0.501005	32	21	14	31	30	27
EHI_C00027	DS571152	135228..135558	0.433969	20	18	16	33	18	24
EHI_049900	DS571152	complement(135657..137288)	0.861262	124	134	120	147	150	54
EHI_049910	DS571152	138327..139616	0.396596	1402	1414	1464	1166	1243	1098
EHI_049920	DS571152	139937..141316	0.379469	1644	1896	1951	1738	1349	1370
EHI_049930	DS571152	complement(142212..143189)	0.237631	59	36	15	12	22	25
EHI_049940	DS571152	complement(143306..145432)	0.0612052	535	638	532	399	414	361
EHI_049950	DS571152	complement(145513..147144)	0.0495384	1012	915	895	644	676	600
EHI_C00028	DS571152	149087..149334	0.979356	7	9	4	8	4	8
EHI_049960	DS571152	149515..151803	0.720231	26	8	4	9	10	8
EHI_049970	DS571152	152540..153519	0.950044	116	141	159	149	117	147
EhERE2_199	DS571152	155857..156483	#N/A	0	0	0	0	0	0
EHI_C00029	DS571152	157409..157656	0.965518	13	7	2	7	5	8
EhLINE2_124	DS571152	complement(157741..158654)	#N/A	0	0	1	0	0	0
EHI_049980	DS571152	complement(159292..159373)	#N/A	0	0	0	0	0	0
EHI_049990	DS571152	163100..163618	#N/A	0	0	0	0	0	0
EHI_050000	DS571152	164576..165112	#N/A	0	0	0	0	0	0
EhERE2_92	DS571153	complement(1..406)	#N/A	0	0	0	0	0	0
EHI_022600	DS571153	complement(1373..1978)	6.64229e-27	5	8	3	516	177	143
EhSINE1_62	DS571153	2279..2791	#N/A	0	0	0	0	0	0
EhSINE2_40	DS571153	2892..3111	#N/A	0	0	0	0	0	0
EHI_022610	DS571153	complement(4331..5245)	3.55338e-09	1	2	0	41	58	50
EHI_C00034	DS571153	6767..6991	2.55127e-13	27	69	32	260	173	189
EhRC4_83	DS571153	7503..10800	0.200635	1	1	0	3	2	5
EhSINE1_63	DS571153	complement(10789..11052)	#N/A	0	0	0	0	0	0
EhSINE2_41	DS571153	11064..11572	#N/A	0	0	0	1	0	0
EHI_022620	DS571153	complement(13738..16338)	#N/A	0	0	0	0	0	0
EhLINE1_81	DS571153	complement(17188..18654)	0.119582	5	8	2	0	0	0
EhLINE1_82	DS571153	21757..23105	0.377102	3	2	2	1	1	0
EHI_022730	DS571153	23458..24237	0.884197	72	120	95	103	91	70
EHI_022840	DS571153	24252..24852	0.563532	11	20	8	9	6	10
EHI_022850	DS571153	24930..26459	0.194492	44	33	40	71	57	39
EHI_022860	DS571153	complement(26503..28284)	0.591784	83	38	34	70	57	61
EHI_022870	DS571153	28502..29461	0.046213	88	90	32	99	154	110
EHI_022880	DS571153	complement(29477..30343)	0.498839	176	158	188	215	246	147
EHI_022890	DS571153	30437..31057	0.676423	388	390	393	362	328	333
EHI_022900	DS571153	31305..31511	0.830874	5	5	3	11	2	3
EHI_022910	DS571153	complement(31589..32332)	0.709589	48	66	48	71	69	44
EHI_022920	DS571153	complement(32402..33046)	0.990141	25	18	30	25	17	29
EHI_022930	DS571153	complement(33101..33773)	0.879683	37	33	40	37	38	40
EHI_022940	DS571153	33885..37397	0.962702	868	719	807	877	805	620
EHI_022950	DS571153	complement(38446..39549)	4.72944e-23	542	553	533	1802	2298	2022
EHI_022960	DS571153	complement(40099..41511)	0.0858002	2387	2797	3145	2204	1958	1770
EHI_022970	DS571153	43294..43791	0.274431	435	450	355	501	593	425
EHI_022980	DS571153	44057..45040	0.877123	846	722	680	791	726	750
EHI_022990.1	DS571153	complement(45103..46431)	0.0870732	4	0	0	5	7	9
EHI_022990.2	DS571153	complement(47902..48174)	#N/A	0	0	0	1	0	0
EhLINE2_65	DS571153	complement(48237..51673)	7.21368e-14	4	2	0	60	78	87
EHI_023000	DS571153	51987..52432	0.597571	40	38	35	45	58	31
EHI_023010.1	DS571153	52635..54997	0.68463	216	255	253	267	317	206
EHI_023020	DS571153	55842..56585	0.305462	314	337	263	424	393	293
EHI_023030	DS571153	56659..57867	0.91421	113	130	134	117	141	95
EHI_023040	DS571153	complement(58321..59046)	0.694285	70	66	75	98	62	75
EHI_023050	DS571153	complement(59211..62741)	0.0111989	92	79	67	155	152	100
EHI_023060	DS571153	complement(63440..64174)	5.81215e-06	211	247	230	120	97	81
EHI_023070	DS571153	complement(64260..64910)	0.527602	481	497	511	558	554	551
EHI_023080	DS571153	65029..66306	0.00646717	278	253	257	470	433	333
EHI_023090	DS571153	complement(67263..68792)	0.242573	810	470	357	932	828	421
EHI_023100	DS571153	70214..71293	0.379117	23	11	6	7	9	5
EHI_023110	DS571153	complement(71373..72473)	4.71571e-10	18795	16036	18410	7249	9039	6189
EHI_023120	DS571153	73149..74752	0.944365	395	391	329	342	439	327
EHI_023130	DS571153	75878..77191	0.711335	153	178	228	259	153	203
EHI_023140.1	DS571153	77541..80436	0.660186	496	465	429	606	574	346
EHI_023150	DS571153	80545..82518	0.979946	54	29	12	42	26	22
EHI_023160	DS571153	complement(83554..85125)	0.170668	35	28	22	16	20	12
EHI_023170.1	DS571153	85236..86759	0.974776	77	43	53	60	59	52
EHI_023180.1	DS571153	complement(86825..87873)	0.190974	188	193	162	109	141	128
EHI_023190	DS571153	88029..89489	0.375213	75	94	50	50	63	47
EHI_023200	DS571153	complement(89557..91458)	0.65105	90	54	28	65	89	48
EHI_023210	DS571153	91843..92760	0.427437	23	36	28	43	35	37
EHI_023220	DS571153	93010..93204	0.179293	2733	3609	3338	3969	4593	3538
EHI_023230	DS571153	complement(94577..94933)	0.868398	7201	7233	6734	6771	8400	6266
EHI_023240	DS571153	95352..96503	0.969932	77	93	66	75	89	69
EHI_023250.1	DS571153	97509..97946	0.3009	11	16	14	7	8	6
EhSINE1_64	DS571153	complement(98746..99326)	0.30824	7	3	3	3	1	0
EHI_023260	DS571153	complement(99799..100971)	0.239038	248	345	363	548	402	296
EHI_023270	DS571153	complement(101187..103919)	0.745741	368	328	347	421	413	277
EHI_023280	DS571153	104248..104787	0.897621	0	5	0	3	1	2
EHI_023290	DS571153	105259..106326	0.902241	3	6	3	4	3	3
EHI_023300	DS571153	complement(106421..108115)	0.308659	1014	892	1269	1073	743	665
EHI_023310	DS571153	108305..110187	0.621927	107	127	134	152	150	108
EHI_023320	DS571153	complement(110262..113348)	0.872283	612	706	644	661	705	471
EHI_023330.1	DS571153	complement(113553..116798)	4.28836e-28	125	159	84	1002	659	1307
EHI_023340	DS571153	116937..118913	0.63385	132	134	126	177	166	101
EHI_023350	DS571153	119198..120187	0.34254	34	23	24	34	46	33
EHI_023360	DS571153	complement(120281..121771)	0.871084	1844	2111	1726	2131	1885	1729
EHI_C00031	DS571153	complement(122236..122442)	0.587632	76	148	111	130	206	71
EHI_C00032	DS571153	complement(122867..123145)	0.163092	18	17	27	10	13	8
EHI_023370	DS571153	complement(123308..124936)	0.902316	249	225	213	222	243	229
EHI_C00033	DS571153	125419..125789	0.96961	24	33	33	17	39	29
EHI_023380	DS571153	126010..128961	0.924435	31	18	40	32	33	27
EHI_023390	DS571153	complement(129032..130597)	0.493623	48	57	49	67	74	51
EHI_023400	DS571153	complement(131597..131782)	0.0383077	15	13	6	32	44	10
EHI_023410	DS571153	complement(132603..133932)	0.672212	438	493	497	479	530	250
EhLINE2_66	DS571153	complement(137388..137732)	#N/A	1	0	2	0	0	0
EHI_023420	DS571153	137797..139089	0.088197	4	6	9	3	0	0
EHI_023430	DS571153	141655..144270	0.775743	671	605	755	825	738	582
EHI_023440	DS571153	complement(144500..145096)	0.817918	5	14	10	9	9	5
EHI_023450	DS571153	145274..145897	0.894299	38	34	52	34	41	38
EhLINE1_83	DS571153	complement(146745..148734)	#N/A	1	1	0	0	1	1
EhRC4_84	DS571153	complement(150304..150656)	#N/A	0	0	0	0	0	0
EHI_023460	DS571153	complement(151307..152623)	0.418103	58	45	51	68	75	55
EHI_023470	DS571153	complement(153175..154407)	0.440977	1297	1184	1041	1026	1187	720
EHI_023480	DS571153	154715..157531	0.674135	528	445	472	433	479	353
EHI_023490	DS571153	complement(158062..159807)	9.1707e-05	483	616	545	306	292	259
EHI_023500	DS571153	161806..162267	0.441823	1661	1753	1773	1522	1600	1211
EHI_178440.1	DS571154	complement(740..8410)	0.136153	428	423	405	645	548	436
EHI_178450	DS571154	8856..10736	1.37529e-07	295	272	260	638	685	497
EHI_178460	DS571154	10876..11451	0.613578	705	858	767	949	793	809
EhLINE1_647	DS571154	complement(11558..11774)	0.328098	2	4	2	1	0	1
EhLINE1_648	DS571154	11775..16513	1.90341e-06	69	67	44	19	15	9
EHI_178470	DS571154	17840..20527	0.389017	7744	9866	10795	11222	11997	9734
EHI_178480	DS571154	complement(20617..21370)	0.594859	103	96	68	109	108	90
EHI_178490	DS571154	23013..23792	0.647808	817	1048	883	646	965	752
EHI_178500	DS571154	23906..24388	0.668196	68	90	50	48	72	52
EhLINE1_649	DS571154	complement(25153..25877)	0.591635	2	1	2	2	0	0
EHI_178510	DS571154	26530..28695	0.540777	147	144	167	140	145	88
EHI_178520	DS571154	complement(28800..31547)	0.528584	26	41	15	60	21	28
EhLINE2_467	DS571154	complement(32320..32604)	#N/A	0	0	0	0	0	0
EHI_178530	DS571154	33367..34218	0.00136047	115	86	87	59	44	26
EHI_178540	DS571154	complement(34331..34765)	0.287885	18	34	28	48	39	30
EHI_178550	DS571154	35176..36686	0.235504	17	10	4	16	24	16
EHI_178560	DS571154	37024..37704	0.121333	609	688	849	519	481	531
EHI_178570	DS571154	complement(37738..39348)	0.435244	806	856	748	782	793	410
EhLINE1_650	DS571154	complement(39599..39874)	#N/A	0	0	0	0	0	0
EhLINE1_651	DS571154	complement(39975..41572)	0.472053	4	1	1	5	1	7
EHI_178580	DS571154	41929..46005	0.00317124	3656	3984	4956	3504	1542	1696
EHI_178590	DS571154	complement(47314..47964)	0.983675	409	360	555	446	511	339
EHI_178600.1	DS571154	48498..49193	0.0519578	37	56	43	29	27	13
EHI_C00037	DS571154	complement(49560..49751)	0.477477	11	23	13	30	29	9
EHI_178610	DS571154	complement(49977..55427)	0.881507	346	282	155	284	387	148
EHI_178620	DS571154	complement(55613..56023)	0.62479	261	291	215	313	305	228
EHI_178630	DS571154	56176..57182	0.639423	36	48	38	35	44	18
EHI_178640	DS571154	complement(57723..58031)	0.819083	7	16	7	8	16	11
EHI_178650	DS571154	complement(58172..59710)	0.526287	213	286	284	237	222	187
EHI_178660	DS571154	59794..60483	0.762047	134	144	107	146	127	135
EHI_178670	DS571154	complement(60516..61439)	0.912338	393	383	339	375	422	324
EHI_178680	DS571154	complement(61736..62398)	0.885338	113	90	94	93	96	84
EHI_178690	DS571154	62667..67097	0.0661792	169	158	168	115	112	89
EHI_178700.1	DS571154	67213..68403	0.961271	71	75	56	71	71	50
EHI_178710.1	DS571154	complement(68433..69746)	0.138703	94	89	84	57	46	69
EHI_178720.1	DS571154	70030..71481	0.4724	195	125	80	181	188	123
EHI_178720.2	DS571154	71688..76481	0.0648737	646	506	478	344	406	350
EHI_178730	DS571154	77338..78543	4.05273e-07	170	251	217	76	89	42
EHI_C00038	DS571154	78745..79044	0.66708	79	102	93	74	99	59
EHI_178740	DS571154	complement(79242..79738)	0.227553	234	283	235	192	213	156
EHI_178750	DS571154	80236..80919	0.18169	319	282	314	246	273	156
EHI_178760	DS571154	81211..82767	0.982835	50	39	39	37	55	31
EHI_178770	DS571154	complement(82818..83855)	0.516166	73	92	75	71	80	40
EHI_178780	DS571154	83895..86760	0.272101	214	225	234	203	185	120
EHI_178790	DS571154	87237..88007	0.0313579	73	42	9	13	23	4
EHI_178800.1	DS571154	88165..89214	0.688179	8	6	4	7	4	1
EHI_178810	DS571154	complement(89271..93854)	0.64353	718	563	616	575	657	435
EHI_178820	DS571154	94492..96108	0.97842	220	166	142	240	148	122
EHI_178830.1	DS571154	96203..97996	0.559677	360	454	403	318	459	247
EhRC4_728	DS571154	98619..98983	#N/A	0	0	0	0	0	0
EHI_178840	DS571154	99275..100483	0.215604	109	88	40	41	71	40
EHI_178850	DS571154	complement(100509..101693)	0.00584966	508	498	1202	464	257	328
EHI_178860	DS571154	101914..103185	0.967241	76	88	112	99	90	85
EHI_178870	DS571154	103343..105442	0.173913	684	690	645	554	613	370
EHI_178880	DS571154	105661..106575	8.1852e-06	435	493	423	233	216	195
EHI_178890	DS571154	106743..107384	0.709243	465	568	516	490	480	402
EHI_178900	DS571154	complement(107607..109175)	0.0605865	44	34	32	19	17	19
EHI_178910	DS571154	complement(109307..110095)	0.0310693	166	171	176	111	95	100
EHI_178920	DS571154	110401..111462	0.184954	517	590	495	681	767	540
EHI_178930	DS571154	complement(111536..112282)	0.483981	39	40	21	59	42	28
EHI_178940	DS571154	112335..113066	0.573617	259	196	181	275	199	240
EHI_178950	DS571154	complement(114577..114659)	#N/A	0	0	0	0	0	0
EHI_178960	DS571154	complement(115242..117383)	0.227546	19175	22600	27079	19989	15564	17382
EHI_178970.1	DS571154	118059..119795	0.68068	523	721	582	574	561	473
EHI_178980.1	DS571154	complement(120899..122530)	0.484263	202	127	182	156	133	115
EHI_178980.2	DS571154	complement(122543..124390)	0.764998	33	27	9	21	41	18
EHI_178990	DS571154	complement(124484..125446)	0.490727	70	96	84	67	78	52
EHI_179000	DS571154	125651..126208	0.614629	3797	5012	4590	4283	4070	3330
EHI_179010	DS571154	complement(126295..127500)	0.619091	254	295	283	261	277	178
EHI_179020.1	DS571154	127749..129206	0.0439698	249	276	293	172	226	128
EHI_179030	DS571154	complement(129247..130815)	0.899675	63	85	76	76	91	62
EHI_179040	DS571154	complement(130859..132519)	0.854904	181	169	127	155	188	148
EHI_179050	DS571154	132712..133338	0.988569	200	160	154	164	145	182
EhRC4_729	DS571154	complement(133991..134424)	#N/A	0	0	0	0	0	0
EhSINE1_384	DS571154	complement(134419..134922)	#N/A	1	0	0	0	0	0
EhRC4_730	DS571154	complement(135937..136513)	#N/A	0	1	0	1	0	0
EHI_179060.1	DS571154	complement(137545..139831)	1.48588e-05	241	159	137	82	85	42
EHI_179070	DS571154	complement(139912..141174)	0.132148	20	7	12	4	6	4
EHI_179080	DS571154	141388..142821	0.907056	562	589	449	703	498	416
EHI_179090	DS571154	complement(142886..151593)	0.985021	380	313	193	306	333	225
EHI_C00035	DS571154	complement(151938..152177)	0.00354786	206	246	161	87	127	95
EHI_C00036	DS571154	152409..152678	0.207522	71	79	73	51	52	47
EHI_179100	DS571154	152797..154635	0.767566	99	83	89	100	66	72
EhLINE1_652	DS571154	complement(154706..154916)	#N/A	0	0	0	1	0	0
EhLINE3_87	DS571154	154905..156234	0.702331	13	0	2	6	6	9
EhLINE3_88	DS571154	156444..157173	#N/A	1	1	0	0	0	0
EhRC4_731	DS571154	157213..159841	0.00156471	22	24	6	1	1	3
EhLINE2_231	DS571155	complement(352..519)	#N/A	0	0	0	0	0	0
EHI_091940	DS571155	complement(579..2159)	0.784454	328	255	216	233	258	222
EHI_091950	DS571155	2257..5553	0.647169	66	51	43	42	48	42
EHI_091960	DS571155	complement(5592..6077)	0.716105	2	14	6	31	0	3
EHI_092070	DS571155	6355..6969	0.441205	49	81	48	73	84	64
EHI_092080	DS571155	complement(7069..8517)	0.000564815	7510	9393	9074	4813	5137	5071
EhERE2_370	DS571155	complement(11672..13599)	#N/A	0	1	0	0	0	0
EhLINE1_338	DS571155	complement(14730..15942)	#N/A	1	1	0	0	0	0
EHI_092090	DS571155	complement(16096..18495)	0.13475	220	123	121	114	110	87
EHI_092100	DS571155	complement(18708..19001)	0.104533	6	5	8	1	2	1
EhSINE2_121	DS571155	19647..19873	#N/A	0	0	0	0	0	0
EHI_092110	DS571155	20446..20616	0.0100922	368	514	460	290	294	236
EHI_092120	DS571155	complement(20947..21243)	0.382733	1385	1975	1839	1624	1441	1173
EHI_092130	DS571155	complement(21368..21775)	0.983658	87	57	55	65	71	59
EHI_092140	DS571155	22180..23006	0.151473	488	628	570	437	418	380
EHI_092150	DS571155	23095..23976	0.813771	95	47	38	69	70	54
EHI_092160	DS571155	24987..25556	0.847932	89	117	69	101	115	72
EHI_092170	DS571155	25857..26495	0.944946	329	267	271	275	360	231
EHI_092180	DS571155	complement(26716..27267)	#N/A	0	0	0	0	0	0
EHI_092190	DS571155	complement(27900..29363)	0.83675	304	74	59	241	121	116
EHI_092200	DS571155	complement(29691..31157)	0.978272	132	120	109	153	92	101
EHI_092210	DS571155	31336..32367	0.791074	10	9	6	8	11	11
EHI_092220	DS571155	complement(32415..36350)	0.971817	76	67	63	71	75	51
EHI_092230	DS571155	36542..37396	0.0286116	86	111	113	63	65	55
EHI_092240	DS571155	37492..38397	0.135667	36	14	16	5	16	8
EHI_092250.1	DS571155	38674..41688	0.463054	39	8	4	8	11	9
EHI_092260	DS571155	41720..43921	0.260338	72	31	8	7	28	19
EhLINE1_339	DS571155	43960..45908	1.3089e-20	180	294	213	4	0	0
EhLINE1_340	DS571155	46009..46773	0.0902749	12	6	2	0	0	0
EhLINE1_341	DS571155	46874..47598	#N/A	1	0	0	0	0	0
EHI_092270.1	DS571155	complement(48004..48572)	0.827238	76	89	94	91	85	96
EhLINE1_342	DS571155	complement(48675..53436)	2.66368e-20	206	101	99	1	8	3
EHI_092280	DS571155	53656..54555	0.0131497	194	195	201	109	106	116
EHI_092290	DS571155	54788..58592	0.186193	1582	1598	1337	1356	922	1094
EHI_092300	DS571155	complement(59799..63704)	0.484285	27	8	2	34	21	6
EHI_092310	DS571155	65217..67667	0.135325	29	10	3	79	12	15
EHI_092320	DS571155	67967..68368	0.107904	83	54	30	34	31	29
EHI_092330	DS571155	complement(68425..69618)	0.711654	70	56	32	42	39	49
EHI_092340	DS571155	69789..70034	0.694962	2	0	7	5	4	5
EHI_092350	DS571155	70239..70628	0.810496	21	26	19	20	23	13
EHI_092360	DS571155	complement(71513..79967)	6.98554e-06	428	378	302	182	142	159
EHI_092370	DS571155	80315..80656	0.172966	284	368	356	270	249	215
EhRC4_362	DS571155	82637..84188	0.1875	52	42	46	30	21	35
EhSINE1_213	DS571155	84195..84345	#N/A	0	0	0	0	0	0
EhLINE1_343	DS571155	complement(84542..84887)	0.807542	3	2	1	3	0	1
EhSINE1_214	DS571155	complement(84915..85338)	0.913375	5	3	4	7	0	3
EhSINE1_215	DS571155	85325..85541	#N/A	0	0	0	0	0	0
EhLINE2_232	DS571155	85580..90251	0.329353	39	19	11	12	15	13
EhRC4_363	DS571155	90936..91596	0.100232	9	9	0	1	0	1
EhSINE1_216	DS571155	91603..91753	#N/A	0	0	0	0	0	0
EhLINE1_344	DS571155	complement(91950..92198)	#N/A	0	0	0	0	0	0
EhLINE2_233	DS571155	92206..96814	0.445457	14	6	2	21	10	7
EHI_092380.1	DS571155	complement(96869..98461)	0.966567	142	114	145	124	194	86
EHI_092390	DS571155	98764..100035	0.349383	953	1004	813	1212	1252	821
EHI_092400	DS571155	101159..101728	0.768413	31	28	29	28	24	22
EHI_092410	DS571155	102226..102717	0.868398	3	2	1	8	0	0
EHI_092420	DS571155	103004..104398	0.252618	475	508	611	464	430	333
EHI_092430	DS571155	complement(104483..104887)	0.692447	2674	3627	3380	3894	3527	2952
EHI_092440	DS571155	105048..105446	#N/A	0	0	0	0	0	0
EHI_092450	DS571155	106039..107151	0.00632982	3082	2329	2568	2261	1430	1063
EHI_092460	DS571155	complement(107255..107937)	0.832186	34	49	45	54	31	51
EHI_092470	DS571155	108386..108556	0.169963	281	416	349	548	449	368
EHI_092480	DS571155	108940..110292	0.217606	60	35	24	57	53	61
EHI_092490	DS571155	complement(110423..111772)	0.56994	1985	2515	2597	2220	2556	1345
EhLINE1_345	DS571155	complement(112014..113498)	0.31317	7	5	7	6	1	0
EHI_092500	DS571155	complement(114583..115770)	0.853409	1317	1194	1064	1148	1200	962
EHI_092510	DS571155	116033..116872	0.158091	602	539	347	688	678	533
EHI_092520	DS571155	complement(119589..120359)	0.403458	271	433	349	320	281	231
EHI_092530	DS571155	complement(120555..121748)	0.874615	415	433	421	408	580	319
EhSINE2_122	DS571155	complement(121953..122481)	#N/A	0	1	2	0	1	0
EhLINE2_234	DS571155	122484..122949	#N/A	0	0	0	0	0	1
EHI_092540	DS571155	122963..124567	0.746121	34	25	16	38	24	24
EHI_092550	DS571155	124697..125857	0.213201	86	48	18	59	81	89
EHI_092560	DS571155	125995..126966	0.879683	73	91	37	46	80	54
EHI_092570	DS571155	complement(127002..127826)	0.0173503	22	21	16	0	0	0
EHI_C00039	DS571155	127881..128138	0.528578	24	22	26	33	32	27
EHI_092580	DS571155	complement(128317..128937)	0.342445	152	211	314	200	181	127
EHI_092590	DS571155	130495..131960	0.423735	106	137	93	127	78	52
EHI_092600	DS571155	132082..133218	0.944946	569	668	643	639	662	495
EHI_092610	DS571155	133321..134118	0.283432	87	69	83	58	57	56
EHI_092620	DS571155	134401..135648	0.968969	1614	1839	1724	2095	1585	1322
EHI_092630	DS571155	135760..136167	0.167372	32	39	40	67	70	31
EHI_092640	DS571155	136419..137780	0.0898549	1874	2511	2830	3465	3305	2888
EHI_092650	DS571155	complement(138478..139893)	0.792273	719	944	839	843	1189	625
EHI_092660	DS571155	complement(140185..143535)	0.726512	451	494	531	648	429	496
EHI_092670	DS571155	complement(143728..144633)	0.634364	32	25	25	34	29	35
EHI_092680	DS571155	145036..146238	0.255483	2220	2261	2352	3045	2705	2491
EHI_092690	DS571155	146387..147709	0.372883	160	188	158	218	221	167
EHI_092700	DS571155	148331..148813	0.00247675	34	19	23	12	4	1
EHI_092710	DS571155	151708..152091	0.802189	29	33	32	35	30	38
EHI_092720	DS571155	complement(152126..152879)	0.580809	181	121	113	177	157	144
EHI_092730.1	DS571155	153308..154022	0.961545	190	205	177	179	186	198
EhRC4_749	DS571156	46..1639	0.122079	7	6	0	0	1	0
EhLINE1_668	DS571156	2335..2772	#N/A	0	1	0	0	0	0
EHI_182460	DS571156	complement(3538..4713)	0.166058	78	29	2	93	101	40
EHI_182470	DS571156	6215..6595	0.270406	449	519	523	435	433	287
EHI_182480	DS571156	complement(6745..8340)	0.621924	602	627	608	603	704	679
EHI_182490	DS571156	8593..10182	0.238094	48	46	24	32	26	14
EHI_182500	DS571156	complement(10698..12182)	0.820316	84	76	58	83	78	69
EHI_182510	DS571156	complement(12402..13544)	0.0809837	92	94	77	125	130	137
EHI_182520	DS571156	13678..14718	0.000358059	614	702	612	1033	1058	1270
EHI_182530	DS571156	complement(14749..15186)	0.801399	21	45	33	31	35	19
EHI_182540	DS571156	complement(16085..16654)	0.938419	7	2	0	7	2	1
EHI_182550	DS571156	complement(17193..17849)	0.966746	430	495	437	470	471	365
EHI_182560	DS571156	complement(18060..18716)	0.646348	417	560	610	478	542	366
EHI_182570	DS571156	complement(18858..20660)	0.352747	220	236	257	207	166	178
EHI_182580.1	DS571156	20889..21875	0.204646	28	33	25	15	16	19
EHI_182590	DS571156	complement(21973..22167)	0.733074	1103	1534	1457	1316	1379	991
EHI_182600	DS571156	complement(22322..23525)	0.688179	649	681	713	674	642	499
EHI_182610	DS571156	complement(23761..24264)	0.727956	54	83	47	53	66	35
EHI_182620	DS571156	complement(25233..26660)	0.864078	202	180	126	166	215	140
EHI_182630	DS571156	26678..27259	0.968852	61	76	72	63	88	49
EHI_182640	DS571156	complement(27271..27846)	0.990023	29	13	12	18	20	14
EHI_182650	DS571156	27919..29130	0.882395	186	231	176	244	179	129
EHI_182660	DS571156	29965..30372	0.653613	33	44	47	42	38	20
EHI_182670	DS571156	30870..31559	0.37421	3724	4607	4848	3689	2929	3835
EHI_182680	DS571156	31656..32581	0.0814965	40	14	20	8	3	16
EHI_182690	DS571156	complement(32587..33417)	0.913874	31	22	27	19	29	25
EHI_182700	DS571156	34820..35752	0.379469	435	480	422	366	392	317
EHI_182710	DS571156	complement(35778..37448)	0.0483895	239	284	248	180	205	110
EHI_182720	DS571156	37596..39605	0.0944972	1371	1155	1384	912	958	934
EHI_182730	DS571156	39743..40234	0.432493	2012	1985	1702	1411	1882	1412
EHI_182740	DS571156	complement(40351..42549)	0.463277	162	159	138	136	158	68
EHI_182750	DS571156	complement(42726..43898)	0.0500192	178	189	146	82	132	95
EHI_C00040	DS571156	complement(44603..45393)	0.644281	8	1	2	2	2	2
EHI_182760	DS571156	45616..46893	0.00909441	114	105	97	64	67	45
EHI_182770	DS571156	47055..48938	0.282132	690	621	688	543	569	471
EHI_182780	DS571156	complement(49026..50791)	0.858716	646	555	556	642	737	431
EHI_182790	DS571156	50915..51634	0.985234	347	425	322	382	486	218
EHI_182800	DS571156	51919..52113	0.640146	64	57	56	50	54	41
EHI_182810.1	DS571156	complement(52120..55179)	0.984674	260	256	166	240	238	187
EHI_182820	DS571156	55385..55957	0.37421	48	55	41	29	50	23
EHI_182830	DS571156	complement(56724..58456)	0.556281	31	28	20	36	35	27
EHI_182840	DS571156	complement(58593..58931)	0.787836	16	14	21	21	25	12
EHI_182850	DS571156	complement(59127..59492)	0.651704	10411	12902	11001	10342	11521	8499
EHI_182860	DS571156	59849..61081	0.621687	2196	2264	1967	1729	2377	1495
EHI_182870	DS571156	complement(61222..62761)	0.851406	212	214	141	166	187	163
EHI_182880	DS571156	62872..64029	0.499028	76	78	65	60	63	50
EHI_182890	DS571156	complement(64088..65266)	0.179293	261	223	240	178	176	166
EHI_182900	DS571156	complement(65510..66640)	4.61137e-14	3072	3706	3635	8356	10354	8924
EHI_182910	DS571156	complement(66880..68526)	0.64353	33	15	15	36	17	25
EHI_182920	DS571156	complement(68672..69172)	1.56723e-05	4832	6254	5622	10214	10041	9337
EHI_182930	DS571156	69396..72200	0.757896	1257	845	912	919	1028	755
EHI_182940	DS571156	complement(74907..75536)	0.432864	31	29	43	56	39	39
EHI_182950	DS571156	complement(76904..78445)	0.961455	144	192	208	220	212	99
EhLINE1_669	DS571156	80130..80961	0.322881	9	1	3	1	2	1
EHI_182960	DS571156	complement(82033..82911)	0.458292	84	76	89	78	78	38
EHI_182970	DS571156	83017..84102	0.179031	323	452	458	313	318	271
EHI_182980	DS571156	complement(84239..85120)	0.0117654	2670	2036	1679	1034	1947	713
EHI_182990	DS571156	85633..86034	0.835862	2738	2633	2328	2378	2647	2068
EHI_183000	DS571156	complement(86314..87798)	9.66945e-14	133	183	133	1532	723	360
EhSINE3_44	DS571156	88161..88585	#N/A	1	0	0	1	1	2
EhLINE1_670	DS571156	88720..88791	#N/A	0	0	0	0	0	0
EHI_183010	DS571156	complement(89590..90826)	0.392997	502	699	636	580	515	400
EHI_183020	DS571156	90948..91904	0.945261	34	26	21	25	29	28
EHI_183030	DS571156	complement(91932..92483)	0.861056	16	32	13	19	22	12
EHI_183040	DS571156	92609..93370	0.544211	92	95	98	93	77	62
EHI_183050	DS571156	complement(93413..94033)	0.0324466	87	94	76	43	46	55
EHI_183060	DS571156	complement(94141..95520)	0.0254756	474	448	302	584	700	497
EHI_183070.1	DS571156	95756..99093	0.779133	738	552	452	612	538	421
EHI_183080	DS571156	complement(99329..100060)	0.693381	45	58	33	59	57	37
EHI_183090	DS571156	100543..101457	0.688673	197	249	227	259	304	177
EHI_183100	DS571156	101729..102933	0.25531	326	339	249	260	242	189
EHI_183110	DS571156	103518..105090	0.79882	213	179	94	176	198	139
EHI_183120	DS571156	complement(105749..108999)	0.943934	2616	2600	1627	2455	2062	1926
EHI_183130	DS571156	complement(109145..110128)	0.305304	78	59	47	41	52	34
EHI_183140	DS571156	110284..111387	0.886178	6	3	1	3	3	2
EHI_183150	DS571156	113348..115003	0.0151785	165	163	165	91	130	70
EHI_183160	DS571156	115940..116770	0.0401335	580	638	564	408	401	391
EHI_183170	DS571156	116873..119800	0.671466	234	175	167	127	216	149
EHI_183180	DS571156	complement(119810..120436)	0.775177	3	0	2	1	2	0
EhLINE1_671	DS571156	120471..121707	0.0881495	6	4	3	0	1	0
EHI_183190.1	DS571156	complement(122588..123734)	0.741993	205	189	174	231	205	170
EHI_183200.1	DS571156	complement(124105..124426)	0.982151	9	22	6	13	12	10
EhERE2_739	DS571156	complement(126098..126701)	#N/A	0	0	0	0	0	0
EhLINE1_672	DS571156	126709..131466	5.50365e-06	24	43	17	0	3	1
EhSINE1_399	DS571156	complement(131445..131788)	0.416731	0	1	0	4	1	0
EHI_183210	DS571156	132802..134400	3.81494e-08	65	90	39	1261	207	126
EhLINE2_474	DS571156	complement(134585..139251)	0.348919	8	5	3	3	0	3
EhERE2_740	DS571156	139254..140186	#N/A	0	0	0	0	0	0
EHI_183220	DS571156	140442..141374	0.242628	10	14	10	4	7	4
EHI_183230.1	DS571156	141495..142370	0.519647	75	96	85	76	65	65
EHI_183240	DS571156	142456..143043	0.0726802	135	108	85	162	169	141
EHI_183250	DS571156	complement(143398..143952)	0.024382	827	924	756	983	1439	1154
EHI_183260	DS571156	144062..146017	0.0345193	248	199	176	382	282	254
EHI_183270	DS571156	146121..146804	0.643344	10	15	8	23	14	7
EHI_183280	DS571156	complement(146842..147879)	0.518373	81	84	239	125	118	67
EHI_183290.1	DS571156	148063..148828	#N/A	0	0	0	0	2	1
EHI_183300	DS571156	complement(148884..149498)	0.554874	17	20	15	19	29	19
EhLINE1_673	DS571156	149593..150144	#N/A	1	1	1	1	0	0
EhLINE3_91	DS571156	complement(150142..153124)	0.58826	6	13	4	7	2	5
EhERE2_741	DS571156	complement(153125..154425)	0.25842	0	0	0	3	1	2
EhRC4_812	DS571157	1..4328	0.764513	8	2	2	2	5	1
EhLINE1_739	DS571157	4478..8954	0.201405	6	1	2	0	0	0
EhRC4_813	DS571157	complement(9580..9683)	#N/A	0	0	0	0	0	0
EhSINE1_433	DS571157	9638..9807	#N/A	1	1	0	0	0	0
EhSINE1_434	DS571157	9888..10199	#N/A	0	0	0	0	0	0
EHI_196890	DS571157	complement(12418..14931)	0.441382	718	780	798	660	619	604
EHI_196900.1	DS571157	complement(15076..16251)	0.471148	47	37	35	29	35	24
EHI_196910	DS571157	16459..17586	0.896678	86	69	38	59	73	44
EHI_196920	DS571157	complement(17715..18137)	0.721048	5703	6681	5818	6696	7465	5135
EHI_196930	DS571157	complement(18284..20584)	0.0364305	1339	1629	1506	1000	1308	731
EHI_196940	DS571157	20906..23062	1.79117e-05	1783	1609	3579	1277	644	637
EhLINE2_513	DS571157	23146..23896	#N/A	2	1	1	0	0	1
EHI_196950	DS571157	24376..24690	0.48752	83	115	84	112	119	104
EHI_196960	DS571157	complement(24743..26151)	0.208316	70	73	68	40	62	33
EHI_196970	DS571157	complement(26625..29519)	0.13792	237	141	140	250	247	219
EHI_196980.1	DS571157	29653..34995	0.937599	122	111	125	102	131	104
EHI_196990	DS571157	35103..36086	0.492626	65	91	88	110	106	77
EHI_197000	DS571157	36573..37316	0.328129	160	128	157	146	327	119
EHI_197010	DS571157	38468..40813	0.940762	4113	3996	3573	3374	5256	2591
EHI_197020	DS571157	complement(40945..41514)	0.913874	425	574	604	565	558	492
EHI_197030	DS571157	complement(41681..42064)	0.721912	5849	7847	6840	7587	7895	6201
EHI_197040	DS571157	complement(42313..45019)	0.990141	561	530	511	588	551	425
EHI_197050	DS571157	complement(45280..46536)	0.142164	84	87	84	159	141	71
EHI_197060	DS571157	47332..48027	0.0136285	342	395	300	779	892	251
EHI_197070	DS571157	48159..48917	0.0378035	272	358	251	645	630	214
EHI_197080	DS571157	complement(48976..53010)	0.77968	201	89	51	97	94	94
EHI_197090	DS571157	53553..54137	0.000530817	34	50	59	21	13	11
EHI_197100	DS571157	complement(54241..55062)	0.940762	114	156	200	188	190	77
EHI_197110	DS571157	complement(55576..56559)	0.732215	78	49	57	87	64	52
EHI_197120	DS571157	56780..58633	0.200694	1000	1136	1023	840	852	712
EHI_197130	DS571157	58811..60094	0.950106	24	15	11	14	13	23
EHI_C00041	DS571157	complement(60238..60465)	0.26854	11	22	23	7	16	7
EHI_197140	DS571157	61641..62219	0.0174158	52	69	43	33	32	6
EHI_197150	DS571157	complement(63010..63945)	0.331403	82	104	69	94	54	35
EHI_197160	DS571157	64378..65649	0.61726	4163	3026	2747	3869	3319	1341
EhRC4_814	DS571157	66636..67438	#N/A	0	0	0	0	0	0
EhRC4_815	DS571157	68612..69175	#N/A	0	1	0	0	0	1
EHI_197170	DS571157	70869..71600	0.312343	51	61	27	47	97	56
EHI_197180	DS571157	71777..72427	0.562462	7	8	5	8	10	12
EHI_197190	DS571157	72506..73573	0.965882	15	8	4	9	8	8
EHI_197200.1	DS571157	complement(73615..78699)	0.470961	151	148	128	131	106	109
EHI_197210	DS571157	79068..80297	0.774434	144	142	122	156	157	122
EHI_197220	DS571157	complement(80778..81932)	0.69552	27	23	19	40	27	15
EHI_197230	DS571157	complement(82018..84512)	0.451439	111	115	117	125	164	117
EHI_197240	DS571157	complement(84693..85379)	0.358178	2	9	4	14	7	8
EhSINE1_435	DS571157	85456..86055	4.28636e-05	2665	3274	3237	6081	5815	4481
EHI_197250	DS571157	86113..86733	0.926788	5	3	2	2	4	5
EHI_C00042	DS571157	86927..87315	0.324509	79	95	94	108	156	80
EHI_197260	DS571157	88568..89896	0.325441	65	68	76	116	89	64
EHI_197270	DS571157	90012..90893	0.351723	20	34	25	40	37	33
EHI_197280.1	DS571157	complement(91597..93245)	0.719622	74	25	14	50	46	36
EHI_197290	DS571157	complement(93767..94795)	0.010214	25	24	20	50	57	38
EHI_197300	DS571157	complement(95528..98719)	0.283126	416	302	298	278	318	178
EHI_197310	DS571157	complement(99262..106116)	0.000252132	218	243	144	82	104	76
EHI_197320.1	DS571157	106251..108026	0.504244	174	136	213	145	181	95
EHI_197330	DS571157	109058..110416	0.806311	39	29	34	27	38	23
EHI_197340	DS571157	complement(110501..111814)	0.0476738	397	587	629	354	275	372
EHI_197350	DS571157	113524..116691	5.86073e-10	242	209	241	782	546	493
EHI_197360	DS571157	complement(116782..117694)	0.225672	49	47	33	29	26	27
EHI_197370	DS571157	118363..119691	0.471148	111	41	34	43	54	34
EHI_197380	DS571157	119864..121909	0.771413	45	28	17	19	34	21
EHI_197390	DS571157	complement(122024..123040)	0.396546	211	294	344	269	225	176
EHI_197400	DS571157	complement(124972..126207)	0.932633	146	194	145	168	140	146
EHI_197410	DS571157	126425..127540	0.254229	205	296	275	175	197	198
EHI_197420.1	DS571157	complement(127542..128789)	0.213676	21	12	16	33	29	18
EHI_197430.1	DS571157	128853..129401	0.763455	3	1	1	1	1	1
EHI_197440	DS571157	complement(129481..131218)	0.813738	1691	1624	1320	1342	1631	1258
EHI_197450	DS571157	complement(131358..132098)	0.944946	130	94	79	100	113	89
EHI_197460.1	DS571157	132842..133846	0.214866	530	734	659	459	614	388
EHI_197470	DS571157	complement(133923..134570)	0.312477	32	12	3	21	25	32
EHI_197480	DS571157	135658..136074	0.849776	8542	10822	10209	9414	10828	7368
EHI_197490	DS571157	136475..137449	0.755122	552	670	640	509	704	468
EHI_197500	DS571157	complement(137586..138362)	0.806895	7	12	15	6	12	9
EHI_197510	DS571157	138957..139751	0.0144307	981	1435	1181	1653	2165	1492
EHI_197520	DS571157	complement(141032..142264)	0.375579	968	898	895	924	706	589
EHI_197530	DS571157	142582..144267	1.08664e-05	81	90	87	184	229	206
EHI_197540	DS571157	144508..145713	0.353956	25	21	30	19	16	14
EHI_197550	DS571157	145945..148905	0.00730208	591	501	614	380	299	331
EHI_197560	DS571157	148990..149304	0.441453	128	131	103	137	185	108
EHI_103240	DS571158	805..4872	0.992294	1	1	2	0	4	0
EhLINE2_267	DS571158	complement(5037..9751)	0.486401	3	8	0	0	4	0
EhERE2_415	DS571158	complement(9758..10305)	#N/A	0	0	0	0	0	0
EHI_103250	DS571158	10948..11835	0.00222663	80	52	39	0	0	0
EhSINE2_138	DS571158	complement(13076..13319)	#N/A	0	0	0	0	0	0
EhSINE1_237	DS571158	complement(13392..13914)	0.0693262	0	0	0	8	8	6
EHI_103260	DS571158	14212..14811	4.93223e-14	133	140	125	969	573	316
EhERE2_416	DS571158	15783..16814	#N/A	0	0	1	0	0	0
EHI_103270	DS571158	complement(17372..18973)	0.983675	941	895	1074	1066	943	848
EhLINE2_268	DS571158	complement(20948..21028)	#N/A	0	0	0	0	0	0
EHI_103280	DS571158	21173..21676	0.747233	57	42	57	68	57	49
EHI_103290	DS571158	21984..23642	0.0776171	253	271	274	552	449	206
EHI_C00044	DS571158	23715..23944	0.545904	1	1	0	6	0	0
EHI_103300	DS571158	complement(24038..24553)	0.897291	375	450	450	473	401	412
EHI_103310	DS571158	24896..25756	0.064266	3388	3474	3437	4960	4853	3836
EHI_103320	DS571158	25849..26481	0.611074	24	36	29	26	17	25
EhLINE2_269	DS571158	complement(26854..27153)	#N/A	0	0	0	0	0	0
EhSINE1_238	DS571158	27157..27705	0.438785	1168	1187	1256	1400	1634	1111
EhLINE2_270	DS571158	complement(27707..28986)	#N/A	1	0	0	0	0	1
EHI_103330.1	DS571158	29279..29956	#N/A	0	0	0	0	0	0
EHI_103330.2	DS571158	30092..30442	#N/A	0	0	0	0	0	0
EHI_103340	DS571158	complement(30448..30783)	0.449848	11	16	23	29	20	21
EHI_103350	DS571158	complement(30878..32611)	0.44226	6	11	11	16	13	14
EHI_103360	DS571158	complement(32720..34269)	0.99347	7	14	8	10	6	12
EHI_103370.1	DS571158	complement(34471..34990)	0.341825	37	37	43	44	58	52
EHI_103380	DS571158	complement(35103..35957)	#N/A	3	0	0	1	0	0
EHI_103390	DS571158	36950..37618	0.629553	85	77	79	110	76	86
EHI_103400.1	DS571158	38366..39152	0.246447	30	16	21	47	40	19
EHI_103410	DS571158	complement(39382..42378)	0.76915	3292	3123	3278	3072	3129	2592
EHI_103420	DS571158	42646..43992	0.61085	406	370	377	373	319	298
EHI_103430	DS571158	44228..45982	0.00366681	2355	2675	2882	1729	1394	1593
EHI_103440	DS571158	46572..46982	0.281158	842	1069	959	765	850	623
EHI_103450	DS571158	47241..48392	0.135325	143	136	152	92	121	83
EHI_103460	DS571158	48584..50005	0.335679	206	208	259	172	137	191
EHI_103470	DS571158	complement(50037..50627)	0.950044	109	143	147	132	167	85
EHI_103480	DS571158	50837..51943	0.830318	5	6	8	9	3	3
EHI_103490	DS571158	complement(51964..52899)	0.288544	30	21	16	19	10	10
EHI_103500	DS571158	complement(52974..54665)	0.845418	93	91	54	86	94	68
EHI_103510	DS571158	55474..55707	0.597338	73	87	100	101	68	133
EHI_103520.1	DS571158	55947..56804	0.122235	343	331	177	393	400	359
EhLINE1_389	DS571158	complement(57055..61833)	1.04357e-05	26	34	20	3	3	3
EHI_103530	DS571158	complement(61890..63091)	0.333865	18	29	34	33	38	45
EHI_103540	DS571158	63265..64773	0.252917	86	68	69	119	81	95
EHI_103550	DS571158	complement(64886..65377)	0.52986	128	99	130	128	135	147
EHI_103560	DS571158	complement(65568..66737)	0.400663	265	177	160	299	224	204
EHI_103570	DS571158	67215..67886	0.103766	12	7	0	0	0	0
EHI_103580	DS571158	68079..69680	0.923211	504	592	548	563	626	459
EhERE2_417	DS571158	complement(71427..73286)	#N/A	0	0	0	0	0	0
EhERE2_418	DS571158	74170..75331	#N/A	0	0	0	0	0	0
EHI_103590	DS571158	77158..78468	0.868398	314	384	327	322	367	351
EHI_103600	DS571158	complement(78596..80401)	0.943088	508	527	435	521	617	339
EHI_103610	DS571158	complement(80523..82464)	0.737813	516	538	575	506	602	360
EHI_103620	DS571158	83014..84192	0.708261	163	131	159	190	166	135
EHI_103630	DS571158	complement(84255..84716)	0.849776	10	4	7	9	6	2
EHI_103640	DS571158	complement(85458..88622)	0.131298	41	12	14	12	8	9
EHI_103650	DS571158	complement(88770..89375)	0.0683738	93	83	61	49	61	30
EHI_103660	DS571158	90494..93007	0.628946	128	134	129	121	124	87
EHI_103670	DS571158	complement(93039..94068)	0.555941	42	54	41	46	35	26
EHI_103680	DS571158	complement(94156..95027)	0.320467	95	116	97	145	132	113
EHI_103690.1	DS571158	complement(95120..96223)	0.550155	731	873	912	663	724	717
EHI_103700	DS571158	complement(96433..96843)	0.211923	870	1089	1029	762	872	637
EHI_103710	DS571158	complement(97142..98065)	#N/A	0	0	0	0	0	0
EhSINE3_25	DS571158	98174..98577	#N/A	0	1	0	1	0	0
EhLINE1_390	DS571158	complement(98560..100181)	#N/A	1	2	0	0	0	0
EhERE2_419	DS571158	complement(100182..102119)	#N/A	1	0	0	0	0	0
EHI_103720	DS571158	103558..105203	1.30238e-06	522	661	689	273	337	200
EHI_103730	DS571158	105584..107614	0.259957	3112	3261	3400	2700	2715	2293
EHI_103740	DS571158	107729..109246	0.944485	51	77	39	81	68	24
EhLINE1_391	DS571158	111642..112189	#N/A	1	0	0	0	0	0
EhRC4_410	DS571158	112298..112807	0.195203	163	205	199	147	147	117
EhSINE1_239	DS571158	113569..114082	0.950118	34	43	43	34	45	34
EHI_103750	DS571158	complement(114691..115575)	0.666522	168	215	165	178	157	140
EHI_103760	DS571158	complement(116014..117939)	0.601977	103	88	94	98	85	53
EHI_103770	DS571158	118245..119615	0.291969	2	0	1	10	1	1
EHI_103780	DS571158	119788..120144	0.193316	253	321	307	249	218	182
EHI_103790	DS571158	complement(120275..122275)	0.96255	67	58	77	61	72	59
EHI_103800	DS571158	complement(122894..123367)	0.79601	94	128	100	120	112	57
EHI_103810	DS571158	complement(123468..124756)	0.161028	603	638	667	536	573	320
EHI_C00043	DS571158	125263..125484	0.975456	43	71	71	79	60	40
EHI_103820	DS571158	complement(125642..129133)	0.624527	241	174	210	209	158	161
EHI_103830	DS571158	complement(129371..131263)	0.908496	517	548	501	614	566	401
EHI_103840	DS571158	131554..134208	0.619966	481	286	144	378	358	301
EHI_103850	DS571158	134378..135511	0.533468	424	446	447	428	376	305
EHI_103860	DS571158	complement(135615..136361)	0.630441	1229	1025	955	794	1019	929
EHI_103870.1	DS571158	136609..139311	0.302942	74	44	12	21	29	25
EHI_103880.1	DS571158	140390..141521	0.458353	115	100	92	81	88	72
EHI_103890	DS571158	141799..142470	0.00464967	72	58	48	102	123	97
EHI_103900	DS571158	complement(142844..143974)	0.00107556	121	215	85	328	518	158
EhERE2_420	DS571158	complement(144550..145104)	#N/A	0	0	0	0	0	0
EhRC4_762	DS571159	1..3860	0.984968	2	1	1	1	1	2
EhRC4_763	DS571159	complement(1717..3860)	#N/A	0	0	0	0	0	0
EhLINE2_483	DS571159	3936..7703	0.935842	17	4	1	5	10	8
EHI_186320	DS571159	7782..9563	0.567441	72	71	84	89	89	83
EHI_186330	DS571159	9691..11145	0.00100954	111	108	124	226	193	206
EHI_186340	DS571159	complement(12113..12669)	7.93248e-05	93	107	128	192	303	195
EHI_186350	DS571159	13553..17485	0.0730165	1080	405	224	415	313	164
EHI_186360	DS571159	complement(18285..18995)	0.264429	1	0	7	0	1	0
EHI_186470	DS571159	complement(19621..20220)	2.77068e-14	89	164	230	18	0	16
EhLINE1_688	DS571159	complement(21130..21201)	#N/A	0	0	0	0	0	0
EhSINE2_237	DS571159	complement(21290..21430)	#N/A	0	0	0	0	0	0
EhSINE3_45	DS571159	complement(21329..21582)	#N/A	0	0	1	0	0	0
EHI_186480	DS571159	complement(22298..22771)	0.209878	3768	3642	3082	3352	2743	2005
EHI_186490	DS571159	complement(23126..23551)	0.599332	34	23	15	23	13	17
EHI_186600	DS571159	24050..25291	#N/A	0	0	0	0	0	0
EHI_186710.1	DS571159	complement(25264..26056)	0.0976055	0	0	0	6	9	2
EHI_186720	DS571159	complement(26363..26761)	0.669267	3340	4278	3786	4374	4136	3690
EHI_186730	DS571159	complement(27979..28780)	0.735439	107	120	130	117	104	90
EHI_186740	DS571159	29098..30368	0.1452	326	408	387	279	352	150
EHI_186750	DS571159	30627..31983	0.161066	271	324	260	198	240	180
EHI_186760	DS571159	complement(32058..35306)	0.135325	535	552	418	269	547	207
EHI_186770	DS571159	37105..38136	0.162616	1059	932	915	699	762	680
EHI_186780	DS571159	complement(38340..38843)	0.890966	33	16	12	25	16	13
EHI_186790	DS571159	39501..41180	0.0942674	952	950	997	780	723	564
EHI_186800	DS571159	42051..44831	0.000188199	3353	3380	2772	1813	1894	1596
EhLINE2_484	DS571159	44863..45003	#N/A	0	0	0	0	0	0
EHI_186810.1	DS571159	45274..46584	0.817918	61	26	35	35	12	51
EHI_186820	DS571159	46732..47991	0.000143738	1937	2515	2175	1085	1377	1145
EHI_186830	DS571159	48174..48494	0.258079	5814	7627	6095	5543	5594	4278
EHI_186840	DS571159	complement(48660..49100)	0.101516	2293	2363	2950	1904	1760	1757
EHI_186850	DS571159	complement(49360..52101)	0.215256	24	19	22	15	11	10
EHI_186860	DS571159	52902..55069	0.635266	124	129	88	113	121	143
EHI_186870	DS571159	complement(55848..57188)	0.573995	83	79	28	63	35	42
EHI_186880	DS571159	58309..58986	0.00908645	94	136	102	73	66	36
EHI_C00045	DS571159	59215..59385	0.0011137	1403	1905	1811	1056	988	930
EHI_186890	DS571159	complement(60285..61463)	0.144971	72	92	88	70	57	38
EHI_186900	DS571159	62634..63356	0.378024	0	3	5	0	2	0
EHI_186910	DS571159	63475..65301	0.817918	284	138	105	199	187	167
EHI_C00046	DS571159	65602..65963	0.366543	79	77	88	75	63	45
EHI_186920	DS571159	66051..66848	0.355303	131	141	105	99	103	83
EHI_186930	DS571159	66903..68042	0.141961	133	79	57	66	67	35
EHI_186940	DS571159	68451..69095	0.271758	20	0	1	4	0	1
EHI_186950	DS571159	69952..70960	0.793488	624	836	817	688	859	534
EHI_186960	DS571159	complement(71056..71487)	0.442983	83	66	64	62	61	40
EHI_186970	DS571159	71560..72135	0.542333	176	126	87	108	104	96
EHI_186980	DS571159	72202..72676	0.0310814	47	38	53	18	26	23
EHI_186990	DS571159	73095..75820	0.023261	807	700	736	456	537	488
EHI_187000	DS571159	76975..78036	0.74991	87	74	99	125	56	46
EHI_187010	DS571159	complement(78075..78700)	0.308005	3	3	2	0	1	1
EHI_187020	DS571159	78953..79957	0.864933	8993	13529	15565	15438	12013	11694
EHI_187030	DS571159	complement(81001..81561)	#N/A	1	1	1	0	0	0
EhSINE2_238	DS571159	82630..83291	0.544211	109	170	125	176	184	117
EHI_187040	DS571159	84110..85429	7.90414e-05	662	618	600	340	353	290
EHI_187050	DS571159	85865..87334	0.212777	52	89	82	47	48	50
EHI_187060	DS571159	89440..90783	0.0175168	135	121	151	93	72	66
EHI_187070	DS571159	complement(90859..92691)	0.382733	263	394	532	444	262	204
EHI_C00047	DS571159	93205..93417	0.915882	3	3	2	3	5	1
EHI_187080	DS571159	complement(94956..96329)	0.554675	256	148	90	157	144	84
EhSINE3_46	DS571159	96431..96845	#N/A	0	0	0	0	0	0
EhRC4_764	DS571159	complement(96872..97066)	#N/A	0	0	0	0	0	0
EHI_187090	DS571159	97962..98534	0.0696984	390	526	439	343	356	221
EHI_187100	DS571159	complement(100358..100689)	0.107609	5	5	0	16	8	7
EHI_187110	DS571159	complement(101108..103792)	0.055405	2358	2303	2332	1708	1652	1547
EHI_187120	DS571159	104256..105806	0.437405	247	267	220	220	205	167
EHI_187130	DS571159	105998..109042	0.196084	96	30	34	31	34	28
EHI_187140	DS571159	109580..110563	0.562233	161	192	168	268	186	145
EHI_187150	DS571159	110964..111839	0.0559588	18840	23540	21749	16175	16641	13144
EHI_187160	DS571159	complement(112049..112474)	0.270067	132	184	142	114	155	69
EHI_187170	DS571159	complement(112973..115849)	0.78988	156	69	49	78	63	88
EHI_187180.1	DS571159	116509..118675	0.857501	668	864	835	968	833	422
EHI_187190	DS571159	complement(118738..119385)	0.554369	82	114	98	81	70	84
EHI_187200	DS571159	119516..120275	0.745519	15	27	23	18	18	17
EHI_187210	DS571159	122136..122813	2.13516e-06	53	83	87	24	23	18
EHI_187220	DS571159	122905..124233	0.230295	333	337	325	289	273	188
EHI_187230	DS571159	124601..125578	0.633593	131	222	306	225	203	127
EHI_187240	DS571159	126051..127340	0.987592	102	59	49	82	63	57
EHI_187250	DS571159	127873..128964	0.984852	4	1	0	3	1	1
EHI_187260	DS571159	129045..129626	0.0435721	40	55	55	23	29	26
EHI_187270	DS571159	complement(129633..130018)	0.0193227	116	135	99	67	62	65
EHI_187280	DS571159	133318..135642	0.100232	975	767	822	676	557	578
EHI_187290	DS571159	137751..140984	0.484285	78	16	6	40	63	42
EHI_187300	DS571159	141886..142842	0.128941	26	23	14	8	13	9
EhRC4_520	DS571160	complement(1..1778)	#N/A	0	0	0	0	0	0
EhLINE2_334	DS571160	complement(1774..1957)	#N/A	0	0	0	0	0	0
EhRC4_521	DS571160	complement(1926..2257)	#N/A	0	0	0	0	0	0
EhSINE1_283	DS571160	2282..2787	#N/A	0	0	0	0	0	0
EhLINE1_460	DS571160	2819..7568	0.00201283	17	16	11	0	1	3
EHI_125600	DS571160	8158..8817	0.708261	151	161	168	186	207	128
EHI_125610	DS571160	8887..10526	0.943934	76	58	71	60	73	60
EhRC4_522	DS571160	11803..12114	#N/A	0	0	0	0	0	0
EhLINE2_335	DS571160	complement(12083..13390)	0.443422	4	0	1	0	0	1
EHI_125620	DS571160	complement(13585..15294)	0.934867	276	128	102	167	196	143
EHI_125630	DS571160	15430..15870	0.835862	234	277	283	291	256	273
EHI_125640	DS571160	16082..17816	0.364438	22	17	4	20	21	25
EHI_125650	DS571160	18432..21245	0.793159	4407	4574	4807	4624	4553	3487
EHI_125660	DS571160	21376..22653	0.0936289	838	801	859	1073	1328	928
EHI_125670	DS571160	complement(22718..24111)	0.667821	63	44	47	51	49	28
EHI_125680	DS571160	24320..26527	0.894909	228	135	161	215	185	136
EHI_125690.1	DS571160	26621..27995	0.612752	133	106	116	116	133	147
EHI_125700	DS571160	28168..29196	0.774871	86	81	61	57	77	66
EHI_125710	DS571160	complement(29266..30153)	0.747149	187	222	219	192	168	191
EHI_125720	DS571160	complement(30601..31122)	0.500734	935	907	807	983	1146	852
EhSINE2_165	DS571160	complement(31813..32126)	0.00478978	17	7	27	4	2	2
EHI_125730	DS571160	complement(32223..33644)	0.121636	55	79	88	129	135	72
EHI_125740	DS571160	complement(34235..35185)	0.847427	637	851	752	821	792	685
EHI_125750	DS571160	35922..37193	0.609816	80	65	90	65	54	72
EHI_125760.1	DS571160	complement(37258..38874)	0.692447	350	441	377	358	396	275
EHI_125770	DS571160	complement(39017..40360)	0.292825	80	84	79	124	97	93
EHI_125780	DS571160	complement(40506..41063)	0.582864	2681	4090	3573	4264	4275	2980
EHI_125790	DS571160	41426..42388	0.241981	380	310	272	395	443	356
EHI_125800	DS571160	42612..44281	0.429551	1851	2024	2024	2562	2542	1740
EHI_125810	DS571160	44401..45748	0.629302	112	63	56	71	71	47
EHI_125820	DS571160	46407..47833	0.72064	148	149	143	224	191	84
EHI_125830	DS571160	48030..48449	0.0162902	85	120	175	288	219	155
EHI_125840	DS571160	48691..49194	0.0819744	3950	5190	5291	6885	6652	5591
EHI_125850.1	DS571160	complement(49327..51502)	0.469349	140	116	123	155	185	115
EHI_125860	DS571160	51583..52119	0.0715094	60	71	51	46	31	31
EHI_125870	DS571160	complement(52145..53755)	0.988986	171	211	262	209	194	223
EhLINE2_336	DS571160	53809..54814	0.109247	3	1	0	7	7	4
EhLINE1_461	DS571160	complement(54811..55123)	#N/A	0	0	0	0	0	0
EhLINE1_462	DS571160	55138..59914	4.7547e-05	37	35	23	5	8	6
EhLINE1_463	DS571160	complement(59930..60062)	#N/A	0	0	0	0	0	0
EHI_125880	DS571160	60984..61860	0.763518	95	130	95	114	166	72
EHI_125890	DS571160	63015..63359	0.348919	11	21	35	17	12	11
EHI_125900.1	DS571160	complement(63464..67315)	0.983675	704	693	597	673	737	541
EHI_125910	DS571160	67455..69242	0.75599	99	42	57	88	92	43
EHI_125920	DS571160	69318..70129	3.06338e-05	149	168	125	327	302	260
EHI_125930	DS571160	70298..72587	0.48987	369	369	399	454	480	361
EHI_125940	DS571160	complement(72914..73660)	0.52813	182	261	274	326	244	256
EhRC4_523	DS571160	complement(74962..75450)	0.0554252	16	39	29	43	66	45
EHI_125950	DS571160	complement(75990..77141)	0.497861	14721	14361	15401	22812	22538	8007
EHI_125960	DS571160	complement(77432..78463)	0.116927	310	237	193	366	327	301
EHI_125970.1	DS571160	complement(78537..79517)	0.401988	235	280	306	219	271	166
EHI_125980	DS571160	complement(79746..80390)	0.0730165	16	25	41	13	16	8
EHI_125990	DS571160	complement(80740..81495)	0.914444	75	77	61	74	88	54
EHI_C00048	DS571160	81636..81845	0.367709	59	107	55	93	122	69
EHI_126000	DS571160	81990..83112	0.85127	35	22	26	36	27	26
EHI_126010	DS571160	83266..84262	0.129466	139	107	103	191	147	155
EHI_126020	DS571160	complement(84303..86786)	0.90909	359	288	297	271	395	223
EHI_126030.1	DS571160	87112..87309	0.000295631	342	389	291	123	246	93
EHI_126030.2	DS571160	87483..88025	0.720689	5	4	2	3	1	3
EHI_126040.1	DS571160	88179..90469	0.900737	612	612	685	667	705	555
EHI_126050	DS571160	complement(90514..93234)	0.751841	69	73	52	72	79	60
EHI_126060	DS571160	complement(93485..93799)	0.369894	68	51	44	71	64	74
EHI_126070	DS571160	94471..96780	0.745363	317	426	385	448	443	314
EHI_126080	DS571160	complement(96879..98159)	4.89303e-13	146	236	187	507	910	641
EHI_126090	DS571160	98406..99245	0.984626	226	332	360	294	340	258
EHI_126100	DS571160	complement(99337..102855)	0.720074	64	51	39	55	53	65
EHI_126110	DS571160	104503..105120	0.567478	5019	6506	5939	6816	6700	5683
EHI_126120.1	DS571160	105256..107103	0.954077	36	2	5	13	13	17
EHI_126130	DS571160	107176..107719	0.526938	51	62	38	35	41	41
EHI_126140	DS571160	107872..108465	0.842701	13590	16484	15296	15892	17264	13262
EHI_126150	DS571160	complement(108975..110042)	0.621882	155	122	82	78	112	100
EHI_126160	DS571160	complement(110106..110882)	0.147138	75	49	19	41	110	85
EHI_126170.1	DS571160	complement(110993..111943)	0.870106	29	8	5	11	8	15
EhRC4_524	DS571160	complement(112871..113858)	0.0151785	77	46	39	116	95	81
EHI_126180	DS571160	complement(114334..116352)	0.00944937	59	83	55	137	90	139
EHI_126190	DS571160	complement(116554..117684)	5.93772e-30	6958	8371	8514	32285	35971	32824
EHI_126200	DS571160	118681..119277	0.863839	8	3	4	7	2	3
EhSINE3_32	DS571160	119603..119794	#N/A	0	0	0	0	0	0
EhLINE1_464	DS571160	complement(121763..121830)	#N/A	0	0	0	0	0	0
EHI_126210	DS571160	122371..122850	0.62479	333	400	292	273	336	263
EHI_126220	DS571160	123078..124460	0.280355	268	274	390	569	303	344
EHI_126230	DS571160	124630..127643	0.457232	208	156	165	130	169	124
EhLINE2_337	DS571160	127714..129474	5.29706e-05	10	12	5	38	43	29
EHI_126240	DS571160	complement(129667..130875)	0.918128	4478	6003	5728	5625	5672	4130
EHI_126250	DS571160	131128..131298	0.324817	955	1328	1125	1298	1406	1319
EHI_126260	DS571160	complement(131411..132613)	0.340438	421	468	367	701	780	212
EHI_126270	DS571160	132870..134894	0.00317461	1702	1514	1345	2986	3226	1423
EHI_126280	DS571160	complement(135200..136260)	0.920528	168	168	183	167	169	152
EHI_126290	DS571160	136384..137221	0.766082	100	90	96	99	113	94
EHI_126300	DS571160	137417..138295	0.37421	32	43	43	62	60	33
EHI_126310	DS571160	complement(138374..139012)	0.895682	147	129	145	143	128	119
EHI_126320	DS571160	139158..139514	0.967241	41	41	41	42	40	35
EHI_126330	DS571160	complement(139582..140265)	#N/A	0	2	0	0	0	0
EhLINE1_510	DS571161	274..1846	#N/A	1	2	0	0	0	0
EhRC4_567	DS571161	complement(2346..2734)	#N/A	0	0	0	0	0	0
EHI_141220	DS571161	complement(2976..3581)	#N/A	0	0	0	0	0	0
EHI_141330	DS571161	complement(7060..8451)	0.500522	1331	1331	1496	1247	1207	1056
EHI_141340	DS571161	complement(8664..11266)	0.583941	113	123	149	95	133	88
EHI_141350	DS571161	11509..14805	0.890061	340	327	367	322	347	295
EHI_141360	DS571161	14960..15403	0.0330381	75	128	103	67	72	17
EHI_141370	DS571161	complement(15847..17182)	0.92681	268	247	285	324	277	207
EHI_141380	DS571161	complement(17289..18797)	0.52858	194	190	150	166	152	123
EHI_141390.1	DS571161	complement(18949..20463)	0.946086	48	21	19	32	39	12
EHI_141400	DS571161	complement(21405..22397)	0.965882	128	160	117	112	154	132
EHI_141410	DS571161	22490..23677	0.868398	129	175	166	189	161	134
EHI_141420.1	DS571161	complement(23720..24429)	0.976182	17	7	11	14	11	10
EHI_141430	DS571161	complement(25018..25611)	0.281946	45	30	12	21	20	9
EHI_C00049	DS571161	26994..27245	0.0611456	18	22	30	14	10	5
EHI_141440	DS571161	complement(27443..27804)	#N/A	0	0	0	0	0	0
EHI_141550	DS571161	complement(28119..28555)	#N/A	0	0	0	0	0	0
EHI_141560	DS571161	complement(29145..29450)	0.0644998	14	15	18	8	4	4
EHI_141670.1	DS571161	complement(30937..31489)	#N/A	5	0	0	0	0	0
EHI_141780	DS571161	complement(33097..33196)	#N/A	0	0	0	0	0	0
EHI_141790	DS571161	complement(33349..34267)	0.983575	10	22	24	15	15	23
EHI_141800.1	DS571161	36502..36867	0.022939	68	63	111	34	50	35
EHI_141810	DS571161	complement(36950..37357)	0.934418	55	42	59	49	62	47
EHI_141820	DS571161	37669..43545	0.985987	126	97	87	110	106	87
EHI_141830	DS571161	complement(43619..44935)	0.167716	662	594	536	762	690	780
EHI_141840.1	DS571161	45205..45598	0.644615	12	5	13	12	11	17
EHI_141850.1	DS571161	complement(45935..51805)	0.9609	478	394	363	446	446	330
EHI_141860	DS571161	complement(51935..53695)	0.692323	283	261	251	300	251	303
EHI_141870	DS571161	54069..55310	0.573617	133	140	137	143	115	83
EHI_141880	DS571161	55799..57133	0.671744	45	34	46	38	40	24
EHI_141890	DS571161	complement(57210..57704)	0.471148	73	54	52	78	62	78
EHI_141900	DS571161	complement(57817..61605)	0.597044	664	503	387	646	496	561
EHI_141910	DS571161	complement(61730..62068)	0.471308	25	15	16	31	19	26
EHI_141920	DS571161	complement(62173..63642)	0.852163	129	149	125	165	167	91
EHI_141930	DS571161	63904..65540	0.998766	1084	1233	1410	1222	1536	917
EHI_141940	DS571161	complement(65825..66238)	0.981973	6533	8358	7397	7651	7645	6254
EhRC4_568	DS571161	complement(66487..67566)	0.165532	91	69	41	92	104	86
EhLINE1_511	DS571161	67517..67751	#N/A	0	0	1	0	0	0
EHI_141950	DS571161	complement(68533..72222)	0.660346	40	34	23	28	31	18
EHI_141960	DS571161	complement(72355..73807)	0.897291	117	108	87	132	101	85
EHI_141970	DS571161	73884..75398	0.979356	35	20	13	24	17	23
EHI_141980.1	DS571161	75485..77539	0.933187	28	29	20	21	28	22
EHI_141990	DS571161	complement(77638..78387)	0.891819	219	216	247	268	160	203
EHI_142000	DS571161	complement(78509..79753)	0.106758	53	50	56	36	31	31
EHI_142010	DS571161	complement(79967..82006)	0.0271764	104	102	101	57	62	63
EHI_142020	DS571161	complement(82545..83312)	0.887887	176	123	123	141	137	111
EHI_142030	DS571161	83439..84581	0.880088	13	8	11	13	10	12
EHI_142040	DS571161	complement(84622..86919)	0.00475936	637	564	673	379	476	266
EHI_142050	DS571161	complement(87192..88382)	0.737587	134	129	113	150	122	130
EHI_142060	DS571161	complement(88487..88915)	0.984011	130	70	53	102	90	57
EHI_142070.1	DS571161	complement(88982..89906)	0.984674	92	75	50	70	70	68
EHI_142080	DS571161	complement(90085..91104)	0.777076	18	43	24	28	24	19
EHI_142090	DS571161	91283..92009	0.977707	275	293	309	354	282	214
EHI_142100.1	DS571161	complement(92203..93012)	0.575596	170	111	89	138	157	125
EHI_142110	DS571161	93401..94242	#N/A	1	0	0	0	0	0
EHI_142120	DS571161	94477..95496	0.822706	5	1	0	2	1	1
EhRC4_569	DS571161	96529..98024	0.568412	29	15	6	11	12	10
EhLINE1_512	DS571161	98044..98577	#N/A	2	1	1	0	0	0
EHI_142130	DS571161	99589..100494	0.313441	26	13	4	8	5	7
EHI_142140	DS571161	complement(100577..101698)	0.215256	67	49	33	73	80	61
EHI_142150	DS571161	complement(101786..103123)	0.0737586	95	117	99	57	64	72
EhLINE2_376	DS571161	complement(104162..104699)	#N/A	1	0	0	1	1	0
EHI_142160	DS571161	complement(104786..105223)	0.146453	8	10	3	16	17	13
EhSINE1_308	DS571161	105544..106050	0.451109	2	0	0	2	3	1
EHI_142170	DS571161	107033..109101	0.596841	345	383	336	298	303	303
EHI_142180	DS571161	complement(109195..110451)	0.830889	30	52	51	48	40	30
EHI_142190.1	DS571161	complement(110900..111679)	#N/A	0	0	0	0	0	0
EHI_142190.2	DS571161	complement(111624..112688)	#N/A	0	0	0	0	0	0
EHI_142200	DS571161	complement(112905..114004)	0.974104	211	146	152	208	148	133
EHI_142210	DS571161	complement(114159..114900)	0.746941	1836	2841	2397	2262	2476	1636
EHI_142220.1	DS571161	complement(116775..118939)	0.721066	136	168	217	155	167	134
EHI_142230	DS571161	119219..119737	0.893936	6	23	15	16	15	16
EHI_142240	DS571161	119944..120927	0.266125	32	30	14	44	46	25
EHI_142250	DS571161	121326..122504	2.18145e-18	779	725	726	2654	2292	2027
EHI_142260.1	DS571161	complement(122967..123679)	0.746941	19	25	18	17	9	23
EhLINE1_513	DS571161	complement(123848..128607)	1.58925e-28	182	173	140	8	5	7
EhLINE2_377	DS571161	complement(128634..133226)	0.0320462	117	73	39	40	35	30
EHI_142270	DS571161	complement(133397..135115)	0.0744245	50	36	40	98	54	66
EHI_155160	DS571162	5523..13158	5.97453e-07	1052	1486	848	463	528	436
EHI_155170	DS571162	13311..15941	1.85637e-07	463	1062	613	237	283	227
EHI_155180	DS571162	16007..16864	4.51492e-05	142	277	181	69	93	67
EHI_155190	DS571162	complement(17007..19133)	0.000973431	836	1143	1127	575	561	564
EHI_155200	DS571162	complement(19306..19911)	0.470967	84	107	88	91	63	66
EHI_155210.1	DS571162	19996..22661	0.00154055	222	410	265	180	135	133
EHI_155220	DS571162	complement(22739..24373)	0.0224648	1759	2888	2318	1722	1693	1134
EHI_155230	DS571162	complement(24494..24862)	0.180737	6	34	17	35	57	18
EHI_155240	DS571162	24916..25828	0.498082	95	215	134	174	245	124
EHI_155250	DS571162	26867..28018	0.0612052	481	756	633	445	391	416
EHI_155260	DS571162	28140..29027	0.879683	139	78	65	105	90	62
EHI_155270.1	DS571162	29214..29588	0.00102795	135	231	158	87	98	77
EHI_155280	DS571162	complement(29756..31043)	0.0766781	65	101	70	40	49	47
EHI_155290	DS571162	31256..32758	0.0580486	968	1092	918	744	725	582
EHI_155300	DS571162	32850..34277	0.276295	18	28	23	17	14	10
EHI_155310	DS571162	34398..35042	0.12057	373	778	738	473	300	444
EHI_155320	DS571162	35125..36453	0.164037	47	72	100	51	46	35
EHI_155330	DS571162	complement(36479..37111)	0.724152	36	35	22	43	39	24
EHI_155340	DS571162	37286..37885	0.763028	158	211	153	158	195	112
EHI_155350	DS571162	complement(37922..38467)	0.350376	27	38	21	22	20	14
EHI_155360	DS571162	complement(38557..39304)	0.672317	101	114	99	80	105	81
EHI_155370	DS571162	39380..41473	0.0356889	313	392	264	216	250	151
EHI_155380	DS571162	41573..42011	0.453593	31	61	28	32	34	19
EHI_155390	DS571162	42124..43060	0.914444	80	78	45	74	71	61
EHI_155400	DS571162	complement(43107..43733)	0.354363	50	113	72	75	43	47
EHI_155410	DS571162	complement(43851..44321)	0.198882	6499	11993	9504	8059	7723	5519
EHI_155420	DS571162	44682..45041	0.818937	261	344	257	273	274	234
EHI_155430.1	DS571162	45136..46092	0.201808	21	23	12	7	8	13
EHI_155440	DS571162	47749..48693	0.010501	2273	3407	2834	1481	1518	1974
EhLINE1_555	DS571162	49122..53896	1.03246e-32	224	277	186	12	9	18
EhLINE2_409	DS571162	53932..58632	9.85086e-05	64	39	27	8	5	14
EHI_155450	DS571162	59713..61323	0.904729	1983	2270	2071	2336	2406	1660
EHI_155460	DS571162	62365..62640	#N/A	0	0	0	0	0	0
EHI_155470.1	DS571162	complement(63395..63867)	0.636895	52	49	50	73	49	55
EHI_155480	DS571162	complement(63991..65363)	0.989486	34	29	28	26	39	24
EHI_155490	DS571162	complement(65622..67301)	0.529755	303	411	167	448	292	295
EHI_155500	DS571162	complement(67649..68620)	1.39814e-07	108	92	132	345	308	221
EHI_155510	DS571162	69981..71759	0.0643521	26	21	24	45	50	32
EHI_155520	DS571162	71913..74069	0.913806	362	472	325	379	443	270
EHI_155530.1	DS571162	complement(74146..77226)	0.710028	13913	12480	11718	13002	16987	10556
EHI_155540.1	DS571162	complement(77343..79049)	0.77968	96	115	98	83	103	87
EHI_155550	DS571162	79211..79591	0.394441	546	639	553	733	923	428
EHI_155560	DS571162	complement(79687..80634)	0.653613	49	73	77	61	58	44
EHI_155570	DS571162	80974..82629	0.000384985	957	1091	1723	2618	2049	2449
EHI_155580	DS571162	83263..83816	0.0101044	5	13	7	21	47	14
EHI_155590	DS571162	complement(83944..84462)	0.971171	133	134	119	127	130	123
EHI_155600	DS571162	84754..85905	0.644281	94	91	58	54	66	77
EHI_155610	DS571162	complement(85944..87433)	0.0912278	151	181	162	131	111	79
EhSINE2_196	DS571162	87552..87745	#N/A	0	0	0	0	0	0
EhRC4_622	DS571162	88169..88336	#N/A	0	0	0	0	0	0
EhSINE2_197	DS571162	complement(88308..88932)	0.274431	0	0	0	0	0	6
EhRC4_623	DS571162	88933..90285	0.112427	13	0	2	1	0	0
EhSINE1_341	DS571162	90296..90876	#N/A	3	0	0	1	0	1
EHI_155620	DS571162	91089..93345	0.306187	79	58	71	112	106	56
EHI_155630.1	DS571162	complement(93450..94775)	0.356514	146	102	157	202	225	107
EHI_155640	DS571162	95608..96783	0.000465904	19	18	22	54	52	52
EHI_155650	DS571162	complement(96819..98342)	0.878605	14	4	7	10	10	8
EhSINE2_198	DS571162	98446..99070	0.434473	439	445	436	423	395	263
EHI_155660	DS571162	100209..102851	0.0226399	780	827	651	1094	1194	938
EhRC4_624	DS571162	103459..104785	0.471789	45	31	18	27	15	22
EHI_155670	DS571162	complement(106096..106668)	0.340438	13	19	10	13	27	25
EHI_155680	DS571162	107135..107620	0.190175	159	163	142	210	238	150
EHI_155690.1	DS571162	complement(107788..109321)	0.59897	124	69	74	90	67	61
EHI_155700	DS571162	complement(109480..110712)	0.88055	580	697	597	674	727	503
EHI_C00050	DS571162	110789..111058	0.943934	24	32	30	22	45	14
EHI_155710	DS571162	111436..115520	0.035237	409	339	428	263	290	208
EHI_155720	DS571162	complement(115935..116969)	0.00939358	374	421	376	657	634	477
EHI_155730	DS571162	complement(117184..118212)	0.389961	113	126	148	80	111	100
EHI_155740.1	DS571162	118521..118739	0.983675	3	6	2	5	4	2
EHI_155740.2	DS571162	118827..120257	0.626579	50	67	82	75	75	78
EHI_155750	DS571162	120461..122332	0.97406	62	32	20	44	24	38
EHI_155760	DS571162	complement(122346..124526)	0.604523	66	76	92	97	89	81
EHI_155770	DS571162	complement(124911..127080)	0.846971	88	95	117	98	103	71
EHI_155780	DS571162	128330..128944	0.0713321	76	117	83	142	137	139
EhRC4_625	DS571162	complement(130621..130922)	#N/A	0	0	0	0	2	0
EHI_155790.1	DS571162	complement(131601..132037)	0.984674	15	1	2	4	9	4
EhERE2_618	DS571162	132880..134460	#N/A	0	0	0	0	0	0
EhERE2_385	DS571163	1..1893	#N/A	0	0	0	0	0	0
EhLINE2_242	DS571163	2324..2578	#N/A	0	0	1	0	0	0
EHI_096150	DS571163	complement(2636..3013)	0.575637	58	72	92	78	42	56
EHI_096160	DS571163	3445..3876	0.330471	34	55	44	37	22	30
EHI_096170	DS571163	3995..5779	0.551686	60	102	103	132	117	72
EHI_096180	DS571163	7352..8027	0.428647	23	28	38	17	18	25
EHI_096190	DS571163	8196..9845	0.927289	27	38	27	29	32	24
EHI_096200	DS571163	9915..10259	0.578366	39	29	19	23	28	14
EHI_096210	DS571163	10624..11265	0.281099	409	462	364	327	319	307
EHI_096220	DS571163	11510..12121	0.663366	23	19	9	18	13	7
EHI_096230	DS571163	12335..14362	0.969289	278	197	188	241	201	208
EHI_096240	DS571163	14481..15032	0.0382134	113	153	151	79	75	87
EHI_096250	DS571163	complement(15124..17086)	0.44186	758	1086	1188	947	778	743
EHI_096260	DS571163	18189..19492	0.395528	238	234	356	248	235	172
EHI_096270	DS571163	20061..20780	0.915306	144	156	61	135	152	81
EHI_096280.1	DS571163	21125..22030	0.939507	110	88	54	96	115	46
EHI_096290	DS571163	22226..23449	0.758648	41	47	30	32	38	30
EHI_096300	DS571163	23464..24870	#N/A	1	1	0	0	2	1
EHI_096310	DS571163	24935..28675	1.85614e-09	73	65	40	156	208	204
EHI_096320	DS571163	29015..29674	0.868398	205	261	244	226	203	222
EHI_096330	DS571163	30338..31215	0.479877	29	27	19	12	18	22
EHI_096340	DS571163	31492..32583	0.0434972	5130	4043	3661	2425	3979	2245
EHI_096350	DS571163	33307..34899	0.0104847	12313	14585	12602	7620	9196	8658
EhSINE3_21	DS571163	34968..35171	#N/A	0	0	0	0	0	1
EhRC4_379	DS571163	complement(35349..35546)	#N/A	0	1	0	0	0	0
EHI_096360	DS571163	35907..37304	0.891974	6419	7072	7279	7238	7367	6316
EHI_096370	DS571163	37897..40839	0.283097	15005	11673	11281	9459	12283	8426
EhLINE2_243	DS571163	complement(41121..41375)	#N/A	0	0	0	0	0	0
EhLINE2_244	DS571163	complement(41431..41649)	#N/A	1	0	0	0	0	0
EHI_096380	DS571163	42013..42961	0.884197	282	304	284	274	309	227
EHI_096390	DS571163	complement(43089..44696)	0.920125	563	457	385	542	485	382
EHI_096400	DS571163	45102..46079	0.433969	79	56	74	47	42	62
EHI_096410	DS571163	complement(46398..46808)	0.180887	292	354	298	218	226	235
EHI_096420	DS571163	complement(47150..47587)	0.0261311	3232	3817	4684	2509	2304	2734
EHI_096430	DS571163	47925..48830	0.651695	5	2	5	1	3	3
EHI_096440	DS571163	complement(48926..49492)	0.972829	377	498	497	556	479	303
EHI_096450	DS571163	complement(49824..50459)	0.422203	306	394	343	437	467	322
EHI_096460	DS571163	complement(51610..53067)	0.118816	88	119	98	143	154	128
EHI_096470	DS571163	complement(53161..54135)	0.728905	281	227	226	267	208	172
EHI_096480.1	DS571163	complement(54429..55876)	0.224622	86	77	78	59	45	61
EHI_096490.1	DS571163	57942..59002	0.997535	12	10	11	8	12	12
EHI_096500.1	DS571163	59012..59997	0.83083	87	80	74	99	69	84
EHI_096510	DS571163	complement(60079..60879)	0.624902	227	226	133	252	255	155
EHI_096520	DS571163	61126..63219	0.412962	93	114	107	87	68	84
EHI_096530	DS571163	complement(63290..64093)	0.826903	347	385	330	376	361	237
EHI_096540	DS571163	64217..65282	0.722126	144	144	134	218	126	122
EHI_096550	DS571163	65777..67024	0.307805	71	79	71	59	53	49
EHI_096560.1	DS571163	complement(67030..69610)	0.185423	403	460	444	266	411	276
EHI_096570	DS571163	complement(69789..70427)	0.0028899	7921	13259	10683	22093	16877	12374
EHI_096580	DS571163	complement(72669..73187)	0.0199409	298	415	368	276	251	114
EHI_096590.1	DS571163	complement(73430..73894)	0.626522	13	4	9	20	14	4
EHI_096600	DS571163	74368..76149	0.483662	438	473	516	454	462	272
EHI_096610	DS571163	complement(76246..76863)	0.0229162	18	30	41	16	11	6
EHI_096620	DS571163	complement(77517..81017)	0.255955	740	545	501	466	444	447
EHI_096630.1	DS571163	81376..82962	0.802028	73	69	79	58	81	57
EHI_096640	DS571163	complement(82998..83942)	0.818937	63	56	48	56	58	33
EHI_096650	DS571163	complement(84204..84644)	0.711335	4407	5015	3963	4219	4909	2891
EhLINE1_354	DS571163	complement(85754..86628)	#N/A	0	1	1	0	0	0
EHI_096660	DS571163	complement(86812..87444)	0.756482	101	91	66	97	77	52
EHI_096670	DS571163	complement(87614..96226)	0.312477	1041	781	617	630	734	534
EHI_096680.1	DS571163	96492..97819	0.0598275	60	63	45	27	36	32
EHI_096690	DS571163	98440..98856	0.723142	0	2	1	2	2	1
EHI_096700	DS571163	complement(101379..102822)	0.000272708	131	150	252	60	99	18
EHI_096710	DS571163	105317..106537	0.180887	13480	11248	13018	11007	10614	7617
EHI_096720.1	DS571163	complement(108245..108922)	0.0293503	15	7	11	0	6	0
EHI_096730	DS571163	complement(109437..109745)	0.423091	10	20	16	11	9	8
EHI_096740	DS571163	109943..110836	0.144158	57	52	58	46	27	32
EHI_096750	DS571163	complement(110998..112449)	0.703541	408	427	325	497	310	431
EHI_096760	DS571163	complement(112957..114371)	0.776899	9	6	5	3	4	8
EHI_096770	DS571163	114611..115222	0.103108	79	94	70	59	30	57
EHI_096780	DS571163	complement(115307..116632)	0.989126	693	774	807	769	808	647
EHI_096790	DS571163	complement(116908..117699)	0.282519	463	515	531	384	408	374
EHI_096800	DS571163	complement(117948..118814)	0.800849	86	86	71	74	82	61
EHI_096810	DS571163	118847..120414	0.366543	234	228	251	182	206	170
EHI_096820	DS571163	120784..121131	0.991576	81	79	66	77	91	51
[truncated: 10,376 more rows]

## Sheet: Ax11 vs Ax22
Name	Chromosome	Region	Ax11 vs Ax22 - FDR p-value	Ax11_1 - Total counts	Ax11_2 - Total counts	Ax22_1 - Total counts	Ax22_2 - Total counts	Ax22_3 - Total counts	Ax11_3 - Total counts
EHI_151170	DS571145	complement(3484..4143)	#N/A	3	0	0	2	0	0
EHI_151180	DS571145	4256..5944	0.89636	239	221	220	261	197	285
EHI_151190	DS571145	complement(5991..7490)	0.447527	90	96	117	118	105	120
EHI_151200	DS571145	7646..8968	0.813195	242	178	228	263	153	220
EHI_151210.1	DS571145	complement(9060..10194)	0.746494	64	54	73	50	50	84
EHI_151220	DS571145	10325..12604	0.103433	287	244	237	157	201	333
EHI_151230	DS571145	complement(13923..14664)	0.716986	8	11	8	13	11	8
EHI_151240	DS571145	complement(14741..16228)	0.521715	14	11	13	8	14	28
EHI_151250	DS571145	complement(16316..24043)	0.0545891	636	493	482	351	414	700
EHI_151260	DS571145	24322..25524	0.431633	573	469	844	517	494	630
EHI_151270	DS571145	26878..29274	0.917228	417	331	413	555	247	488
EHI_151280	DS571145	29365..31164	0.768919	182	150	170	175	125	199
EHI_151290	DS571145	31578..32561	1.20847e-08	1316	1150	631	702	575	1525
EHI_151300	DS571145	complement(33005..34200)	0.694625	165	134	193	160	122	164
EHI_151310	DS571145	34475..34762	0.606336	7	5	4	4	4	7
EHI_151320	DS571145	complement(34805..35890)	0.577861	57	39	39	44	36	53
EHI_151330	DS571145	complement(35989..39306)	0.604946	78	67	49	66	80	100
EhLINE2_396	DS571145	39373..41115	#N/A	1	0	0	0	0	1
EhLINE1_541	DS571145	41118..41831	#N/A	0	1	0	0	0	0
EhSINE1_329	DS571145	41767..41842	#N/A	0	0	0	0	0	0
EHI_151340	DS571145	41924..44104	0.990183	17	6	13	10	6	8
EHI_151350	DS571145	44153..44464	0.0623694	46	45	25	37	24	59
EHI_151360	DS571145	44549..45289	0.267857	328	278	241	241	236	333
EHI_151370	DS571145	complement(45411..48056)	0.204539	175	123	245	150	174	181
EHI_151380	DS571145	complement(48711..49514)	0.759218	768	671	878	869	541	809
EHI_151390	DS571145	complement(49755..50513)	0.975741	996	886	1112	1235	518	1117
EhRC4_615	DS571145	complement(51729..52112)	#N/A	0	0	0	0	0	0
EHI_151400	DS571145	complement(52453..53406)	0.00729534	115	93	42	59	79	144
EHI_151410	DS571145	53938..54250	#N/A	0	0	1	0	0	1
EhLINE2_397	DS571145	54485..59299	0.426582	15	3	13	15	16	13
EHI_151420	DS571145	complement(59845..62556)	0.77968	55	60	49	72	49	82
EHI_151430	DS571145	complement(62640..63935)	0.479002	205	182	233	206	237	240
EHI_151440	DS571145	complement(64122..65084)	0.778257	270	208	213	328	129	284
EHI_151450	DS571145	complement(65327..67405)	0.0381083	3	0	18	6	5	4
EhSINE2_188	DS571145	complement(67816..68459)	0.489576	19	9	15	9	5	16
EHI_151460	DS571145	68763..69975	0.394524	218	156	226	228	193	211
EHI_151470	DS571145	complement(70070..72106)	0.536127	13	13	16	16	19	14
EHI_151480.1	DS571145	72234..73229	0.85612	283	211	278	285	223	303
EHI_151490	DS571145	73291..73815	0.0984012	39	30	61	67	37	47
EHI_151500	DS571145	73892..76708	0.394259	208	174	162	163	171	239
EHI_151510	DS571145	76954..77820	0.580325	90	77	76	81	68	107
EHI_151520	DS571145	78035..81433	0.98762	190	136	181	151	160	196
EHI_151530	DS571145	82012..84506	0.877917	144	109	133	152	93	166
EHI_151540	DS571145	85073..85570	0.610461	244	241	155	123	276	231
EHI_151550	DS571145	86875..87195	0.712799	30	20	21	23	16	25
EHI_151560	DS571145	87337..89583	0.975741	75	56	64	63	64	70
EHI_151570	DS571145	89663..91159	0.367658	106	76	122	129	107	132
EHI_151580	DS571145	complement(91191..92495)	0.509721	207	223	297	237	190	232
EHI_151590	DS571145	92706..93632	0.711537	29	26	40	25	24	56
EHI_151600	DS571145	complement(93692..94951)	0.149312	1783	1471	2520	2028	1658	1998
EHI_151610	DS571145	complement(96093..96752)	0.789288	5	4	7	5	9	9
EhSINE1_330	DS571145	96826..97371	0.980795	1988	1671	2081	1945	1442	2091
EHI_151620	DS571145	98509..99117	0.401181	34	29	49	41	28	33
EhLINE1_542	DS571145	99210..99794	#N/A	0	0	0	0	0	1
EhLINE2_398	DS571145	complement(99784..103362)	0.557267	2	5	4	6	6	3
EhLINE2_399	DS571145	complement(103463..104302)	0.982882	1	1	0	0	6	5
EhLINE1_543	DS571145	104356..105354	#N/A	0	0	0	1	0	2
EhERE2_609	DS571145	105424..106397	#N/A	0	0	0	0	0	0
EHI_151630	DS571145	107563..107898	0.517036	192	169	215	200	177	194
EHI_151640	DS571145	108136..111360	0.0861182	1971	1595	2961	2403	1865	2324
EHI_151650	DS571145	111469..112569	0.743464	133	124	151	100	90	136
EHI_151660	DS571145	complement(112583..113245)	0.346737	24	21	14	14	17	26
EHI_151670	DS571145	113382..119174	0.00662817	51	25	16	26	17	55
EHI_151680	DS571145	complement(119871..122033)	0.32382	181	132	132	119	126	171
EHI_151690	DS571145	122498..123411	0.127766	52	53	98	56	57	51
EHI_151700	DS571145	123512..126715	0.0571124	31	22	68	48	25	30
EHI_151710	DS571145	complement(127021..128749)	0.36233	195	156	147	170	133	208
EHI_151720	DS571145	complement(128892..130316)	0.288384	83	70	70	70	50	99
EHI_151730	DS571145	complement(130659..131885)	0.807583	133	115	137	159	87	130
EHI_151740	DS571145	132689..134838	0.40429	235	194	196	258	67	253
EHI_151750	DS571145	complement(135045..135653)	0.971978	30	26	34	20	20	24
EHI_151760.1	DS571145	complement(136009..137561)	0.288953	31	27	30	15	23	44
EHI_151770	DS571145	137732..141658	0.894232	14	14	15	21	13	20
EHI_C00001	DS571145	complement(142450..142734)	#N/A	1	1	1	1	0	1
EHI_C00002	DS571145	142792..143046	0.972096	2	4	2	3	4	4
EHI_151780.1	DS571145	complement(143048..144777)	0.0545186	17	18	7	9	11	25
EHI_151790.1	DS571145	147140..149699	0.0940432	100	85	137	120	93	84
EHI_151800	DS571145	complement(150130..150663)	0.000277014	703	616	1303	1077	843	798
EHI_C00003	DS571145	complement(150908..151147)	0.0105299	2	2	10	17	7	4
EHI_151810	DS571145	151583..152050	0.45986	5189	4608	6922	5408	4543	5887
EHI_151820	DS571145	154678..155238	0.653552	29	30	40	38	30	39
EHI_151830	DS571145	155401..160229	0.343252	228	193	162	227	149	268
EHI_151840	DS571145	complement(160354..162062)	0.145381	33	25	20	18	22	41
EHI_151850	DS571145	complement(162163..163902)	0.973047	32	28	35	23	29	31
EHI_151860	DS571145	complement(163989..164696)	0.890792	13	6	12	12	8	12
EHI_151870	DS571145	complement(164776..166236)	0.504423	0	1	6	4	2	5
EHI_151880	DS571145	complement(166984..167850)	0.893096	20	12	18	13	14	12
EHI_151890	DS571145	167992..168465	0.418344	125	104	152	128	116	126
EHI_151900	DS571145	complement(168514..170762)	0.423836	8	2	4	4	0	8
EHI_151910.1	DS571145	complement(171434..173201)	0.448804	28	19	21	16	16	29
EHI_151920	DS571145	174421..175206	0.0635994	78	57	45	48	50	86
EHI_151930	DS571145	175874..176785	0.0928132	950	745	724	670	481	849
EhSINE2_189	DS571145	complement(177526..178077)	#N/A	0	0	0	0	0	0
EHI_151940.1	DS571145	178313..179898	0.135241	23	24	44	30	26	22
EHI_151950	DS571145	180044..181051	0.516258	471	426	471	551	432	460
EHI_151960.1	DS571145	complement(181189..182622)	0.854625	98	77	75	101	66	97
EHI_151970	DS571145	182996..183934	0.518298	20	18	15	19	9	24
EHI_151980	DS571145	185292..186053	0.410662	28	20	30	48	27	37
EHI_151990	DS571145	186280..187185	0.744293	799	780	785	498	821	898
EHI_152000	DS571145	complement(187289..188743)	0.388616	181	166	223	219	155	194
EHI_C00004	DS571145	188918..189043	#N/A	0	0	0	0	0	0
EHI_152010	DS571145	189226..190956	0.577251	1525	1313	1747	1405	1556	1691
EHI_152020	DS571145	191502..193820	0.944963	29	23	37	15	31	34
EHI_152030	DS571145	194300..194848	0.704795	13	15	20	21	13	19
EHI_152040	DS571145	complement(195254..196279)	0.000419963	70	62	29	27	30	62
EHI_152050	DS571145	complement(197325..198494)	0.882009	140	124	124	103	159	176
EHI_152060.1	DS571145	198936..200268	0.636907	67	61	59	72	65	55
EhLINE2_400	DS571145	complement(200294..203880)	0.831236	25	22	21	21	31	23
EHI_152070	DS571145	complement(203940..205830)	0.737492	105	99	122	112	109	131
EHI_152080	DS571145	complement(206025..206582)	0.365887	5340	4668	4592	4517	3755	5755
EHI_152090	DS571145	complement(206797..209025)	0.503142	474	330	477	511	397	482
EHI_152100	DS571145	complement(209159..209794)	0.66193	119	84	98	97	82	127
EHI_152110.1	DS571145	complement(212285..213619)	0.750852	56	68	59	52	49	63
EHI_152120	DS571145	213739..214509	0.786692	187	145	167	178	146	159
EhRC4_616	DS571145	214663..215172	0.774321	11	12	14	11	17	15
EhSINE1_331	DS571145	215310..215476	#N/A	0	2	0	1	0	0
EhSINE1_332	DS571145	215554..215887	0.967014	4	2	5	5	0	4
EHI_152130	DS571145	216884..217756	0.856457	74	68	80	83	40	85
EHI_152140	DS571145	218210..220291	0.0154098	3	3	11	20	4	2
EHI_152150	DS571145	complement(220350..220913)	0.00394504	15	19	38	39	29	21
EHI_152160	DS571145	complement(221025..221468)	0.947609	63	79	63	49	74	61
EHI_152170	DS571145	221629..223494	0.355025	231	186	273	326	173	252
EHI_152180	DS571145	complement(223567..224508)	0.709926	63	65	77	38	54	74
EHI_152190	DS571145	complement(224582..225874)	0.00343077	70	79	143	141	91	87
EHI_152200	DS571145	226227..227865	0.920523	86	60	86	46	66	73
EHI_152210	DS571145	227993..229492	0.278606	353	294	270	277	242	368
EHI_152220	DS571145	229668..231176	0.776461	1270	1114	1279	907	1109	1391
EHI_152230.1	DS571145	complement(231265..231625)	0.968588	411	430	438	362	419	474
EHI_152240	DS571145	232015..232980	0.958141	67	74	71	69	60	75
EHI_152250	DS571145	complement(233117..233389)	0.601402	14	13	13	10	9	17
EHI_152260	DS571145	complement(233467..234072)	0.83681	31	37	32	25	32	35
EHI_152270	DS571145	complement(234182..235048)	1.48798e-05	119	104	46	67	47	133
EHI_C00005	DS571145	235725..236000	0.888122	19	18	17	29	10	17
EHI_C00006	DS571145	236225..236389	#N/A	0	0	0	0	1	0
EHI_152280	DS571145	236956..239607	0.712894	2200	1768	2016	2360	2202	2582
EHI_152290	DS571145	complement(239673..240029)	0.342437	94	71	111	108	71	80
EHI_152300	DS571145	complement(240943..241839)	0.860235	42	31	25	39	37	43
EHI_152310	DS571145	242666..243532	0.796672	160	166	161	212	116	152
EHI_152320	DS571145	243727..245037	0.857829	334	289	338	303	316	351
EHI_152330	DS571145	245521..246411	0.487009	856	726	914	974	829	966
EhSINE3_40	DS571145	246523..246897	#N/A	0	0	0	0	1	3
EhSINE2_190	DS571145	246743..247049	#N/A	0	1	1	0	1	1
EHI_152340	DS571145	247582..248733	3.86959e-05	918	772	441	567	494	1031
EHI_152350	DS571145	249136..249852	0.88205	67	58	74	79	50	81
EHI_152360	DS571145	complement(249936..250517)	0.126924	165	161	131	133	100	172
EHI_152370	DS571145	complement(250668..252018)	0.969138	214	177	229	195	154	229
EHI_152380	DS571145	252114..252565	0.41393	47	29	24	29	30	39
EHI_C00007	DS571145	252672..252833	#N/A	0	2	1	0	0	0
EhLINE1_544	DS571145	complement(253594..253659)	#N/A	0	0	0	0	0	0
EhRC4_617	DS571145	254144..254729	0.498843	1	3	0	2	1	4
EHI_152390.1	DS571145	255292..256914	0.422109	23	20	29	38	20	27
EHI_152400	DS571145	complement(256969..257586)	0.757421	36	39	32	39	27	42
EHI_152410	DS571145	complement(257976..258482)	0.901294	5	5	6	8	2	9
EHI_152420	DS571145	259380..264644	0.855537	132	94	109	127	102	115
EHI_152430	DS571145	complement(264769..265700)	0.161276	29	28	65	54	19	31
EHI_152440	DS571145	complement(266085..270704)	0.463797	36	18	20	23	6	19
EHI_152450	DS571145	complement(270921..271655)	0.641642	227	195	263	233	198	249
EhSINE2_191	DS571145	272025..272392	#N/A	0	0	0	0	0	0
EHI_152460	DS571145	complement(272550..273536)	0.577657	231	195	285	218	233	267
EHI_152470	DS571145	complement(273680..275089)	0.246611	21	16	12	8	16	27
EHI_152480	DS571145	275562..276512	#N/A	0	0	0	0	0	0
EHI_152490	DS571145	complement(276795..278177)	0.568001	66	52	71	78	48	63
EHI_152500	DS571145	complement(278408..278842)	0.000383497	12	10	42	39	25	20
EHI_152510	DS571145	279159..279983	0.610483	916	774	684	904	639	927
EHI_152520	DS571145	280288..280809	0.290565	235	203	269	314	197	234
EHI_152530	DS571145	complement(280902..282407)	0.605851	43	45	62	70	30	55
EHI_152540.1	DS571145	282727..283956	0.774513	591	491	637	672	434	647
EHI_152550	DS571145	284059..284457	0.453181	6	6	3	3	4	7
EHI_152560.1	DS571145	284488..285167	0.905938	151	128	194	149	96	168
EHI_152570	DS571145	285371..286012	0.466606	13608	12113	11884	13488	8728	15000
EHI_152580	DS571145	complement(286112..288145)	0.927526	124	106	119	114	95	127
EHI_152590	DS571145	289568..290242	0.638773	13	11	9	17	1	14
EhSINE1_333	DS571145	complement(290395..290980)	#N/A	1	1	1	0	0	1
EHI_152600.1	DS571145	291910..292299	0.302475	11	14	26	23	10	14
EHI_152610	DS571145	complement(292565..293122)	0.236999	4670	4226	3660	4337	3109	5231
EHI_152620	DS571145	complement(293551..294327)	0.346188	34	23	20	20	22	34
EhLINE1_545	DS571145	complement(296419..296489)	#N/A	0	0	0	0	0	0
EhLINE1_546	DS571145	complement(296590..296928)	#N/A	0	0	0	0	0	0
EHI_152630	DS571145	297868..299572	0.0351239	202	148	112	153	111	205
EHI_152640	DS571145	complement(299635..300387)	0.784178	12	8	8	7	11	13
EHI_152650	DS571145	complement(301336..302556)	0.951009	10157	8871	11000	10517	7555	11213
EhSINE2_192	DS571145	complement(302752..303306)	0.126455	19	13	39	34	12	18
EHI_152660	DS571145	complement(303401..303976)	0.857767	1017	805	957	1072	831	1097
EHI_152670	DS571145	complement(304232..305296)	0.632801	983	726	1072	825	867	968
EHI_152680	DS571145	306221..307747	0.930433	953	923	887	893	973	1147
EHI_152690	DS571145	complement(308063..311914)	0.635551	644	513	433	640	423	604
EHI_152700	DS571145	complement(312193..312548)	0.304303	47	59	57	69	63	48
EHI_152710.1	DS571145	313206..314087	0.0671824	267	219	346	507	212	298
EHI_152720	DS571145	complement(314110..315771)	0.621311	50	18	27	32	22	37
EHI_152730	DS571145	315992..317543	0.169853	329	296	275	250	243	407
EHI_152740.1	DS571145	complement(317650..318504)	0.00876551	49	59	140	118	50	69
EHI_152750	DS571145	319197..320603	0.315829	1303	1108	1731	1433	1081	1375
EHI_152760	DS571145	320985..321930	0.391113	755	645	663	548	585	833
EhSINE2_193	DS571145	322074..322717	0.96186	1224	1100	1354	1318	905	1406
EHI_152770	DS571145	complement(323532..324849)	0.521801	126	98	147	150	87	127
EHI_152780	DS571145	325605..326258	0.013375	309	285	192	190	201	336
EHI_152790	DS571145	326420..327841	0.221762	13	12	12	7	6	21
EHI_152800.1	DS571145	complement(327857..328180)	0.881298	145	144	127	185	92	153
EHI_152810.1	DS571145	328362..329076	0.983824	33	21	34	24	19	27
EHI_152820	DS571145	329789..330106	#N/A	0	0	1	0	0	0
EHI_152830	DS571145	330197..331426	0.744223	25	15	23	14	20	31
EhSINE1_334	DS571145	complement(331929..332474)	0.826651	2758	2306	2366	2653	2063	2826
EHI_152840	DS571145	complement(332991..334100)	0.716519	25	23	20	12	23	22
EHI_152850	DS571145	complement(334176..335237)	0.498171	47	44	26	33	37	39
EHI_152860	DS571145	335416..337866	0.633904	290	226	289	318	258	313
EHI_152870	DS571145	337997..338836	0.0447796	284	242	173	150	197	261
EHI_152880	DS571145	complement(339446..341296)	1.47952e-06	519	455	1252	930	621	563
EHI_152900.1	DS571145	complement(341635..343535)	0.498786	20	12	21	20	21	16
EHI_152910	DS571145	343904..345271	0.644147	204	160	158	175	160	211
EHI_152920	DS571145	complement(345973..347049)	0.635064	490	445	552	690	337	545
EHI_152930	DS571145	complement(347755..348929)	0.135429	65	46	94	82	65	79
EHI_152940	DS571145	complement(350354..353572)	0.582352	601	497	764	601	430	582
EHI_152950	DS571145	353712..354770	0.112515	15	9	35	32	9	16
EHI_C00008	DS571145	355167..355382	0.555006	2	3	4	9	2	4
EHI_152960	DS571145	355512..359738	0.406838	180	150	170	158	106	204
EHI_152970	DS571145	complement(359848..360557)	0.566203	337	271	384	316	310	346
EHI_152980	DS571145	complement(361156..361524)	0.206119	51	46	34	28	36	51
EHI_152990	DS571145	complement(361648..362067)	0.497837	226	203	214	232	254	221
EHI_153000	DS571145	complement(362152..363495)	0.544549	87	59	52	76	53	79
EHI_153010	DS571145	complement(363605..364475)	0.96186	82	71	86	79	79	102
EhSINE2_194	DS571145	365043..365668	0.966019	1627	1488	1566	1706	1336	1716
EHI_153020	DS571145	365971..366555	0.888377	46	52	49	55	30	52
EHI_153030	DS571145	complement(367132..369224)	0.220631	304	247	374	379	279	336
EHI_153040	DS571145	369469..370146	0.658036	27	20	28	32	24	29
EhSINE1_335	DS571145	370372..370634	0.753128	0	1	4	1	0	2
EhLINE1_547	DS571145	complement(370663..373528)	0.712883	3	3	1	5	0	4
EhLINE3_67	DS571145	complement(373556..374574)	0.735088	0	1	3	1	1	2
EhLINE2_401	DS571145	374574..375572	#N/A	0	1	0	0	0	0
EhSINE1_336	DS571145	375584..375845	#N/A	0	0	0	0	0	0
EHI_153050	DS571145	376281..378116	0.639894	83	68	79	105	56	73
EHI_153060	DS571145	378296..380233	0.650118	1100	957	846	1147	849	1274
EHI_153070	DS571145	381640..381936	0.315099	6333	5630	4706	5866	4357	6642
EhSINE1_337	DS571145	382002..382435	#N/A	0	0	0	0	0	0
EHI_153080	DS571145	382939..383513	0.290563	8284	7238	6788	7175	5400	8608
EHI_153090	DS571145	383674..384354	0.802311	143	120	165	170	80	141
EHI_153100	DS571145	385282..386703	0.00459364	261	207	677	408	186	230
EHI_153110	DS571145	complement(387218..387802)	0.0091626	22	13	54	39	22	24
EHI_C00009	DS571145	388348..388617	6.56126e-07	4	4	44	41	16	6
EHI_153120	DS571145	388933..390753	0.24688	105	102	163	148	90	127
EHI_153130	DS571145	390972..396011	0.993462	87	53	54	74	68	69
EHI_153140	DS571145	396167..397162	0.0583325	46	45	62	65	64	45
EHI_153150	DS571145	complement(397245..398891)	0.000326124	473	451	789	812	615	563
EHI_153160	DS571145	399213..400994	0.250279	1163	975	1436	1215	1311	1376
EHI_153170	DS571145	complement(401721..403181)	0.959427	113	88	125	102	84	124
EHI_153180	DS571145	complement(403286..404413)	0.760163	220	180	238	229	165	224
EHI_153190	DS571145	404599..405432	0.84183	470	399	507	497	351	501
EHI_153200	DS571145	405540..406487	0.0482703	159	138	240	224	163	196
EHI_153210	DS571145	406607..408262	9.07727e-05	74	55	198	229	64	77
EHI_153220	DS571145	complement(408308..408649)	0.314701	18	32	51	39	28	38
EHI_153230	DS571145	complement(409499..411010)	0.557267	31	14	29	14	11	31
EHI_153240	DS571145	complement(411244..413970)	0.267857	929	743	1055	1207	790	1007
EHI_153250	DS571145	414731..415021	0.76889	11	14	20	16	14	20
EHI_153260	DS571145	complement(415076..415928)	0.418344	185	137	136	148	135	194
EHI_153270	DS571145	416930..418307	0.956927	29	29	21	35	30	31
EHI_153280	DS571145	418403..419315	0.467128	110	110	109	99	70	128
EHI_C00010	DS571145	420543..420710	0.242171	438	338	685	518	326	504
EHI_153290	DS571145	420839..422215	0.73854	429	410	481	512	396	532
EHI_C00011	DS571145	422367..422636	0.619655	35	23	24	19	21	25
EHI_153300	DS571145	complement(422784..424040)	0.672269	31	27	19	19	23	20
EHI_153310	DS571145	complement(424230..426027)	0.486033	17	10	18	28	17	21
EHI_153320	DS571145	426156..427073	0.765215	29	22	22	21	19	24
EHI_153330	DS571145	427265..427675	0.814985	1279	1183	1516	1117	1151	1345
EHI_153340	DS571145	427802..428332	0.676903	19	15	20	13	11	24
EHI_153350	DS571145	428395..430437	0.243381	477	436	642	606	408	512
EHI_153360	DS571145	430835..431299	0.567892	57	39	45	34	32	45
EHI_153370	DS571145	431379..434411	0.931938	267	205	290	240	224	312
EHI_153380	DS571145	435740..436741	0.787586	138	87	133	82	109	155
EHI_153390	DS571145	436896..439043	0.264132	160	113	121	92	100	147
EHI_153400	DS571145	439159..443976	0.972096	162	148	154	154	167	192
EHI_153410.1	DS571145	complement(444035..444346)	0.378792	62	52	75	85	40	53
EHI_153410.2	DS571145	complement(444395..444544)	0.838401	23	16	21	21	16	16
EHI_153420	DS571145	complement(444732..445457)	0.644147	32	41	22	42	15	26
EHI_153430	DS571145	complement(445592..446602)	0.185167	564	527	444	493	422	719
EHI_153440	DS571145	447213..448916	0.791849	473	370	417	533	276	540
EHI_153450	DS571145	complement(448993..450378)	0.0187129	912	816	1531	1092	1148	1117
EHI_153460	DS571145	complement(450742..451341)	0.280732	67	69	86	97	80	87
EHI_153470	DS571145	451432..452091	0.959748	7	2	8	5	4	10
EHI_153480	DS571145	452230..452886	0.774058	566	549	695	557	514	639
EHI_153490	DS571145	452997..455291	0.594444	499	466	452	510	375	612
EHI_153500	DS571145	455414..456859	0.87904	14	3	15	3	6	5
EHI_153510	DS571145	complement(457243..458730)	0.556257	375	307	310	350	236	390
EHI_153520	DS571145	complement(459043..459384)	#N/A	0	0	0	0	0	0
EHI_153530	DS571145	460952..461887	0.530015	119	105	130	162	84	115
EHI_153540	DS571145	complement(461988..462303)	0.95033	27	33	26	29	41	47
EHI_153550	DS571145	462527..463615	0.351108	13	12	9	2	5	6
EHI_153560	DS571145	463792..465330	0.747822	51	36	39	35	31	39
EHI_153570	DS571145	465688..466827	0.561954	167	127	147	161	117	215
EhLINE1_548	DS571145	complement(468160..468290)	#N/A	0	0	0	0	0	0
EhLINE1_549	DS571145	complement(468391..468772)	#N/A	0	0	0	0	0	0
EhLINE3_68	DS571145	complement(468877..469113)	#N/A	0	0	0	0	0	0
EHI_153580	DS571145	469969..471054	#N/A	0	0	0	0	0	0
EHI_153590	DS571145	471478..472899	#N/A	0	0	0	0	0	0
EHI_153600	DS571145	complement(473239..473652)	#N/A	0	0	0	0	0	0
EHI_153610	DS571145	474413..475108	#N/A	0	0	0	0	0	0
EHI_153620	DS571145	476593..476901	0.352149	6	9	23	7	8	8
EHI_153630	DS571145	477607..478347	#N/A	0	0	0	0	0	0
EHI_C00012	DS571145	complement(480480..480672)	#N/A	0	0	0	0	0	0
EHI_153640	DS571145	480921..481631	#N/A	0	0	0	0	0	0
EHI_153650	DS571145	481884..482357	0.442327	22	9	25	12	31	20
EHI_153660	DS571145	483285..483824	0.45458	152	155	184	215	122	164
EHI_153670.1	DS571145	483937..485620	0.446518	439	386	379	331	333	463
EHI_153680	DS571145	486627..487463	0.177618	113	94	63	99	73	136
EHI_153690	DS571145	487679..488293	0.224592	842	691	967	1266	630	862
EHI_153700.1	DS571145	488557..489870	0.607132	148	103	141	173	111	151
EHI_153710	DS571145	complement(489897..490577)	4.40455e-12	98	91	395	291	160	106
EHI_153720	DS571145	complement(492643..494619)	0.103878	653	534	454	457	468	734
EHI_153730	DS571145	complement(494845..495915)	0.680015	542	495	558	464	430	648
EHI_153740.1	DS571145	complement(496068..496714)	0.893155	36	41	32	46	22	35
EHI_153750	DS571145	496982..497665	0.243637	87	95	142	105	91	96
EHI_153760	DS571145	497881..498714	0.00747259	15	9	48	19	21	10
EHI_153770	DS571145	complement(498803..500743)	0.959928	700	556	635	845	449	746
EHI_C00013	DS571145	501441..501722	0.332112	19	29	31	34	38	32
EHI_153780	DS571145	complement(502268..515746)	0.390135	807	596	609	537	593	788
EHI_153790	DS571145	complement(515960..517256)	0.405307	215	168	258	236	161	205
EHI_153800	DS571145	517535..518146	0.355461	171	171	161	157	105	187
EhERE2_610	DS571145	complement(521067..522100)	#N/A	0	0	0	0	0	0
EHI_153810	DS571145	522605..523723	#N/A	0	0	0	0	0	0
EHI_153820	DS571145	524642..525161	#N/A	0	0	0	0	0	0
EHI_153830	DS571145	complement(527112..527861)	0.724629	65	62	90	45	72	70
EHI_153840	DS571145	complement(528668..529366)	#N/A	0	0	0	0	0	0
EhERE2_595	DS571146	complement(1..544)	#N/A	0	0	0	0	0	0
EHI_147990	DS571146	834..1412	0.822422	19	31	28	30	7	0
EHI_148000	DS571146	complement(2204..3139)	0.678767	6	9	12	16	5	12
EhRC4_602	DS571146	3717..4480	0.206662	5	10	15	7	16	5
EhLINE1_533	DS571146	4487..5005	#N/A	0	0	0	0	1	0
EHI_148010	DS571146	complement(5040..5930)	#N/A	0	0	0	0	0	0
EHI_148020	DS571146	complement(6082..6693)	0.587995	340	292	386	322	286	306
EHI_148030.1	DS571146	7003..7558	0.674322	22	13	34	14	14	17
EHI_148040	DS571146	7649..8437	0.75172	861	808	904	714	685	948
EHI_148050	DS571146	8752..9933	0.756796	714	587	840	727	600	859
EHI_148060	DS571146	complement(12112..12983)	0.995153	262	197	235	210	261	304
EHI_148070	DS571146	13219..14733	0.600125	100	52	63	57	83	109
EHI_148080	DS571146	14801..15532	0.66233	45	46	29	45	42	52
EHI_148090	DS571146	complement(15587..16909)	0.333504	94	74	133	95	100	110
EHI_148100	DS571146	complement(17024..18085)	0.935029	88	73	89	93	55	84
EHI_148110	DS571146	18121..20055	0.594738	69	71	82	102	53	78
EHI_148120	DS571146	complement(20087..21331)	0.606257	37	31	42	43	33	37
EHI_148130.1	DS571146	21444..23138	0.763187	652	603	492	577	636	719
EHI_148140	DS571146	23227..24609	0.676124	141	115	165	148	104	146
EHI_148150	DS571146	complement(24670..25545)	0.153014	369	297	251	300	201	355
EHI_148160	DS571146	complement(25891..28011)	0.880529	219	181	214	186	157	213
EHI_148170	DS571146	complement(28184..29669)	0.922285	708	559	694	782	494	769
EHI_148180	DS571146	29885..31237	0.497837	22	10	13	16	12	29
EHI_148190	DS571146	31470..32129	0.192332	5870	5111	8069	6304	5662	6367
EHI_148200	DS571146	complement(32272..34020)	0.10854	215	196	257	289	230	215
EHI_148210	DS571146	complement(34287..35660)	0.88816	40	30	37	28	31	38
EHI_148220	DS571146	complement(35836..37174)	0.518884	503	399	535	685	351	539
EHI_148230	DS571146	38488..38832	0.594096	4017	3798	3738	3939	3001	4618
EHI_148240	DS571146	39193..39579	0.78841	2576	2284	2159	2886	1831	2854
EhLINE1_534	DS571146	complement(39746..40875)	#N/A	1	0	0	0	1	3
EhRC4_603	DS571146	42531..44352	0.948691	4	0	5	0	4	5
EhLINE1_535	DS571146	44359..44877	#N/A	0	0	0	0	0	0
EHI_148250.1	DS571146	complement(45078..46183)	0.714067	37	28	32	44	19	52
EHI_148260.1	DS571146	46316..46909	0.895268	46	38	37	39	44	50
EHI_148270	DS571146	complement(47001..48191)	0.778176	1095	942	1229	1030	1006	1237
EhLINE1_536	DS571146	48365..49301	#N/A	0	0	0	2	0	0
EHI_148280	DS571146	complement(49626..51029)	0.53955	1372	1145	1611	1583	1022	1446
EHI_148290	DS571146	52575..53237	0.088413	225	210	391	293	197	233
EHI_148300	DS571146	53326..54834	0.899905	33	30	26	37	22	32
EHI_148310	DS571146	54930..57578	0.753876	36	21	42	32	26	37
EHI_148320	DS571146	complement(57842..58576)	0.151951	15354	13478	12759	10698	10993	16733
EHI_148330	DS571146	58958..60337	0.7773	97	84	100	96	75	131
EHI_148340	DS571146	complement(60495..62423)	0.906469	48	45	41	20	74	47
EHI_148350	DS571146	complement(62860..63290)	0.563402	72	58	80	76	60	70
EHI_148360	DS571146	complement(63439..63900)	0.792875	179	155	138	202	202	212
EHI_148370	DS571146	complement(64042..64935)	0.763575	26	28	27	28	33	29
EHI_148380	DS571146	complement(65041..66369)	0.08477	123	112	176	182	117	142
EHI_148390	DS571146	complement(66745..68057)	0.842987	88	81	104	69	74	110
EHI_148400	DS571146	68553..68960	0.140117	86	89	72	73	47	96
EHI_148410	DS571146	69221..70248	0.596503	73	53	57	77	30	76
EHI_148420	DS571146	complement(70326..72424)	0.255086	21	19	35	32	24	28
EHI_148430	DS571146	73028..74246	0.916864	98	75	120	80	56	86
EHI_148440.1	DS571146	74361..76166	0.0852321	200	160	321	256	156	205
EhSINE1_320	DS571146	complement(76590..77115)	#N/A	2	0	0	1	0	1
EhSINE3_36	DS571146	77582..77977	#N/A	0	0	0	0	0	0
EhSINE2_185	DS571146	77848..78088	#N/A	0	0	0	1	0	0
EhSINE3_37	DS571146	78073..78197	#N/A	0	0	0	0	0	0
EHI_148450	DS571146	79504..80400	0.00688424	46	41	79	96	57	63
EHI_148460	DS571146	81530..82573	0.0138113	65	58	136	150	48	68
EHI_148470	DS571146	82906..83943	0.944446	1253	1043	1061	1015	1222	1336
EHI_148480	DS571146	85459..86644	0.334727	391	356	312	376	258	449
EHI_148490	DS571146	complement(87156..89531)	0.821078	117	86	136	85	127	148
EHI_148500	DS571146	complement(89663..91144)	0.91969	1102	945	1022	1214	926	1235
EHI_148510	DS571146	complement(91379..92431)	0.792875	24	28	25	12	24	22
EHI_148520	DS571146	92575..93222	0.0440892	342	350	237	249	251	391
EhSINE2_186	DS571146	complement(95051..95716)	0.124034	393	396	342	349	278	539
EHI_148530.1	DS571146	95731..97260	0.921485	100	90	104	99	91	132
EHI_148540	DS571146	97413..98141	0.093981	219	165	342	257	163	204
EHI_148550.1	DS571146	98756..101998	5.45009e-32	31	19	239	167	161	28
EhSINE1_321	DS571146	102831..103378	3.17679e-06	264	282	521	575	515	363
EHI_148560	DS571146	complement(103446..106142)	0.721458	3271	2557	2682	2666	2683	3474
EHI_148570	DS571146	complement(107025..108835)	0.993568	231	205	242	256	178	283
EHI_C00014	DS571146	complement(109150..109395)	0.936611	61	32	47	54	30	41
EHI_148580	DS571146	109594..110670	0.193493	95	98	204	178	51	108
EHI_148590.1	DS571146	complement(110864..113764)	0.123617	362	344	305	296	279	481
EHI_148600.1	DS571146	complement(113906..116702)	0.679517	289	230	249	260	199	307
EHI_148610	DS571146	117465..118247	0.807694	97	82	100	104	85	107
EHI_148620	DS571146	complement(118472..118813)	0.910325	220	204	192	275	157	255
EHI_148630	DS571146	complement(120994..122937)	0.877441	390	337	441	392	327	458
EHI_148640	DS571146	complement(123094..124227)	0.794322	57	65	78	77	62	92
EHI_148650	DS571146	complement(124373..125555)	0.0417508	73	61	28	34	43	57
EHI_148660	DS571146	complement(125713..126408)	0.107439	8	6	1	2	4	9
EHI_148670	DS571146	complement(126524..127363)	0.54872	177	161	169	146	137	199
EHI_148680	DS571146	complement(127515..130904)	0.586589	510	421	500	467	273	538
EHI_148690	DS571146	complement(132155..132502)	0.393193	92	75	50	105	49	105
EHI_148700	DS571146	complement(132805..137820)	0.863879	618	486	528	624	444	660
EHI_148710	DS571146	137879..139009	0.965393	11	11	13	15	14	24
EHI_148720	DS571146	139397..140462	0.973047	51	58	55	61	46	65
EHI_148730	DS571146	140612..141247	0.363317	32	39	49	52	40	45
EHI_148740	DS571146	142321..142902	0.0327463	31	32	49	55	56	41
EHI_148750	DS571146	143065..144029	0.161831	25	7	47	38	18	34
EHI_148760	DS571146	complement(144128..145597)	0.973068	222	190	209	181	208	220
EHI_148770.1	DS571146	complement(145729..152385)	0.898722	216	175	224	179	160	226
EHI_148770.2	DS571146	complement(152455..153192)	0.0225854	34	29	22	16	13	40
EHI_148780	DS571146	154889..156764	0.311578	461	392	552	540	365	424
EHI_148790	DS571146	complement(157935..158747)	0.000130875	9324	8235	5377	5046	5787	10834
EhLINE2_391	DS571146	complement(159215..159335)	#N/A	1	0	0	0	0	0
EHI_148800	DS571146	159595..160908	0.334362	43	42	72	70	35	58
EhRC4_604	DS571146	164346..164621	#N/A	0	0	0	0	0	0
EHI_148810	DS571146	complement(166011..166934)	0.951009	183	201	207	232	160	262
EHI_148820	DS571146	complement(167146..167568)	0.409711	5596	5039	5057	5007	3742	6035
EHI_148830	DS571146	complement(167756..168364)	0.175356	39	54	54	75	60	51
EHI_148840	DS571146	complement(168474..169790)	0.811002	99	85	97	89	82	122
EHI_148850	DS571146	170136..171086	0.232695	12920	11358	10643	10799	9145	14489
EHI_148860	DS571146	171211..172572	0.907634	85	74	101	93	46	83
EHI_148870	DS571146	172776..176144	0.331301	724	603	658	611	391	753
EHI_148880	DS571146	complement(176194..178269)	0.610353	249	199	304	263	185	263
EHI_148890	DS571146	178761..179201	0.983016	401	360	388	386	365	457
EHI_148900	DS571146	complement(179290..180781)	0.807694	365	302	322	388	248	409
EHI_148910	DS571146	complement(180997..184519)	0.21698	451	386	653	528	356	453
EHI_148920	DS571146	184663..185800	0.299074	52	40	29	43	44	82
EHI_148930	DS571146	complement(185881..188316)	0.70184	219	164	173	212	134	216
EHI_148940	DS571146	188412..190029	0.744442	79	60	56	82	50	80
EhERE2_596	DS571146	190905..191722	#N/A	0	0	0	0	0	0
EHI_148950	DS571146	complement(192597..192977)	0.653857	6	9	9	13	7	8
EHI_148960	DS571146	complement(193067..193357)	#N/A	0	0	0	0	0	0
EHI_148970	DS571146	194234..197134	0.002945	40	36	141	45	94	64
EhRC4_605	DS571146	complement(197229..197601)	#N/A	0	0	0	0	0	0
EHI_148980	DS571146	complement(197842..199560)	0.975885	70	65	73	67	67	83
EHI_148990	DS571146	complement(199716..202217)	0.0365659	883	712	1005	1064	1249	980
EHI_149000	DS571146	202295..202649	0.729942	4331	4059	4026	4237	3313	4716
EHI_149010.1	DS571146	202850..203577	0.970629	60	54	64	51	56	70
EHI_149020	DS571146	203655..204575	0.606257	21	28	41	29	25	35
EHI_149030	DS571146	complement(204628..206373)	0.88437	55	41	57	52	30	60
EhLINE1_537	DS571146	complement(207702..209280)	#N/A	0	0	0	0	0	0
EhERE2_597	DS571146	complement(209281..210398)	#N/A	0	0	0	0	0	0
EHI_044470	DS571147	2486..3808	0.370574	207	188	157	182	159	228
EHI_044480.1	DS571147	complement(3888..4950)	0.259735	664	551	471	503	513	728
EHI_044490	DS571147	6313..7710	0.0449532	203	181	120	127	158	228
EHI_044500	DS571147	complement(7789..9513)	0.832424	14	16	21	22	20	30
EHI_044510	DS571147	9813..10196	0.993568	35	31	33	39	31	43
EHI_044520	DS571147	10315..11601	0.819918	210	173	262	195	153	226
EHI_044530	DS571147	complement(11692..12117)	0.755926	42	31	45	45	34	45
EHI_044540	DS571147	14010..15842	0.427599	330	253	288	223	221	332
EHI_044550	DS571147	17137..17331	0.420841	1907	1689	1497	1826	1309	2065
EHI_044560	DS571147	complement(17448..18106)	0.7434	33	37	63	28	31	42
EHI_044570	DS571147	18233..18892	0.666043	62	51	57	41	51	67
EHI_044580	DS571147	18983..19994	0.0290999	119	114	78	77	72	127
EHI_044590	DS571147	20165..20785	0.195233	5030	4510	4015	4330	3304	5378
EHI_044600.1	DS571147	20920..21582	0.256765	12	5	3	2	5	7
EHI_044610	DS571147	21681..22413	0.933259	72	74	85	54	93	97
EHI_044620	DS571147	23972..24471	0.318836	29	29	44	35	36	32
EHI_044630	DS571147	24599..24849	#N/A	0	0	0	1	1	0
EHI_044640	DS571147	complement(25116..26270)	0.997226	445	385	390	547	304	478
EHI_044650	DS571147	complement(26693..28159)	0.818275	129	114	100	135	107	144
EHI_044660	DS571147	28834..29700	0.888905	13	24	21	23	23	29
EHI_044680.1	DS571147	29880..31659	0.0176773	49	47	86	70	71	61
EHI_044690	DS571147	complement(31723..32886)	0.274213	71	53	87	99	50	71
EHI_044700	DS571147	complement(33191..34402)	0.89636	10	14	15	11	7	14
EHI_044710	DS571147	34555..35472	0.984797	7	4	7	11	4	12
EHI_044720	DS571147	35571..36632	0.398086	39	51	56	50	43	30
EHI_044730	DS571147	complement(36706..37068)	0.748982	330	271	305	328	216	368
EhLINE2_107	DS571147	37116..37845	#N/A	0	0	0	0	0	0
EhLINE1_165	DS571147	complement(38086..39621)	#N/A	0	0	0	0	0	0
EHI_044740	DS571147	41858..42463	0.829277	473	438	386	587	326	535
EHI_044750	DS571147	complement(42601..43041)	0.640617	12	13	6	9	9	9
EHI_044760.1	DS571147	43290..44075	0.213318	90	72	141	79	102	93
EHI_044760.2	DS571147	44264..45808	0.842281	114	91	89	120	95	137
EHI_044770	DS571147	complement(45932..46336)	0.161541	3778	3487	2934	3301	2551	4228
EHI_044780	DS571147	46548..47123	0.918725	90	89	108	80	91	129
EHI_044790	DS571147	47188..48069	0.578953	280	231	228	241	186	272
EHI_044800	DS571147	48846..49838	0.530015	130	127	113	153	71	157
EHI_044810	DS571147	complement(49995..50627)	0.447527	12752	10804	11271	10767	9193	14021
EHI_044820	DS571147	50875..51315	0.388232	171	171	189	215	196	199
EHI_044830	DS571147	51497..51652	0.512546	1161	1090	921	1073	851	1157
EHI_044840.1	DS571147	51886..54828	0.434313	113	84	91	72	83	122
EHI_044850	DS571147	54921..55841	0.492812	96	86	93	130	96	104
EHI_044860	DS571147	55929..56819	0.768919	56	59	61	84	55	80
EHI_044870	DS571147	56883..57857	0.651959	68	39	35	53	42	55
EHI_044880	DS571147	57953..58351	0.293167	97	96	138	114	100	109
EHI_044890	DS571147	58501..61465	0.835626	292	234	224	264	274	343
EHI_044900	DS571147	61675..63696	0.0453194	118	82	69	85	49	119
EHI_044910	DS571147	complement(63752..64218)	0.482728	41	26	34	59	48	54
EHI_044920	DS571147	complement(64658..65614)	0.856457	125	101	139	152	91	159
EHI_044930	DS571147	complement(65737..67050)	0.366955	1836	1653	908	938	1951	1938
EHI_044940	DS571147	67609..69191	0.799698	713	641	791	691	708	862
EHI_044950	DS571147	complement(69666..70268)	#N/A	0	0	0	0	0	0
EHI_044960	DS571147	complement(70602..71141)	0.857767	38	36	31	36	36	44
EHI_044970	DS571147	complement(71299..72762)	0.735293	9835	8441	8971	8479	7900	10535
EHI_044980	DS571147	73575..74363	#N/A	0	0	0	0	0	0
EHI_044990	DS571147	74441..74929	#N/A	0	0	2	0	0	0
EhLINE1_166	DS571147	74964..75390	0.855297	2	0	1	2	1	1
EhLINE2_108	DS571147	complement(75476..77286)	0.358929	5	8	8	12	15	9
EHI_045000	DS571147	78933..80033	0.38857	1699	1519	1433	1534	1242	1944
EHI_045010	DS571147	complement(80110..80772)	0.77279	100	91	100	122	58	132
EHI_045020	DS571147	81722..82471	0.410688	1	1	3	8	1	3
EHI_045030	DS571147	83039..83833	0.306033	54	43	30	31	40	48
EHI_045040	DS571147	complement(84548..86068)	#N/A	1	0	0	0	1	2
EHI_045050	DS571147	complement(86422..88257)	0.517324	226	203	174	199	168	225
EHI_045060	DS571147	complement(88758..89753)	0.0135832	185	183	286	411	201	235
EHI_045070	DS571147	89887..90507	0.662948	65	55	61	42	61	79
EHI_045080	DS571147	complement(90611..91033)	#N/A	0	0	0	0	0	0
EHI_045090	DS571147	complement(91099..91839)	#N/A	0	0	0	0	0	0
EHI_045100.1	DS571147	complement(92147..94722)	0.875469	114	89	122	123	79	126
EHI_045110	DS571147	complement(94858..96333)	0.605074	192	172	236	216	178	237
EHI_045120	DS571147	96656..99040	0.433982	2128	1801	1886	1592	1658	2392
EHI_045130	DS571147	complement(99119..100405)	0.369894	91	83	133	107	76	97
EHI_045140.1	DS571147	100672..101343	0.841341	52	64	89	79	36	82
EHI_045150	DS571147	complement(101384..102102)	0.835139	100	73	108	86	57	111
EHI_045160	DS571147	complement(102318..102860)	0.607275	64	56	64	50	45	73
EHI_045170	DS571147	102912..108311	0.370585	389	304	306	313	259	407
EHI_045180	DS571147	108417..108881	0.747352	56	67	74	60	61	66
EHI_045190	DS571147	108957..109518	0.440264	19	9	9	9	11	17
EHI_045200	DS571147	109599..110172	0.259744	73	50	74	76	73	63
EHI_045210.1	DS571147	complement(110226..111704)	0.615061	61	50	72	65	43	56
EhSINE1_115	DS571147	complement(111729..112275)	0.347949	2893	2564	2302	2505	2096	3144
EHI_045220	DS571147	112426..113193	0.0336003	38	32	63	92	33	41
EHI_045230	DS571147	complement(113211..113756)	#N/A	0	0	0	0	0	0
EHI_045240	DS571147	113956..114612	0.917498	4	14	10	11	7	14
EHI_045250	DS571147	complement(114685..116142)	0.955314	92	69	86	70	82	97
EHI_045260	DS571147	117445..117939	0.658038	14	21	8	22	30	14
EHI_045270	DS571147	complement(118847..119401)	0.65325	18	13	12	11	17	23
EHI_045280	DS571147	complement(119681..120810)	0.561048	241	177	197	209	128	220
EHI_045290	DS571147	complement(121131..122552)	0.845548	489	434	468	496	384	575
EHI_C00015	DS571147	complement(122708..122962)	0.724629	25	20	22	29	17	16
EhLINE1_167	DS571147	complement(123958..126664)	0.923948	2	2	2	1	1	1
EHI_045300	DS571147	127516..128130	0.466889	7509	6488	6234	6738	5301	7932
EHI_045310	DS571147	complement(128234..129303)	0.544816	497	499	488	641	581	621
EHI_C00016	DS571147	complement(129410..129751)	0.556257	30	21	23	12	27	35
EHI_045320	DS571147	complement(129816..130523)	0.633316	49	35	23	49	37	55
EHI_045330	DS571147	130570..131424	0.7043	143	137	100	125	136	147
EHI_045340	DS571147	complement(131444..132835)	2.52015e-61	752	608	48	65	79	849
EHI_045350	DS571147	134084..134566	0.529568	10	16	21	20	12	15
EHI_045360	DS571147	135372..136922	0.0233945	17	12	37	30	21	18
EHI_045370	DS571147	complement(136998..137819)	0.00251589	235	204	450	384	216	230
EHI_045380	DS571147	138431..139846	0.553491	28	15	42	22	20	27
EHI_045390	DS571147	complement(140115..141353)	0.501266	63	57	77	81	51	69
EHI_045400	DS571147	complement(141500..143340)	0.664345	44	39	57	76	38	74
EHI_045410	DS571147	143474..144832	0.23078	47	56	61	78	63	61
EHI_045420	DS571147	complement(144893..146143)	0.935833	224	202	246	233	127	222
EHI_045430.1	DS571147	complement(147769..148311)	0.260544	47	29	19	34	14	28
EHI_045440	DS571147	148507..152940	0.454195	545	355	413	411	353	566
EHI_045450	DS571147	153314..153988	0.740847	140	93	95	103	97	110
EHI_045460	DS571147	complement(154077..154460)	0.732368	25	24	24	21	14	24
EHI_045470	DS571147	complement(154584..155780)	0.342026	89	74	99	113	98	103
EHI_045480	DS571147	complement(156270..156605)	0.676124	327	256	188	190	331	303
EHI_045490	DS571147	complement(157308..159276)	0.737492	64	63	77	31	50	62
EHI_045500	DS571147	160432..163785	0.728319	332	233	280	286	211	332
EHI_045510.1	DS571147	complement(163833..164766)	0.970361	70	57	66	54	65	67
EHI_045520	DS571147	complement(164933..165820)	0.621251	59	45	60	44	39	72
EHI_045530	DS571147	complement(165901..166884)	0.71835	107	79	115	112	89	120
EHI_045540	DS571147	complement(166992..169871)	0.728963	1049	904	1159	1139	861	1163
EHI_045550	DS571147	complement(170901..171521)	0.57225	78	87	111	88	85	93
EHI_045560	DS571147	171713..173989	0.0756788	177	134	129	115	93	170
EHI_045570	DS571147	174122..175240	0.948555	59	67	62	67	47	65
EHI_045580	DS571147	complement(175402..176115)	0.4393	189	154	272	201	131	194
EHI_045590.1	DS571147	complement(177552..180080)	0.674176	780	672	794	954	648	877
EHI_045590.2	DS571147	complement(180189..180665)	0.651685	11	8	14	12	11	12
EHI_045600	DS571147	181062..183089	0.98762	69	53	83	60	51	83
EHI_045610	DS571147	complement(183187..184860)	0.145574	205	190	258	303	209	236
EhLINE1_168	DS571147	complement(186259..186394)	#N/A	0	0	0	0	0	0
EhLINE2_109	DS571147	186399..187358	#N/A	0	0	1	0	0	0
EhERE2_176	DS571147	complement(187359..188109)	#N/A	0	0	0	0	0	0
EhERE2_50	DS571148	1..125	#N/A	0	0	0	0	0	0
EHI_011660	DS571148	2317..4809	0.493228	580	499	716	666	412	559
EHI_011770	DS571148	4907..7168	0.368296	23	26	20	15	21	34
EHI_011780	DS571148	complement(7210..9798)	0.00471423	45	25	66	67	46	30
EHI_011790	DS571148	10288..12879	0.628308	165	123	178	144	144	160
EHI_011800	DS571148	13693..14514	0.597384	174	144	197	222	109	173
EHI_C00018	DS571148	15318..15500	0.725639	267	229	182	178	268	259
EHI_011810	DS571148	15600..16418	0.789288	36	33	33	41	45	76
EHI_011820	DS571148	16472..17464	0.36457	19	8	16	18	28	16
EHI_011830	DS571148	17546..18019	0.471094	60	42	43	68	67	53
EHI_011840	DS571148	complement(18066..18929)	0.0357208	64	79	157	122	101	124
EHI_011850	DS571148	complement(19124..20321)	0.526172	110	100	119	130	101	113
EhLINE2_26	DS571148	complement(20442..20881)	0.765837	5	1	7	1	4	3
EHI_011860	DS571148	21232..23028	0.0870598	76	47	102	92	66	76
EHI_011870	DS571148	complement(23116..23874)	0.456232	599	514	724	547	628	644
EHI_011880	DS571148	complement(23996..24532)	0.859437	305	254	269	290	253	344
EHI_011890	DS571148	25443..26571	0.0391873	58	37	105	79	76	87
EHI_011900	DS571148	27496..27948	0.304921	185	115	282	148	163	204
EHI_011910	DS571148	28036..28461	0.27202	22	24	37	36	22	27
EhRC4_42	DS571148	28470..29581	0.0019273	12	18	58	44	17	18
EHI_011920	DS571148	complement(30481..32660)	0.0888388	589	517	637	946	607	656
EHI_011930	DS571148	complement(32839..33921)	0.569425	21	21	29	39	36	48
EHI_011940	DS571148	34060..36225	0.730174	970	737	814	669	851	1031
EHI_011950	DS571148	36444..37373	0.0174287	675	667	972	1042	822	819
EHI_011960	DS571148	complement(37462..38415)	0.949619	36	23	44	31	25	51
EhLINE1_46	DS571148	complement(38826..39932)	#N/A	0	0	0	1	1	1
EHI_011970.1	DS571148	40667..42295	0.000719668	97	56	34	38	43	87
EHI_011980	DS571148	42537..43199	0.953071	2	2	3	0	3	3
EHI_011990	DS571148	43875..44234	0.343365	3	3	1	0	2	4
EHI_012000	DS571148	44809..46022	0.90078	12	7	6	11	7	9
EHI_012010	DS571148	46313..48004	0.32831	172	153	125	91	158	184
EHI_012020	DS571148	complement(49675..50886)	0.077323	3020	2434	1927	2527	1693	3083
EHI_012030.1	DS571148	complement(51275..52048)	0.945869	97	111	114	120	71	121
EHI_012040	DS571148	complement(52246..53814)	0.0595966	99	88	62	78	54	105
EHI_012050	DS571148	complement(53920..54876)	0.617576	38	37	36	35	37	61
EHI_012060.1	DS571148	complement(54983..55376)	0.143403	74	64	50	48	46	70
EhSINE2_18	DS571148	complement(55572..56182)	0.429134	141	125	161	132	135	117
EHI_012070	DS571148	complement(56267..57054)	0.418344	29	19	9	8	21	16
EHI_012080	DS571148	complement(57173..58132)	0.801659	72	65	67	56	56	67
EhSINE1_33	DS571148	58194..58741	0.295783	739	669	566	628	543	795
EHI_012090	DS571148	complement(59383..60042)	#N/A	0	0	2	1	0	0
EHI_012100	DS571148	60186..61705	0.586589	6	9	11	10	8	7
EHI_012110	DS571148	complement(61726..62028)	0.74248	6	6	5	4	3	5
EHI_012120	DS571148	complement(62130..63374)	0.562383	7	16	7	11	6	13
EHI_012130.1	DS571148	63843..65412	0.861006	6	8	7	10	12	13
EHI_012140	DS571148	complement(65536..66294)	0.763475	32	17	26	27	34	33
EHI_012150.1	DS571148	complement(66522..67420)	0.880325	30	28	35	30	21	39
EHI_012160	DS571148	67759..69681	0.712894	40	35	57	38	24	32
EHI_012170	DS571148	69756..71135	0.000374453	302	280	526	559	376	361
EHI_012180	DS571148	complement(71165..72589)	0.0981286	21	17	8	9	7	13
EHI_012190	DS571148	complement(73114..74175)	0.511685	88	81	77	64	77	102
EHI_012200	DS571148	74338..75021	0.470602	13	21	11	13	12	20
EHI_012210	DS571148	75100..76719	#N/A	0	1	0	1	1	3
EHI_012220	DS571148	complement(76793..79918)	0.803261	22	15	31	18	23	31
EHI_012230	DS571148	80421..81920	0.423836	47	38	35	42	30	58
EHI_012240	DS571148	82233..82835	0.134631	230	199	278	357	194	225
EHI_012250	DS571148	83846..84454	0.00470755	312	282	144	278	94	368
EHI_012260	DS571148	complement(85188..85592)	0.0167892	12	9	2	4	3	14
EHI_012270	DS571148	complement(86226..90086)	3.61579e-09	11988	9144	6177	6349	4725	13520
EHI_012280	DS571148	complement(91433..94312)	0.468242	1058	866	861	935	787	1217
EHI_012290	DS571148	complement(94488..97130)	0.00259375	297	201	142	150	174	320
EHI_012300	DS571148	97315..100059	0.132187	22	5	2	8	5	13
EHI_012310	DS571148	complement(100090..100500)	0.218193	23	17	30	38	18	20
EhLINE1_47	DS571148	complement(100536..101939)	#N/A	0	1	0	0	0	2
EhRC4_43	DS571148	101944..103999	0.494837	10	19	25	17	25	23
EhLINE1_48	DS571148	104063..104854	0.219133	5	7	3	1	2	6
EHI_012320	DS571148	complement(105005..106683)	0.469805	175	137	122	161	131	196
EHI_012330.1	DS571148	complement(109175..117100)	3.84915e-08	600	454	323	262	216	741
EHI_012340.1	DS571148	118223..120904	0.52401	912	762	1075	1096	730	1045
EHI_012350	DS571148	complement(121006..121578)	0.858329	43	50	47	45	47	45
EHI_012360	DS571148	complement(121894..122407)	0.169931	8394	7575	6833	6778	5803	9057
EHI_012370	DS571148	124483..125487	0.497452	13	13	18	19	20	18
EHI_012380	DS571148	125669..126500	0.478154	112	86	123	113	96	105
EHI_012390	DS571148	complement(127185..127706)	0.468619	69	58	51	62	51	80
EHI_012400.1	DS571148	127775..128385	0.920299	142	135	128	149	124	137
EHI_012410	DS571148	128508..129413	0.592295	16	10	13	6	11	16
EHI_012420	DS571148	complement(131281..131787)	0.0431872	477	397	749	962	310	504
EHI_C00017	DS571148	132304..132576	0.559861	27	30	35	49	19	30
EHI_012430.1	DS571148	complement(132663..133099)	0.918223	25	21	28	23	25	31
EhRC4_44	DS571148	133740..134675	#N/A	0	0	0	0	0	0
EHI_012440	DS571148	complement(137415..138338)	0.00173452	14	19	7	3	2	20
EHI_012450	DS571148	complement(140915..141493)	#N/A	0	0	0	0	0	0
EHI_012460	DS571148	complement(142316..142915)	0.799324	35	39	42	25	28	38
EHI_012470	DS571148	complement(143007..145583)	0.966547	198	152	182	215	164	240
EHI_012480	DS571148	complement(147069..147713)	0.33569	24840	22157	20896	23113	16444	27219
EHI_012490	DS571148	complement(147867..150097)	0.890124	698	564	620	615	562	714
EHI_012500	DS571148	complement(150289..152835)	0.947033	685	507	596	626	555	739
EHI_012510	DS571148	complement(152965..155400)	0.647399	471	375	347	501	311	520
EHI_012520	DS571148	complement(156325..157959)	0.7043	16	13	9	21	5	17
EHI_012530	DS571148	158072..160891	0.820142	22	18	22	23	26	28
EHI_012540	DS571148	161026..164292	0.201676	60	46	73	75	57	61
EHI_012550.1	DS571148	165231..167393	0.777254	1	4	7	3	4	6
EHI_C00019	DS571148	167502..167696	0.607132	142	167	195	167	155	183
EHI_012560.1	DS571148	167783..169185	0.705635	9	7	6	8	5	10
EHI_012570	DS571148	complement(171002..171876)	0.972096	509	452	590	481	401	585
EHI_012580	DS571148	complement(173070..181799)	0.536709	437	328	512	452	350	465
EHI_012590	DS571148	182073..183473	0.880529	163	137	161	156	128	156
EhLINE2_27	DS571148	183961..184065	#N/A	0	0	0	0	0	0
EHI_012600	DS571148	184676..185320	0.856733	188	177	160	203	141	193
EhERE2_51	DS571148	complement(185339..185930)	#N/A	0	1	0	1	0	0
EHI_050100	DS571149	complement(856..2757)	0.787746	265	216	279	247	164	300
EHI_050110	DS571149	3144..4361	0.0825032	86	67	148	149	59	91
EHI_050120	DS571149	4748..6265	0.0699972	195	155	153	81	144	237
EHI_050130.1	DS571149	complement(6347..6836)	0.654529	676	587	608	525	574	740
EHI_050140	DS571149	7216..8124	0.411207	160	155	93	170	109	160
EHI_050150	DS571149	complement(8575..10626)	0.299477	177	135	138	137	144	237
EHI_050260	DS571149	complement(10746..12878)	0.95033	168	132	179	167	97	176
EHI_050270	DS571149	complement(13101..14057)	0.529568	486	415	389	512	314	571
EHI_050280	DS571149	14782..15552	0.0282143	16726	14721	11093	12551	11012	18182
EHI_050290	DS571149	complement(15639..16109)	0.711956	69	63	110	56	69	92
EHI_050300	DS571149	complement(16217..17029)	0.0868304	101	103	179	142	118	137
EHI_050310	DS571149	complement(17363..18031)	0.900829	138	108	168	125	117	176
EHI_050320	DS571149	complement(18371..18910)	0.669915	44	25	33	41	47	41
EHI_050330	DS571149	complement(19068..20531)	#N/A	0	0	0	0	0	0
EHI_050340	DS571149	21353..22384	0.89636	171	125	162	131	134	173
EHI_050350	DS571149	22745..24025	0.406903	100	58	79	72	55	109
EhLINE1_183	DS571149	24060..24567	#N/A	0	2	0	0	0	0
EhLINE2_125	DS571149	complement(24575..26015)	0.926952	1	1	3	0	1	3
EHI_050360.1	DS571149	complement(26100..28503)	0.45869	373	319	290	326	274	400
EHI_050370.1	DS571149	complement(29267..29950)	0.720526	25	25	27	34	35	39
EHI_050380	DS571149	30380..31912	0.512146	92	69	135	101	85	127
EHI_050390	DS571149	32610..33089	0.925753	52	29	49	37	42	50
EHI_050400	DS571149	33558..33928	0.489755	14	18	10	12	4	8
EHI_050410	DS571149	34152..36428	0.694625	81	68	63	67	74	92
EHI_050420	DS571149	complement(37568..38725)	0.196415	70	45	57	67	96	55
EHI_050430	DS571149	38944..39987	0.149443	29	29	42	39	49	32
EHI_050440	DS571149	40123..41508	0.704046	120	81	104	107	77	137
EHI_050450	DS571149	complement(41610..42059)	0.904566	24	14	25	23	7	15
EHI_050460	DS571149	42845..43509	0.918136	38	42	37	53	31	43
EHI_050470	DS571149	43821..44582	0.895849	48	32	46	46	18	43
EHI_050480	DS571149	44682..49862	0.837521	73	62	63	88	71	87
EHI_050490	DS571149	49983..50555	0.388588	1	6	8	4	6	2
EHI_C00021	DS571149	51316..51483	0.0590736	2	4	15	8	5	3
EHI_050500	DS571149	52303..53259	0.951009	488	476	527	459	437	520
EHI_050510	DS571149	complement(53368..54441)	0.87837	1453	1249	1220	1721	1056	1694
EHI_050520	DS571149	54725..55396	0.897632	1977	1669	2047	1765	1724	2081
EHI_050530	DS571149	56562..58109	0.860421	5	6	5	4	8	10
EHI_050540	DS571149	complement(58143..60413)	0.95033	43	20	39	32	24	41
EHI_050550	DS571149	60750..61715	0.502229	19662	16805	17771	17711	13413	21549
EHI_050560	DS571149	62368..62943	0.83606	48	35	60	35	14	42
EHI_050570	DS571149	63330..64265	0.206135	335	280	589	364	231	323
EHI_050580	DS571149	complement(65028..65809)	0.141362	2	6	2	0	0	5
EHI_050590	DS571149	complement(66782..68332)	0.131607	574	512	432	428	417	652
EHI_050600	DS571149	complement(68887..69582)	0.309291	32	17	19	20	12	31
EHI_050610	DS571149	69945..71967	0.25675	641	557	549	543	380	682
EHI_050620	DS571149	complement(72013..72676)	0.874931	211	210	239	266	171	267
EHI_050630.1	DS571149	complement(74117..75153)	#N/A	0	2	1	0	0	0
EHI_050640	DS571149	complement(77560..78915)	#N/A	0	0	0	0	0	4
EHI_050650.1	DS571149	complement(79756..85509)	0.0187927	1268	1010	598	1075	637	1332
EHI_050660	DS571149	85994..91255	0.370623	838	680	695	649	530	789
EHI_050670	DS571149	92204..93466	0.148375	133	131	64	143	58	131
EHI_050680	DS571149	complement(93579..94780)	0.857767	6	11	6	10	7	11
EHI_050690	DS571149	95114..96079	0.403502	128	105	85	99	99	128
EHI_050700	DS571149	complement(96631..97083)	0.783935	320	281	259	260	268	296
EHI_050710	DS571149	complement(97185..98498)	0.951009	52	51	64	49	35	50
EHI_050720	DS571149	99018..99773	0.427614	168	159	190	226	145	187
EHI_050730	DS571149	complement(99944..101047)	0.477087	188	163	149	150	116	154
EhRC4_192	DS571149	101835..101992	#N/A	0	0	0	0	0	0
EHI_050740	DS571149	complement(102616..103752)	0.925664	1862	1535	1742	2133	1382	2045
EHI_050750	DS571149	104092..106605	0.966019	123	71	91	122	68	109
EHI_050760.1	DS571149	complement(106688..107593)	2.67162e-09	606	622	1448	1538	971	755
EHI_050770	DS571149	complement(107789..109189)	0.845548	65	39	71	72	29	64
EHI_050780	DS571149	complement(109323..110079)	0.51081	105	81	62	91	78	105
EHI_050790	DS571149	complement(110174..113767)	0.0877182	659	586	557	443	410	693
EHI_050800	DS571149	115626..117329	0.748126	809	746	979	934	606	912
EHI_050810	DS571149	117465..118712	0.975741	190	160	185	173	154	190
EhSINE2_69	DS571149	complement(119904..119998)	#N/A	0	0	0	0	0	0
EHI_050820	DS571149	complement(120057..125318)	0.885489	131	93	120	130	100	164
EHI_050830	DS571149	complement(125856..126661)	0.851543	29	22	27	21	31	26
EHI_050840	DS571149	126841..128194	0.896367	10	5	5	9	8	6
EHI_050850	DS571149	complement(128333..129241)	0.0101465	319	267	217	189	195	374
EHI_050860	DS571149	131947..132528	0.812116	11	11	18	11	11	15
EHI_050870	DS571149	complement(132587..133222)	0.78573	13	11	12	22	7	13
EHI_050880	DS571149	complement(133347..134102)	0.0557782	90	93	54	84	56	119
EHI_050890	DS571149	complement(134431..135469)	0.164207	262	213	168	193	192	277
EHI_050900	DS571149	137014..139038	0.897698	595	445	545	516	492	676
EHI_050910	DS571149	complement(139148..140934)	0.087614	174	136	271	243	146	209
EHI_050920.1	DS571149	complement(141616..143219)	0.262915	127	116	103	81	108	156
EHI_050930	DS571149	complement(144858..146507)	0.102062	63	58	55	35	23	64
EHI_050940	DS571149	complement(146697..148364)	0.265271	12683	10584	16676	15836	9847	13747
EHI_050950	DS571149	149471..150508	0.0106698	690	539	427	466	382	721
EHI_050960	DS571149	152551..153294	0.963373	6914	6117	6333	9205	3834	7398
EHI_050970	DS571149	complement(153871..155947)	0.975885	185	148	195	171	118	184
EhLINE1_184	DS571149	complement(156372..157308)	#N/A	0	0	0	0	0	0
EHI_050980	DS571149	157550..158404	0.0158889	184	168	320	313	155	192
EHI_050985	DS571149	complement(158611..159615)	5.39081e-08	236	224	137	115	85	248
EhLINE2_126	DS571149	complement(159829..159964)	#N/A	0	0	0	0	0	0
EHI_050990	DS571149	complement(160031..161455)	0.662018	268	253	294	303	260	306
EHI_C00020	DS571149	161655..161903	0.606257	5	3	4	3	1	6
EHI_051000.1	DS571149	161996..163115	0.575892	61	44	65	58	61	64
EHI_051010	DS571149	complement(163192..164205)	0.56875	511	463	602	932	270	608
EHI_051020	DS571149	167026..168621	0.883988	346	281	315	345	250	375
EHI_051030	DS571149	complement(168663..169379)	0.978593	13	7	6	6	10	4
EHI_051040	DS571149	169925..170491	0.570711	76	54	128	101	44	108
EHI_051050	DS571149	complement(170549..171391)	0.0201032	161	150	328	184	219	204
EHI_051060	DS571149	171959..175447	0.465727	40077	31826	47266	33902	42475	44195
EHI_051070	DS571149	175543..177276	0.219043	100	57	67	40	65	96
EHI_051080	DS571149	complement(178516..181506)	0.595832	84	60	66	72	62	98
EHI_051090	DS571149	complement(182236..182916)	0.033998	7	2	23	8	8	3
EhRC4_193	DS571149	complement(183499..184427)	#N/A	0	0	0	0	0	0
EhERE2_200	DS571149	complement(185077..185630)	#N/A	0	0	0	0	0	0
EhRC4_279	DS571150	complement(20..1378)	#N/A	1	0	4	0	0	0
EhERE2_259	DS571150	1832..2794	#N/A	0	0	0	0	0	0
EHI_067830	DS571150	3295..5790	0.949733	390	336	437	298	328	427
EHI_067840	DS571150	complement(5857..6411)	0.95593	34	23	24	40	23	33
EHI_067850.1	DS571150	6699..7386	0.903128	814	704	782	795	750	891
EHI_067860	DS571150	7595..8584	0.968588	209	163	192	228	142	231
EHI_067870	DS571150	complement(8682..12065)	0.888172	475	359	443	437	322	488
EHI_067880	DS571150	complement(12462..13302)	0.115061	103	99	145	130	113	105
EhLINE1_254	DS571150	complement(13667..13958)	#N/A	0	0	0	0	0	0
EHI_067890	DS571150	15838..20130	0.13854	575	420	390	445	348	607
EHI_067900	DS571150	20232..21163	0.704588	130	106	142	126	124	144
EHI_067910	DS571150	complement(21703..22827)	0.914894	102	107	142	143	43	112
EHI_067920	DS571150	complement(23047..24162)	0.255968	188	152	143	152	138	214
EHI_067930	DS571150	24307..26069	0.843155	123	96	115	113	74	119
EHI_067940	DS571150	complement(26102..26662)	0.96186	133	95	134	133	72	136
EHI_067950	DS571150	complement(26864..27655)	0.0612437	9	10	35	17	16	14
EhSINE1_177	DS571150	28705..29286	0.0711487	30	28	83	40	30	35
EHI_067960	DS571150	complement(29602..31071)	0.47411	258	199	190	212	179	253
EHI_067970	DS571150	31388..41504	0.00037649	2048	1545	984	1246	1054	2011
EHI_067980	DS571150	complement(41636..42424)	0.0212555	973	888	635	617	702	1105
EHI_C00104	DS571150	complement(43672..43953)	0.791621	62	45	40	67	30	53
EHI_067990	DS571150	complement(44332..45117)	0.555697	17	12	16	10	8	19
EHI_068000	DS571150	45312..46319	0.644246	144	109	131	105	100	145
EHI_068010	DS571150	46411..50611	0.114807	152	105	95	100	97	163
EHI_068020	DS571150	50686..51229	0.159907	38	34	24	20	21	31
EHI_068030	DS571150	complement(51295..51780)	0.907408	84	65	96	75	74	102
EHI_068040	DS571150	complement(52975..53915)	0.171598	109	108	183	188	82	134
EHI_068050	DS571150	54194..56451	0.437388	266	212	222	193	180	255
EHI_068060.1	DS571150	complement(56832..57440)	0.926161	121	99	109	135	94	149
EHI_068060.2	DS571150	complement(57539..58417)	0.953354	186	167	187	226	128	209
EHI_068070	DS571150	58634..59566	0.454961	97	81	109	120	72	85
EHI_068080	DS571150	complement(59646..59972)	0.698604	2	5	5	7	2	3
EHI_068090	DS571150	complement(60049..61491)	0.910244	539	389	508	426	417	556
EHI_068100	DS571150	complement(61673..63159)	0.645449	95	96	113	140	72	113
EHI_068110	DS571150	complement(64967..66605)	0.0440892	32	27	25	21	13	51
EHI_068120	DS571150	complement(67045..67716)	0.0448843	78	65	57	54	37	87
EHI_068130.1	DS571150	complement(67801..68920)	0.59139	87	81	104	105	97	116
EHI_068140	DS571150	complement(69678..70352)	0.575892	95	35	75	106	44	67
EHI_068150	DS571150	70619..71191	#N/A	0	0	0	0	0	0
EHI_068160.1	DS571150	71563..78108	0.0179918	1486	1092	834	1166	780	1643
EHI_068170	DS571150	complement(78175..79305)	0.0160741	2442	2070	3705	3079	2602	2641
EHI_068180	DS571150	complement(79502..80170)	0.42697	43	40	59	46	43	43
EHI_068190	DS571150	80384..81628	0.602378	95	71	93	131	90	125
EHI_068200	DS571150	81778..82230	0.431248	13622	11871	12120	12181	9128	14631
EHI_068210	DS571150	complement(82338..82979)	0.0936491	270	228	198	177	176	267
EHI_068220	DS571150	complement(83080..84075)	0.103191	171	151	280	325	117	204
EHI_068230	DS571150	84180..84893	0.427378	513	429	568	624	426	537
EHI_068240	DS571150	85054..85773	0.604834	622	510	510	561	444	651
EHI_068250	DS571150	complement(86021..87421)	1.92542e-06	12942	11277	21043	22863	17617	14313
EHI_068260	DS571150	complement(87771..88196)	0.370574	224	223	186	221	140	241
EHI_068270	DS571150	complement(88352..89677)	0.366639	161	114	159	171	136	143
EHI_068280	DS571150	complement(91359..92432)	0.889044	120	103	103	81	116	113
EHI_068290	DS571150	complement(92789..93697)	0.861953	203	155	169	217	162	200
EHI_068300	DS571150	complement(94115..95515)	0.316576	43	31	60	59	41	55
EHI_068310.1	DS571150	95704..97515	0.559416	169	118	177	169	112	139
EHI_068320	DS571150	complement(97556..98746)	0.330298	581	478	482	426	431	642
EHI_C00022	DS571150	complement(99675..99896)	0.453124	23	10	13	16	6	21
EHI_068330	DS571150	99925..101229	0.669732	173	136	131	169	144	212
EHI_068340	DS571150	101351..103753	0.82502	697	586	649	707	498	783
EHI_068350.1	DS571150	103853..106296	0.215562	63	52	88	76	62	72
EHI_068360	DS571150	106458..107978	0.446536	80	64	67	66	61	101
EhSINE1_178	DS571150	complement(108719..108793)	#N/A	0	0	0	0	0	0
EhLINE1_255	DS571150	complement(108719..108805)	#N/A	0	0	0	0	0	0
EHI_068370	DS571150	109138..110538	0.945482	99	74	105	92	74	122
EHI_068380	DS571150	complement(110668..111177)	0.783935	57	42	65	41	46	47
EHI_068390	DS571150	111529..112263	0.356572	92	73	134	102	76	101
EHI_068400	DS571150	complement(112325..113920)	0.305449	820	632	742	632	473	875
EHI_068410	DS571150	114592..116140	0.772858	592	492	706	646	398	635
EhRC4_280	DS571150	116865..117778	0.982793	7	4	1	2	13	7
EHI_068420	DS571150	119082..120367	0.91969	118	87	98	127	105	136
EHI_068430	DS571150	120463..120942	0.0747308	55	46	27	38	37	66
EHI_068440	DS571150	122346..123437	0.777794	374	384	437	474	310	445
EHI_068450	DS571150	complement(123580..125970)	0.00770338	185	147	374	267	143	159
EHI_068460	DS571150	126638..127390	0.307122	37	6	29	42	50	44
EHI_068470	DS571150	complement(127449..128381)	0.97237	529	504	569	494	443	579
EHI_068480	DS571150	128582..128985	0.919272	288	326	309	351	278	352
EHI_068490	DS571150	complement(129078..130019)	0.368428	309	328	226	340	214	352
EHI_068500	DS571150	complement(130749..131390)	0.140783	888	762	691	607	655	982
EHI_068510	DS571150	131914..134148	0.0547139	2640	2122	1890	1737	1781	2910
EHI_068520	DS571150	134317..137067	0.695825	155	101	115	128	129	188
EHI_068530	DS571150	complement(138695..141480)	0.874235	521	473	586	460	344	525
EHI_068540	DS571150	complement(142692..145640)	0.337157	210	138	156	159	137	226
EhSINE2_94	DS571150	145689..146355	0.0803802	74	45	38	37	24	46
EHI_068550	DS571150	146442..148624	0.843155	25	11	21	21	17	34
EHI_068560	DS571150	149027..149680	0.476205	216	157	183	249	199	207
EHI_068570	DS571150	complement(149767..150301)	0.637838	103	117	114	84	97	133
EHI_068580	DS571150	150377..150783	0.966019	42	33	30	37	29	29
EHI_068590	DS571150	151445..152516	0.212631	166	120	291	160	123	175
EHI_068600	DS571150	152672..154075	0.391111	249	212	279	302	196	227
EHI_068610	DS571150	155120..155386	#N/A	0	0	0	0	0	0
EHI_068620	DS571150	complement(155716..157129)	0.927244	137	114	141	119	111	133
EHI_068630.1	DS571150	157436..159206	0.186466	445	392	346	358	292	479
EHI_068640.1	DS571150	160108..161445	0.971978	315	286	302	348	273	370
EHI_068650	DS571150	complement(161478..162782)	0.482442	1952	1768	1624	1728	1454	2059
EHI_068660.1	DS571150	163310..164170	0.620541	5059	4608	5059	4689	5904	5600
EHI_068670	DS571150	164480..164980	0.474753	116	93	80	73	91	106
EHI_068680	DS571150	complement(165140..165601)	0.819918	96	115	105	79	98	111
EHI_068690	DS571150	165692..166288	0.398327	6	0	15	4	3	5
EHI_068700	DS571150	complement(166331..168441)	0.92718	3	0	2	2	0	2
EHI_068710	DS571150	168553..169335	0.45986	98	92	88	88	61	111
EHI_068720	DS571150	170676..173834	0.513529	481	371	595	539	383	564
EHI_068730	DS571150	complement(174788..175321)	0.720526	42	43	49	58	45	58
EHI_068740	DS571150	176438..177208	0.247191	48	53	34	43	24	47
EHI_068750	DS571150	177545..178879	0.497156	399	318	435	425	366	424
EhLINE2_171	DS571150	complement(179698..181222)	#N/A	0	1	0	0	0	3
EHI_110120	DS571151	1032..2693	0.000688305	3827	3528	2356	2939	1972	4395
EHI_110130	DS571151	2859..5774	0.676903	169	113	149	140	108	182
EHI_C00025	DS571151	6120..6522	0.48852	16	15	41	19	6	14
EHI_110140	DS571151	6617..7216	0.991715	18	12	19	13	12	17
EHI_110150	DS571151	complement(7260..8573)	0.835329	79	62	95	71	61	86
EHI_110160	DS571151	complement(8947..10377)	0.472	208	208	211	175	146	233
EHI_110170	DS571151	complement(11126..16024)	0.0721012	155	130	102	137	80	186
EHI_110180	DS571151	17749..24204	0.00530943	11014	8718	6134	5886	7225	10959
EHI_110190	DS571151	24642..25304	0.764979	65	74	86	65	62	68
EHI_110200	DS571151	complement(25343..25750)	0.46737	2	1	4	4	1	1
EHI_110210	DS571151	complement(25918..27006)	0.949619	24	15	20	18	17	17
EHI_110220	DS571151	complement(27120..28106)	0.98762	134	139	130	189	90	157
EHI_110230.1	DS571151	complement(28194..30025)	0.774253	34	27	43	46	18	39
EHI_110240	DS571151	30292..31884	0.132039	14	12	30	21	25	21
EHI_110250	DS571151	complement(31909..33810)	0.982882	173	152	160	154	158	174
EHI_110260	DS571151	33944..35428	0.968237	56	53	62	36	60	63
EHI_110270	DS571151	complement(35848..36456)	0.430999	43	36	34	30	28	46
EhLINE1_408	DS571151	complement(37886..38578)	#N/A	0	0	0	0	0	0
EHI_110280.1	DS571151	39002..39907	0.0897088	1531	1362	1080	1223	998	1579
EHI_110290	DS571151	41399..42304	0.0500751	15	20	39	41	19	23
EHI_110300	DS571151	42543..43151	0.433982	151	111	179	157	115	148
EHI_110310	DS571151	complement(43236..44504)	0.885897	48	49	57	44	50	55
EHI_110320	DS571151	complement(44623..45627)	0.741873	1227	1109	1115	1138	976	1337
EHI_110330	DS571151	45882..47672	0.38124	35	29	27	25	19	34
EHI_110340	DS571151	47848..48444	0.489352	14503	12860	12792	13738	9711	15616
EHI_110350	DS571151	complement(48761..50275)	0.0528667	1112	915	872	577	705	1123
EHI_110360	DS571151	51488..51905	0.306731	178	134	188	215	145	176
EHI_C00024	DS571151	53099..53838	0.698825	180	145	191	159	166	180
EHI_110370.1	DS571151	55002..55763	0.0396189	8	0	19	29	4	9
EHI_110380	DS571151	55883..56926	0.931938	30	25	34	33	19	33
EHI_110390	DS571151	complement(57022..58614)	0.53961	80	69	66	79	60	103
EHI_110400	DS571151	58896..59861	0.606336	12638	11204	11345	12468	8964	14122
EHI_110410.1	DS571151	60045..60815	0.658289	60	45	60	61	57	63
EHI_110420	DS571151	complement(60865..62022)	0.670553	163	145	176	158	160	174
EHI_110430	DS571151	complement(62117..64839)	0.469977	192	170	242	252	135	205
EHI_C00026	DS571151	64996..65178	0.605851	172	152	144	157	121	171
EhLINE1_409	DS571151	66192..70991	2.54086e-24	119	121	22	18	13	129
EHI_110440	DS571151	71034..72023	0.712894	35	18	34	26	26	26
EHI_110450	DS571151	72717..73542	0.86096	37	31	35	27	39	48
EHI_110460	DS571151	73678..74238	0.710604	120	114	111	119	98	148
EHI_110470	DS571151	complement(74296..75315)	0.867599	45	47	51	48	34	58
EhSINE3_28	DS571151	77357..77805	#N/A	0	0	0	0	0	0
EHI_110480.1	DS571151	78903..80114	2.32648e-07	13	11	84	53	36	20
EHI_110490	DS571151	complement(80206..81609)	0.367088	251	217	305	281	222	249
EHI_110500	DS571151	complement(81765..83099)	0.561513	231	180	232	313	133	199
EHI_110510	DS571151	complement(83489..84844)	0.971589	498	399	451	473	436	568
EHI_110520	DS571151	complement(84994..86340)	0.0176773	1879	1622	942	946	1452	2012
EhLINE1_411	DS571151	complement(86801..87021)	#N/A	0	0	0	0	0	0
EhLINE1_410	DS571151	complement(86801..87227)	#N/A	0	0	0	0	0	0
EhLINE1_412	DS571151	complement(87245..88937)	0.945995	3	1	1	0	4	2
EhSINE1_255	DS571151	complement(88957..89502)	0.457185	150	160	196	235	146	215
EHI_110530	DS571151	89588..91072	0.337984	288	254	348	329	273	305
EHI_110540	DS571151	complement(91425..93677)	0.996796	119	102	118	129	77	123
EHI_110550	DS571151	93928..95420	0.888398	79	69	74	72	70	91
EhLINE1_413	DS571151	95515..96179	#N/A	2	0	0	0	1	0
EhRC4_439	DS571151	complement(97591..98044)	0.828754	3	2	0	2	2	1
EHI_110560	DS571151	complement(98241..105419)	0.650062	174	154	144	166	116	168
EHI_110570	DS571151	complement(105625..106281)	0.352299	1357	1133	994	922	1155	1491
EHI_110580.1	DS571151	106594..108927	0.765255	72	57	70	80	58	75
EHI_110590	DS571151	109484..112015	0.250006	104	76	74	81	43	89
EHI_110600	DS571151	112128..112445	0.460861	11	18	21	34	17	26
EHI_110610	DS571151	complement(112628..113176)	0.000354387	43	40	96	84	54	47
EHI_110620	DS571151	114861..115319	0.00924403	190	161	336	392	166	226
EHI_C00023	DS571151	115545..115706	0.855625	8	9	10	8	11	10
EHI_110630.1	DS571151	complement(116868..118155)	#N/A	0	0	0	0	0	0
EHI_110640	DS571151	118983..119592	#N/A	0	0	0	0	0	0
EhSINE1_256	DS571151	complement(119749..120322)	0.951009	46	47	58	32	33	40
EHI_110650	DS571151	120524..125716	0.236999	33	22	22	12	15	26
EHI_110660	DS571151	complement(125808..127028)	0.529849	41	36	26	37	31	47
EHI_110670	DS571151	complement(127120..127701)	0.113077	87	89	68	69	52	95
EHI_110680	DS571151	127985..129130	0.515257	291	251	384	280	274	331
EHI_110690	DS571151	complement(129161..130261)	0.469234	548	434	421	477	391	587
EHI_110700	DS571151	130951..132525	0.993389	17	17	10	18	22	19
EHI_110710	DS571151	complement(133190..133900)	0.104864	105	109	66	70	79	116
EHI_110720	DS571151	complement(134003..134782)	0.75172	2473	2331	2038	2856	1736	2680
EHI_110730	DS571151	complement(136182..137645)	0.0179875	288	256	230	151	172	329
EhSINE2_148	DS571151	complement(138602..139467)	0.872009	66	93	98	85	76	101
EHI_110740	DS571151	140538..143129	0.16814	46700	38353	29039	44602	26468	47572
EHI_110750	DS571151	complement(143283..145220)	0.390135	1123	1017	901	720	1029	1285
EhRC4_440	DS571151	145429..145696	#N/A	0	0	0	0	0	0
EHI_110760	DS571151	complement(145688..147046)	0.515257	12	13	25	15	12	15
EHI_110770	DS571151	complement(147138..147536)	0.740485	7	6	8	11	3	5
EHI_110780	DS571151	148533..149870	0.435315	150	128	197	144	119	134
EhSINE1_257	DS571151	complement(150145..150737)	0.458071	17	14	31	11	20	14
EHI_110790	DS571151	complement(150989..152897)	0.964531	211	179	222	214	161	252
EHI_110800	DS571151	complement(153567..154234)	#N/A	0	0	0	0	0	0
EhSINE1_258	DS571151	complement(154349..154896)	0.359796	314	279	211	356	199	397
EHI_110810	DS571151	155120..158269	0.0233301	2390	2004	1576	1609	1527	2482
EhRC4_441	DS571151	158447..158718	#N/A	0	0	0	0	0	0
EHI_110820	DS571151	complement(158739..160199)	0.343763	139	145	216	126	162	154
EHI_110830.1	DS571151	161240..162661	0.103765	211	178	303	264	200	230
EhRC4_442	DS571151	163056..163299	#N/A	0	0	0	0	0	0
EHI_110840	DS571151	complement(163394..166291)	0.00351911	48	54	163	51	118	61
EhLINE2_289	DS571151	complement(167064..170828)	0.968588	6	3	7	1	3	2
EhRC4_443	DS571151	170863..171998	#N/A	0	0	0	0	0	0
EhLINE3_54	DS571151	171995..172042	#N/A	0	0	0	0	0	0
EHI_049280	DS571152	23..862	0.774321	5	6	4	6	4	8
EHI_049290	DS571152	complement(3000..3374)	0.322798	61	49	83	61	67	69
EHI_049300.1	DS571152	complement(3628..5461)	0.638792	206	192	181	193	146	208
EHI_049310	DS571152	6177..7904	0.655881	212	150	244	234	151	241
EHI_049320	DS571152	complement(8417..10585)	0.602344	163	173	161	164	150	225
EHI_049330	DS571152	11041..11719	0.923948	629	595	661	671	485	747
EHI_049340.1	DS571152	11830..12540	0.413399	69	69	56	50	72	99
EHI_049350	DS571152	12715..14388	0.0415655	525	446	391	362	328	604
EHI_049360	DS571152	14512..14936	0.404186	36	32	29	29	26	47
EHI_049370	DS571152	15041..15341	0.326195	20	19	23	23	34	20
EHI_049380	DS571152	16717..17982	0.152006	55	39	85	91	36	61
EhERE2_198	DS571152	complement(18750..19750)	#N/A	0	0	0	0	0	0
EHI_C00030	DS571152	21159..21359	0.872849	0	2	0	1	4	2
EHI_049390	DS571152	complement(21478..22386)	0.886185	85	88	89	98	79	123
EHI_049400	DS571152	22479..23333	0.685338	309	319	225	301	314	371
EhLINE1_182	DS571152	24205..26561	0.662416	1	1	4	3	0	2
EHI_049410.1	DS571152	complement(27650..29282)	0.54981	18	27	26	11	9	21
EHI_049420.1	DS571152	29355..29969	0.784285	19	23	15	19	12	15
EHI_049430	DS571152	complement(29986..31038)	0.931938	331	317	345	382	197	338
EHI_049440	DS571152	complement(31993..32343)	0.895031	21	17	11	11	23	15
EHI_049450	DS571152	34935..36030	0.856215	87	87	75	81	78	89
EHI_049460	DS571152	36112..37374	0.467416	70	55	79	75	63	71
EHI_049470	DS571152	complement(40239..43025)	0.364337	113	88	135	120	117	125
EHI_049480.1	DS571152	43253..45397	0.00183682	149	119	207	245	159	158
EHI_049490	DS571152	complement(45522..46319)	0.457596	78	57	57	65	31	62
EHI_049500	DS571152	complement(49492..50493)	0.919716	84	73	90	65	67	86
EHI_049510	DS571152	complement(50605..51444)	0.0928132	98	81	150	147	94	122
EHI_049520	DS571152	complement(51868..53071)	0.64648	75	54	87	73	58	77
EHI_049530	DS571152	53174..53573	0.447527	12	11	19	10	26	17
EHI_049540	DS571152	53749..54937	0.124601	30	24	15	22	15	36
EHI_049550	DS571152	54969..55355	0.552047	7	7	5	3	4	6
EhLINE2_122	DS571152	complement(55367..55698)	#N/A	0	0	0	0	0	0
EHI_049560.1	DS571152	55809..56951	0.466954	72	56	120	68	53	80
EHI_049570	DS571152	57170..59170	0.0744852	455	355	341	330	253	489
EHI_049580	DS571152	59314..60852	0.902796	100	85	107	110	83	122
EHI_049590.1	DS571152	complement(61213..63516)	0.774475	197	162	192	192	134	227
EHI_049600	DS571152	63605..64789	0.588155	99	82	67	82	71	86
EHI_049610.1	DS571152	66990..68983	0.815904	548	487	541	693	243	603
EHI_049620	DS571152	complement(69033..70079)	0.970776	8000	7188	6472	4697	10505	9120
EHI_049630.1	DS571152	complement(70428..71039)	0.483681	100	91	101	119	100	96
EHI_049640	DS571152	72050..75412	0.418953	708	631	584	666	460	753
EHI_049650	DS571152	complement(75499..80898)	1.93225e-05	314	239	660	533	346	315
EHI_049660	DS571152	complement(82683..83777)	0.212049	328	290	242	261	250	383
EHI_049670	DS571152	complement(84169..86637)	0.000266646	21331	17916	11065	15082	10184	21470
EHI_049680	DS571152	90256..92985	0.630439	1523	1281	1458	1208	1149	1640
EHI_049690	DS571152	complement(93787..94653)	0.478154	4507	3969	1680	3158	5003	5314
EhLINE2_123	DS571152	complement(95181..99148)	0.9416	3	2	3	1	1	1
EHI_049700	DS571152	99326..100639	0.255206	51	46	77	65	38	43
EHI_049710	DS571152	complement(101617..103116)	0.84231	137	130	107	140	110	133
EHI_049720	DS571152	complement(103268..104371)	0.7043	118	128	90	146	89	135
EHI_049730	DS571152	complement(104632..105768)	0.0451901	180	160	301	255	174	218
EHI_049740	DS571152	complement(105915..106949)	0.993389	222	178	218	194	155	200
EHI_049750	DS571152	107086..108775	0.994298	48	46	55	45	40	55
EHI_049760.1	DS571152	109687..111261	0.766163	29	41	53	31	50	58
EHI_049770	DS571152	complement(111729..115184)	0.0183709	547	492	296	338	354	507
EHI_049780	DS571152	116126..117805	0.583543	77	63	58	76	53	87
EHI_049790	DS571152	118911..120368	0.560032	433	412	440	380	279	465
EHI_049800	DS571152	complement(120538..121281)	0.378792	17	14	21	22	14	9
EHI_049810	DS571152	complement(121703..124036)	0.55274	1	0	1	2	2	1
EhSINE3_12	DS571152	complement(124415..124794)	#N/A	0	1	0	2	0	1
EHI_049820	DS571152	125000..127111	2.14852e-05	98	88	292	171	137	130
EHI_049830	DS571152	127577..129087	0.880325	68	65	67	76	56	88
EHI_049850.1	DS571152	complement(129245..131151)	0.9416	31	17	39	25	18	36
EHI_049860	DS571152	131402..132319	0.557789	112	80	118	129	92	123
EHI_049870	DS571152	132630..133574	0.8904	18	14	12	19	20	27
EHI_049880	DS571152	133696..133998	0.235939	32	28	16	24	18	31
EHI_049890.1	DS571152	complement(134205..135181)	0.744293	29	23	31	30	27	31
EHI_C00027	DS571152	135228..135558	0.841184	25	25	33	18	24	37
EHI_049900	DS571152	complement(135657..137288)	0.30289	84	95	147	150	54	91
EHI_049910	DS571152	138327..139616	0.260794	1512	1252	1166	1243	1098	1691
EHI_049920	DS571152	139937..141316	0.906609	1621	1434	1738	1349	1370	1824
EHI_049930	DS571152	complement(142212..143189)	0.982882	24	23	12	22	25	15
EHI_049940	DS571152	complement(143306..145432)	0.478154	351	338	399	414	361	399
EHI_049950	DS571152	complement(145513..147144)	0.33829	833	684	644	676	600	878
EHI_C00028	DS571152	149087..149334	0.840749	13	4	8	4	8	8
EHI_049960	DS571152	149515..151803	0.602049	12	9	9	10	8	17
EHI_049970	DS571152	152540..153519	0.787732	147	98	149	117	147	170
EhERE2_199	DS571152	155857..156483	#N/A	0	0	0	0	0	0
EHI_C00029	DS571152	157409..157656	0.895995	7	4	7	5	8	8
EhLINE2_124	DS571152	complement(157741..158654)	#N/A	0	1	0	0	0	0
EHI_049980	DS571152	complement(159292..159373)	#N/A	0	0	0	0	0	0
EHI_049990	DS571152	163100..163618	#N/A	0	0	0	0	0	0
EHI_050000	DS571152	164576..165112	#N/A	0	0	0	0	0	0
EhERE2_92	DS571153	complement(1..406)	#N/A	0	0	0	0	0	0
EHI_022600	DS571153	complement(1373..1978)	0.000154655	102	108	516	177	143	134
EhSINE1_62	DS571153	2279..2791	#N/A	2	0	0	0	0	0
EhSINE2_40	DS571153	2892..3111	#N/A	0	0	0	0	0	0
EHI_022610	DS571153	complement(4331..5245)	0.753128	59	45	41	58	50	36
EHI_C00034	DS571153	6767..6991	1.41809e-13	83	72	260	173	189	70
EhRC4_83	DS571153	7503..10800	0.827205	5	1	3	2	5	2
EhSINE1_63	DS571153	complement(10789..11052)	#N/A	1	0	0	0	0	0
EhSINE2_41	DS571153	11064..11572	#N/A	0	0	1	0	0	0
EHI_022620	DS571153	complement(13738..16338)	#N/A	2	0	0	0	0	0
EhLINE1_81	DS571153	complement(17188..18654)	0.140783	5	2	0	0	0	8
EhLINE1_82	DS571153	21757..23105	0.608333	1	2	1	1	0	2
EHI_022730	DS571153	23458..24237	0.868791	110	71	103	91	70	115
EHI_022840	DS571153	24252..24852	0.526504	15	14	9	6	10	9
EHI_022850	DS571153	24930..26459	0.333906	43	44	71	57	39	48
EHI_022860	DS571153	complement(26503..28284)	0.951009	69	52	70	57	61	83
EHI_022870	DS571153	28502..29461	0.412932	151	157	99	154	110	152
EHI_022880	DS571153	complement(29477..30343)	0.2415	261	240	215	246	147	304
EHI_022890	DS571153	30437..31057	0.753569	403	358	362	328	333	408
EHI_022900	DS571153	31305..31511	0.856457	4	2	11	2	3	8
EHI_022910	DS571153	complement(31589..32332)	0.868299	51	65	71	69	44	69
EHI_022920	DS571153	complement(32402..33046)	0.401079	34	27	25	17	29	39
EHI_022930	DS571153	complement(33101..33773)	0.366955	62	46	37	38	40	49
EHI_022940	DS571153	33885..37397	0.944522	829	696	877	805	620	963
EHI_022950	DS571153	complement(38446..39549)	0.0244761	1519	1408	1802	2298	2022	1807
EHI_022960	DS571153	complement(40099..41511)	0.949619	2107	1815	2204	1958	1770	2283
EHI_022970	DS571153	43294..43791	0.755926	574	503	501	593	425	652
EHI_022980	DS571153	44057..45040	0.815904	868	788	791	726	750	892
EHI_022990.1	DS571153	complement(45103..46431)	0.787249	5	6	5	7	9	7
EHI_022990.2	DS571153	complement(47902..48174)	#N/A	0	0	1	0	0	0
EhLINE2_65	DS571153	complement(48237..51673)	0.379701	96	88	60	78	87	117
EHI_023000	DS571153	51987..52432	0.528935	61	49	45	58	31	62
EHI_023010.1	DS571153	52635..54997	0.0422586	369	348	267	317	206	436
EHI_023020	DS571153	55842..56585	0.953442	374	350	424	393	293	434
EHI_023030	DS571153	56659..57867	0.902984	121	97	117	141	95	144
EHI_023040	DS571153	complement(58321..59046)	0.334327	110	94	98	62	75	115
EHI_023050	DS571153	complement(59211..62741)	0.370114	119	111	155	152	100	129
EHI_023060	DS571153	complement(63440..64174)	0.512546	83	72	120	97	81	112
EHI_023070	DS571153	complement(64260..64910)	0.253277	695	617	558	554	551	848
EHI_023080	DS571153	65029..66306	0.955841	436	409	470	433	333	443
EHI_023090	DS571153	complement(67263..68792)	0.0265608	508	468	932	828	421	588
EHI_023100	DS571153	70214..71293	0.201241	14	10	7	9	5	17
EHI_023110	DS571153	complement(71373..72473)	0.704949	7450	6451	7249	9039	6189	8202
EHI_023120	DS571153	73149..74752	0.0587927	286	231	342	439	327	353
EHI_023130	DS571153	75878..77191	0.324358	278	221	259	153	203	318
EHI_023140.1	DS571153	77541..80436	0.969595	536	465	606	574	346	584
EHI_023150	DS571153	80545..82518	0.0375397	18	14	42	26	22	18
EHI_023160	DS571153	complement(83554..85125)	0.735306	19	20	16	20	12	22
EHI_023170.1	DS571153	85236..86759	0.762518	79	53	60	59	52	66
EHI_023180.1	DS571153	complement(86825..87873)	0.859663	124	131	109	141	128	126
EHI_023190	DS571153	88029..89489	0.202467	48	33	50	63	47	41
EHI_023200	DS571153	complement(89557..91458)	0.568231	76	42	65	89	48	65
EHI_023210	DS571153	91843..92760	0.644207	46	45	43	35	37	50
EHI_023220	DS571153	93010..93204	0.507141	4974	4213	3969	4593	3538	5207
EHI_023230	DS571153	complement(94577..94933)	0.96186	7905	6914	6771	8400	6266	8181
EHI_023240	DS571153	95352..96503	0.588208	90	89	75	89	69	104
EHI_023250.1	DS571153	97509..97946	0.721389	6	7	7	8	6	4
EhSINE1_64	DS571153	complement(98746..99326)	0.86199	2	1	3	1	0	0
EHI_023260	DS571153	complement(99799..100971)	0.514294	352	346	548	402	296	438
EHI_023270	DS571153	complement(101187..103919)	0.443001	444	398	421	413	277	527
EHI_023280	DS571153	104248..104787	0.310229	0	0	3	1	2	1
EHI_023290	DS571153	105259..106326	0.913257	4	4	4	3	3	4
EHI_023300	DS571153	complement(106421..108115)	0.936299	879	780	1073	743	665	901
EHI_023310	DS571153	108305..110187	0.836556	151	109	152	150	108	153
EHI_023320	DS571153	complement(110262..113348)	0.412937	762	630	661	705	471	853
EHI_023330.1	DS571153	complement(113553..116798)	5.67593e-07	457	401	1002	659	1307	565
EHI_023340	DS571153	116937..118913	0.375403	137	115	177	166	101	139
EHI_023350	DS571153	119198..120187	0.324929	49	41	34	46	33	67
EHI_023360	DS571153	complement(120281..121771)	0.905594	1936	1713	2131	1885	1729	2307
EHI_C00031	DS571153	complement(122236..122442)	0.975776	143	129	130	206	71	145
EHI_C00032	DS571153	complement(122867..123145)	0.184197	19	15	10	13	8	23
EHI_023370	DS571153	complement(123308..124936)	0.212853	311	262	222	243	229	354
EHI_C00033	DS571153	125419..125789	0.174208	50	39	17	39	29	51
EHI_023380	DS571153	126010..128961	0.644147	31	30	32	33	27	55
EHI_023390	DS571153	complement(129032..130597)	0.819431	65	50	67	74	51	76
EHI_023400	DS571153	complement(131597..131782)	3.58602e-06	2	2	32	44	10	4
EHI_023410	DS571153	complement(132603..133932)	0.517675	506	434	479	530	250	576
EhLINE2_66	DS571153	complement(137388..137732)	#N/A	0	1	0	0	0	1
EHI_023420	DS571153	137797..139089	#N/A	0	0	3	0	0	0
EHI_023430	DS571153	141655..144270	0.613129	689	564	825	738	582	819
EHI_023440	DS571153	complement(144500..145096)	0.856457	8	12	9	9	5	8
EHI_023450	DS571153	145274..145897	0.605753	50	36	34	41	38	55
EhLINE1_83	DS571153	complement(146745..148734)	#N/A	1	0	0	1	1	2
EhRC4_84	DS571153	complement(150304..150656)	#N/A	0	0	0	0	0	0
EHI_023460	DS571153	complement(151307..152623)	0.354363	60	50	68	75	55	61
EHI_023470	DS571153	complement(153175..154407)	0.943931	1069	919	1026	1187	720	1160
EHI_023480	DS571153	154715..157531	0.901239	498	379	433	479	353	510
EHI_023490	DS571153	complement(158062..159807)	0.0772523	436	360	306	292	259	399
EHI_023500	DS571153	161806..162267	0.349249	1806	1567	1522	1600	1211	1977
EHI_178440.1	DS571154	complement(740..8410)	0.147091	508	384	645	548	436	465
EHI_178450	DS571154	8856..10736	9.82569e-06	358	343	638	685	497	412
EHI_178460	DS571154	10876..11451	0.0026584	647	554	949	793	809	620
EhLINE1_647	DS571154	complement(11558..11774)	0.297394	5	2	1	0	1	2
EhLINE1_648	DS571154	11775..16513	1.87477e-26	110	134	19	15	9	152
EHI_178470	DS571154	17840..20527	0.0877182	9553	7707	11222	11997	9734	10650
EHI_178480	DS571154	complement(20617..21370)	0.00292431	67	66	109	108	90	57
EHI_178490	DS571154	23013..23792	0.875469	889	772	646	965	752	966
EHI_178500	DS571154	23906..24388	0.538132	49	53	48	72	52	50
EhLINE1_649	DS571154	complement(25153..25877)	0.449985	2	3	2	0	0	2
EHI_178510	DS571154	26530..28695	0.0187129	87	72	140	145	88	105
EHI_178520	DS571154	complement(28800..31547)	0.00889722	20	12	60	21	28	16
EhLINE2_467	DS571154	complement(32320..32604)	#N/A	0	0	0	0	0	0
EHI_178530	DS571154	33367..34218	0.263895	42	22	59	44	26	29
EHI_178540	DS571154	complement(34331..34765)	0.0293437	22	17	48	39	30	32
EHI_178550	DS571154	35176..36686	0.149254	9	12	16	24	16	12
EHI_178560	DS571154	37024..37704	0.397466	451	415	519	481	531	534
EHI_178570	DS571154	complement(37738..39348)	1.19847e-08	314	273	782	793	410	363
EhLINE1_650	DS571154	complement(39599..39874)	#N/A	0	0	0	0	0	0
EhLINE1_651	DS571154	complement(39975..41572)	0.571745	2	5	5	1	7	0
EHI_178580	DS571154	41929..46005	0.975314	2530	1950	3504	1542	1696	2713
EHI_178590	DS571154	complement(47314..47964)	0.013167	672	595	446	511	339	704
EHI_178600.1	DS571154	48498..49193	0.859663	22	23	29	27	13	22
EHI_C00037	DS571154	complement(49560..49751)	0.18383	13	11	30	29	9	15
EHI_178610	DS571154	complement(49977..55427)	0.0017708	143	139	284	387	148	202
EHI_178620	DS571154	complement(55613..56023)	0.576251	275	242	313	305	228	283
EHI_178630	DS571154	56176..57182	0.529849	25	28	35	44	18	29
EHI_178640	DS571154	complement(57723..58031)	0.944963	13	8	8	16	11	18
EHI_178650	DS571154	complement(58172..59710)	0.705635	218	171	237	222	187	243
EHI_178660	DS571154	59794..60483	0.3354	111	105	146	127	135	140
EHI_178670	DS571154	complement(60516..61439)	0.0949782	316	278	375	422	324	338
EHI_178680	DS571154	complement(61736..62398)	0.181641	115	120	93	96	84	139
EHI_178690	DS571154	62667..67097	0.290673	157	103	115	112	89	157
EHI_178700.1	DS571154	67213..68403	0.730233	72	45	71	71	50	68
EHI_178710.1	DS571154	complement(68433..69746)	0.0016636	133	91	57	46	69	120
EHI_178720.1	DS571154	70030..71481	0.42697	188	178	181	188	123	239
EHI_178720.2	DS571154	71688..76481	0.00246682	643	469	344	406	350	692
EHI_178730	DS571154	77338..78543	1.9982e-05	154	133	76	89	42	151
EHI_C00038	DS571154	78745..79044	0.311552	60	60	74	99	59	76
EHI_178740	DS571154	complement(79242..79738)	0.644147	209	200	192	213	156	248
EHI_178750	DS571154	80236..80919	0.816468	226	206	246	273	156	239
EHI_178760	DS571154	81211..82767	0.595899	42	34	37	55	31	31
EHI_178770	DS571154	complement(82818..83855)	0.836557	73	58	71	80	40	85
EHI_178780	DS571154	83895..86760	0.314741	219	165	203	185	120	269
EHI_178790	DS571154	87237..88007	0.660961	22	15	13	23	4	17
EHI_178800.1	DS571154	88165..89214	0.883937	8	4	7	4	1	3
EHI_178810	DS571154	complement(89271..93854)	0.89636	647	482	575	657	435	698
EHI_178820	DS571154	94492..96108	0.7434	148	156	240	148	122	188
EHI_178830.1	DS571154	96203..97996	0.529761	337	256	318	459	247	348
EhRC4_728	DS571154	98619..98983	#N/A	0	0	0	0	0	0
EHI_178840	DS571154	99275..100483	0.15164	34	33	41	71	40	43
EHI_178850	DS571154	complement(100509..101693)	0.172834	527	409	464	257	328	530
EHI_178860	DS571154	101914..103185	0.0218953	83	55	99	90	85	44
EHI_178870	DS571154	103343..105442	0.892837	573	494	554	613	370	608
EHI_178880	DS571154	105661..106575	0.164966	271	249	233	216	195	365
EHI_178890	DS571154	106743..107384	0.691154	479	398	490	480	402	461
EHI_178900	DS571154	complement(107607..109175)	0.518298	29	24	19	17	19	23
EHI_178910	DS571154	complement(109307..110095)	0.724629	111	122	111	95	100	123
EHI_178920	DS571154	110401..111462	0.963091	690	611	681	767	540	782
EHI_178930	DS571154	complement(111536..112282)	0.838102	35	39	59	42	28	52
EHI_178940	DS571154	112335..113066	0.195869	214	183	275	199	240	202
EHI_178950	DS571154	complement(114577..114659)	#N/A	0	0	0	0	0	0
EHI_178960	DS571154	complement(115242..117383)	0.65791	21126	17669	19989	15564	17382	23176
EHI_178970.1	DS571154	118059..119795	0.955114	562	509	574	561	473	662
EHI_178980.1	DS571154	complement(120899..122530)	0.662676	122	113	156	133	115	153
EHI_178980.2	DS571154	complement(122543..124390)	0.268539	15	12	21	41	18	27
EHI_178990	DS571154	complement(124484..125446)	0.901239	72	66	67	78	52	63
EHI_179000	DS571154	125651..126208	0.611984	4473	4086	4283	4070	3330	4993
EHI_179010	DS571154	complement(126295..127500)	0.360349	218	173	261	277	178	250
EHI_179020.1	DS571154	127749..129206	0.778191	160	168	172	226	128	189
EHI_179030	DS571154	complement(129247..130815)	0.233284	73	43	76	91	62	72
EHI_179040	DS571154	complement(130859..132519)	0.128749	148	122	155	188	148	138
EHI_179050	DS571154	132712..133338	0.259368	154	125	164	145	182	146
EhRC4_729	DS571154	complement(133991..134424)	#N/A	0	0	0	0	0	0
EhSINE1_384	DS571154	complement(134419..134922)	#N/A	0	0	0	0	0	0
EhRC4_730	DS571154	complement(135937..136513)	#N/A	0	0	1	0	0	0
EHI_179060.1	DS571154	complement(137545..139831)	0.565104	90	78	82	85	42	87
EHI_179070	DS571154	complement(139912..141174)	0.263866	0	3	4	6	4	2
EHI_179080	DS571154	141388..142821	0.00141521	354	312	703	498	416	387
EHI_179090	DS571154	complement(142886..151593)	0.912689	309	249	306	333	225	333
EHI_C00035	DS571154	complement(151938..152177)	0.0348679	156	149	87	127	95	172
EHI_C00036	DS571154	152409..152678	0.610994	69	55	51	52	47	59
EHI_179100	DS571154	152797..154635	0.858329	99	87	100	66	72	81
EhLINE1_652	DS571154	complement(154706..154916)	#N/A	0	2	1	0	0	2
EhLINE3_87	DS571154	154905..156234	0.221762	24	14	6	6	9	6
EhLINE3_88	DS571154	156444..157173	#N/A	0	1	0	0	0	0
EhRC4_731	DS571154	157213..159841	0.875681	0	2	1	1	3	5
EhLINE2_231	DS571155	complement(352..519)	#N/A	0	0	0	0	0	0
EHI_091940	DS571155	complement(579..2159)	0.671139	282	267	233	258	222	286
EHI_091950	DS571155	2257..5553	0.459263	70	47	42	48	42	57
EHI_091960	DS571155	complement(5592..6077)	0.236444	0	8	31	0	3	0
EHI_092070	DS571155	6355..6969	0.71227	83	61	73	84	64	69
EHI_092080	DS571155	complement(7069..8517)	9.80076e-05	9202	8048	4813	5137	5071	8892
EhERE2_370	DS571155	complement(11672..13599)	#N/A	0	0	0	0	0	0
EhLINE1_338	DS571155	complement(14730..15942)	#N/A	0	1	0	0	0	0
EHI_092090	DS571155	complement(16096..18495)	0.00315921	155	163	114	110	87	198
EHI_092100	DS571155	complement(18708..19001)	0.537298	4	3	1	2	1	2
EhSINE2_121	DS571155	19647..19873	#N/A	0	0	0	0	0	0
EHI_092110	DS571155	20446..20616	0.136764	388	326	290	294	236	397
EHI_092120	DS571155	complement(20947..21243)	0.798518	1574	1463	1624	1441	1173	1690
EHI_092130	DS571155	complement(21368..21775)	0.88858	68	79	65	71	59	69
EHI_092140	DS571155	22180..23006	0.360405	493	481	437	418	380	571
EHI_092150	DS571155	23095..23976	0.606135	57	58	69	70	54	65
EHI_092160	DS571155	24987..25556	0.636245	96	68	101	115	72	104
EHI_092170	DS571155	25857..26495	0.911894	319	284	275	360	231	340
EHI_092180	DS571155	complement(26716..27267)	#N/A	1	0	0	0	0	0
EHI_092190	DS571155	complement(27900..29363)	0.0207507	112	87	241	121	116	115
EHI_092200	DS571155	complement(29691..31157)	0.725639	114	101	153	92	101	118
EHI_092210	DS571155	31336..32367	0.806313	9	7	8	11	11	11
EHI_092220	DS571155	complement(32415..36350)	0.522463	91	62	71	75	51	90
EHI_092230	DS571155	36542..37396	0.320706	82	69	63	65	55	89
EHI_092240	DS571155	37492..38397	0.0720772	29	14	5	16	8	25
EHI_092250.1	DS571155	38674..41688	0.0760653	16	21	8	11	9	22
EHI_092260	DS571155	41720..43921	0.335281	39	25	7	28	19	24
EhLINE1_339	DS571155	43960..45908	1.57891e-14	101	88	4	0	0	99
EhLINE1_340	DS571155	46009..46773	#N/A	0	1	0	0	0	0
EhLINE1_341	DS571155	46874..47598	#N/A	0	0	0	0	0	0
EHI_092270.1	DS571155	complement(48004..48572)	0.637364	98	91	91	85	96	143
EhLINE1_342	DS571155	complement(48675..53436)	0.883273	4	6	1	8	3	5
EHI_092280	DS571155	53656..54555	0.000154226	206	178	109	106	116	206
EHI_092290	DS571155	54788..58592	0.45458	1451	1187	1356	922	1094	1530
EHI_092300	DS571155	complement(59799..63704)	0.123132	8	9	34	21	6	13
EHI_092310	DS571155	65217..67667	0.000189481	6	0	79	12	15	9
EHI_092320	DS571155	67967..68368	0.542893	27	28	34	31	29	27
EHI_092330	DS571155	complement(68425..69618)	0.553491	34	40	42	39	49	39
EHI_092340	DS571155	69789..70034	0.495999	3	2	5	4	5	3
EHI_092350	DS571155	70239..70628	0.430759	7	11	20	23	13	22
EHI_092360	DS571155	complement(71513..79967)	0.0395308	263	218	182	142	159	238
EHI_092370	DS571155	80315..80656	0.127547	335	292	270	249	215	376
EhRC4_362	DS571155	82637..84188	0.230714	19	19	30	21	35	22
EhSINE1_213	DS571155	84195..84345	#N/A	0	0	0	0	0	0
EhLINE1_343	DS571155	complement(84542..84887)	0.570711	2	5	3	0	1	2
EhSINE1_214	DS571155	complement(84915..85338)	0.582882	5	4	7	0	3	9
EhSINE1_215	DS571155	85325..85541	#N/A	0	1	0	0	0	0
EhLINE2_232	DS571155	85580..90251	0.256273	24	16	12	15	13	29
EhRC4_363	DS571155	90936..91596	#N/A	0	0	1	0	1	0
EhSINE1_216	DS571155	91603..91753	#N/A	0	0	0	0	0	0
EhLINE1_344	DS571155	complement(91950..92198)	#N/A	0	0	0	0	0	0
EhLINE2_233	DS571155	92206..96814	0.618386	8	11	21	10	7	11
EHI_092380.1	DS571155	complement(96869..98461)	0.615144	125	111	124	194	86	134
EHI_092390	DS571155	98764..100035	0.0527763	918	784	1212	1252	821	869
EHI_092400	DS571155	101159..101728	0.829573	35	21	28	24	22	30
EHI_092410	DS571155	102226..102717	0.766496	2	0	8	0	0	3
EHI_092420	DS571155	103004..104398	0.291815	540	433	464	430	333	592
EHI_092430	DS571155	complement(104483..104887)	0.785486	3841	3493	3894	3527	2952	4285
EHI_092440	DS571155	105048..105446	#N/A	0	0	0	0	0	0
EHI_092450	DS571155	106039..107151	0.0490932	2394	2088	2261	1430	1063	2415
EHI_092460	DS571155	complement(107255..107937)	0.785486	56	51	54	31	51	54
EHI_092470	DS571155	108386..108556	0.351076	415	369	548	449	368	426
EHI_092480	DS571155	108940..110292	0.678684	55	43	57	53	61	63
EHI_092490	DS571155	complement(110423..111772)	3.47854e-06	1203	1006	2220	2556	1345	1289
EhLINE1_345	DS571155	complement(112014..113498)	0.88858	3	2	6	1	0	4
EHI_092500	DS571155	complement(114583..115770)	0.828275	1283	1105	1148	1200	962	1294
EHI_092510	DS571155	116033..116872	0.0605228	529	453	688	678	533	547
EHI_092520	DS571155	complement(119589..120359)	0.0876213	216	201	320	281	231	242
EHI_092530	DS571155	complement(120555..121748)	0.00666316	304	279	408	580	319	313
EhSINE2_122	DS571155	complement(121953..122481)	#N/A	3	1	0	1	0	0
EhLINE2_234	DS571155	122484..122949	#N/A	0	0	0	0	1	0
EHI_092540	DS571155	122963..124567	0.342026	22	15	38	24	24	28
EHI_092550	DS571155	124697..125857	0.0370603	57	41	59	81	89	60
EHI_092560	DS571155	125995..126966	0.598	61	48	46	80	54	55
EHI_092570	DS571155	complement(127002..127826)	#N/A	0	0	0	0	0	0
EHI_C00039	DS571155	127881..128138	0.0528667	19	18	33	32	27	19
EHI_092580	DS571155	complement(128317..128937)	0.590733	210	171	200	181	127	219
EHI_092590	DS571155	130495..131960	0.0317773	63	44	127	78	52	61
EHI_092600	DS571155	132082..133218	0.0572604	483	421	639	662	495	523
EHI_092610	DS571155	133321..134118	0.217434	81	65	58	57	56	89
EHI_092620	DS571155	134401..135648	0.447933	1539	1314	2095	1585	1322	1754
EHI_092630	DS571155	135760..136167	0.000828763	29	21	67	70	31	29
EHI_092640	DS571155	136419..137780	0.00595769	2440	2045	3465	3305	2888	2705
EHI_092650	DS571155	complement(138478..139893)	1.44148e-05	525	466	843	1189	625	555
EHI_092660	DS571155	complement(140185..143535)	0.0719856	443	366	648	429	496	430
EHI_092670	DS571155	complement(143728..144633)	0.226523	18	24	34	29	35	30
EHI_092680	DS571155	145036..146238	0.504134	3229	2861	3045	2705	2491	3768
EHI_092690	DS571155	146387..147709	0.00217957	144	131	218	221	167	164
EHI_092700	DS571155	148331..148813	0.835329	4	8	12	4	1	1
EHI_092710	DS571155	151708..152091	0.0237605	21	20	35	30	38	18
EHI_092720	DS571155	complement(152126..152879)	0.00102304	100	97	177	157	144	110
EHI_092730.1	DS571155	153308..154022	0.0784718	154	138	179	186	198	161
EhRC4_749	DS571156	46..1639	#N/A	0	0	0	1	0	0
EhLINE1_668	DS571156	2335..2772	#N/A	0	0	0	0	0	0
EHI_182460	DS571156	complement(3538..4713)	0.000712481	34	39	93	101	40	43
EHI_182470	DS571156	6215..6595	0.952389	402	364	435	433	287	477
EHI_182480	DS571156	complement(6745..8340)	0.966019	728	577	603	704	679	807
EHI_182490	DS571156	8593..10182	0.670553	21	15	32	26	14	27
EHI_182500	DS571156	complement(10698..12182)	0.621159	86	55	83	78	69	75
EHI_182510	DS571156	complement(12402..13544)	0.821078	149	123	125	130	137	120
EHI_182520	DS571156	13678..14718	0.0881943	880	803	1033	1058	1270	1044
EHI_182530	DS571156	complement(14749..15186)	0.957507	25	26	31	35	19	37
EHI_182540	DS571156	complement(16085..16654)	0.967774	2	3	7	2	1	5
EHI_182550	DS571156	complement(17193..17849)	0.737444	524	454	470	471	365	511
EHI_182560	DS571156	complement(18060..18716)	0.63146	436	425	478	542	366	455
EHI_182570	DS571156	complement(18858..20660)	0.80521	183	148	207	166	178	224
EHI_182580.1	DS571156	20889..21875	0.921485	18	16	15	16	19	16
EHI_182590	DS571156	complement(21973..22167)	0.672331	1228	1118	1316	1379	991	1238
EHI_182600	DS571156	complement(22322..23525)	0.905507	590	529	674	642	499	756
EHI_182610	DS571156	complement(23761..24264)	0.901294	51	52	53	66	35	53
EHI_182620	DS571156	complement(25233..26660)	0.348593	244	215	166	215	140	202
EHI_182630	DS571156	26678..27259	0.489352	91	71	63	88	49	89
EHI_182640	DS571156	complement(27271..27846)	0.585342	13	9	18	20	14	20
EHI_182650	DS571156	27919..29130	0.014264	125	128	244	179	129	138
EHI_182660	DS571156	29965..30372	0.921322	32	29	42	38	20	50
EHI_182670	DS571156	30870..31559	0.23078	4700	4110	3689	2929	3835	5064
EHI_182680	DS571156	31656..32581	0.115151	21	16	8	3	16	25
EHI_182690	DS571156	complement(32587..33417)	0.988011	27	20	19	29	25	30
EHI_182700	DS571156	34820..35752	0.966019	407	340	366	392	317	380
EHI_182710	DS571156	complement(35778..37448)	0.971567	192	148	180	205	110	187
EHI_182720	DS571156	37596..39605	0.892405	1082	855	912	958	934	1171
EHI_182730	DS571156	39743..40234	0.191837	2049	1860	1411	1882	1412	2272
EHI_182740	DS571156	complement(40351..42549)	0.89636	141	115	136	158	68	138
EHI_182750	DS571156	complement(42726..43898)	0.969138	110	99	82	132	95	115
EHI_C00040	DS571156	complement(44603..45393)	0.88205	1	0	2	2	2	4
EHI_182760	DS571156	45616..46893	0.530015	76	64	64	67	45	77
EHI_182770	DS571156	47055..48938	0.831774	615	513	543	569	471	634
EHI_182780	DS571156	complement(49026..50791)	0.983824	637	545	642	737	431	716
EHI_182790	DS571156	50915..51634	0.214141	307	250	382	486	218	328
EHI_182800	DS571156	51919..52113	0.167173	71	52	50	54	41	85
EHI_182810.1	DS571156	complement(52120..55179)	0.974497	251	182	240	238	187	268
EHI_182820	DS571156	55385..55957	0.578114	31	26	29	50	23	31
EHI_182830	DS571156	complement(56724..58456)	0.597686	27	20	36	35	27	40
EHI_182840	DS571156	complement(58593..58931)	0.309267	15	10	21	25	12	14
EHI_182850	DS571156	complement(59127..59492)	0.501768	11943	10961	10342	11521	8499	13008
EHI_182860	DS571156	59849..61081	0.844762	1927	1650	1729	2377	1495	2079
EHI_182870	DS571156	complement(61222..62761)	0.671715	203	170	166	187	163	226
EHI_182880	DS571156	62872..64029	0.797438	53	43	60	63	50	74
EHI_182890	DS571156	complement(64088..65266)	0.114563	219	207	178	176	166	300
EHI_182900	DS571156	complement(65510..66640)	0.107845	12825	10825	8356	10354	8924	13811
EHI_182910	DS571156	complement(66880..68526)	0.420841	17	15	36	17	25	28
EHI_182920	DS571156	complement(68672..69172)	0.0977509	13483	11947	10214	10041	9337	14236
EHI_182930	DS571156	69396..72200	0.526725	1125	900	919	1028	755	1208
EHI_182940	DS571156	complement(74907..75536)	0.672331	44	35	56	39	39	45
EHI_182950	DS571156	complement(76904..78445)	0.431248	185	122	220	212	99	156
EhLINE1_669	DS571156	80130..80961	#N/A	0	0	1	2	1	0
EHI_182960	DS571156	complement(82033..82911)	0.586432	59	47	78	78	38	70
EHI_182970	DS571156	83017..84102	0.208434	389	354	313	318	271	422
EHI_182980	DS571156	complement(84239..85120)	1.33256e-05	2657	2378	1034	1947	713	2779
EHI_182990	DS571156	85633..86034	0.452238	2905	2553	2378	2647	2068	3139
EHI_183000	DS571156	complement(86314..87798)	5.53681e-09	263	208	1532	723	360	300
EhSINE3_44	DS571156	88161..88585	#N/A	0	0	1	1	2	0
EhLINE1_670	DS571156	88720..88791	#N/A	0	0	0	0	0	0
EHI_183010	DS571156	complement(89590..90826)	0.936611	544	445	580	515	400	631
EHI_183020	DS571156	90948..91904	0.975741	30	20	25	29	28	36
EHI_183030	DS571156	complement(91932..92483)	0.910268	19	20	19	22	12	21
EHI_183040	DS571156	92609..93370	0.558157	84	60	93	77	62	69
EHI_183050	DS571156	complement(93413..94033)	0.952347	57	43	43	46	55	57
EHI_183060	DS571156	complement(94141..95520)	0.874044	673	537	584	700	497	757
EHI_183070.1	DS571156	95756..99093	0.876615	543	474	612	538	421	586
EHI_183080	DS571156	complement(99329..100060)	0.463864	44	44	59	57	37	43
EHI_183090	DS571156	100543..101457	0.058129	220	142	259	304	177	207
EHI_183100	DS571156	101729..102933	0.116251	204	173	260	242	189	187
EHI_183110	DS571156	103518..105090	0.329217	147	143	176	198	139	172
EHI_183120	DS571156	complement(105749..108999)	0.710469	2614	2144	2455	2062	1926	2631
EHI_183130	DS571156	complement(109145..110128)	0.902451	50	37	41	52	34	54
EHI_183140	DS571156	110284..111387	0.566716	9	2	3	3	2	4
EHI_183150	DS571156	113348..115003	0.950405	95	88	91	130	70	118
EHI_183160	DS571156	115940..116770	0.89636	481	373	408	401	391	468
EHI_183170	DS571156	116873..119800	0.881764	166	140	127	216	149	198
EHI_183180	DS571156	complement(119810..120436)	0.802134	3	2	1	2	0	0
EhLINE1_671	DS571156	120471..121707	#N/A	0	0	0	1	0	0
EHI_183190.1	DS571156	complement(122588..123734)	0.865034	233	224	231	205	170	211
EHI_183200.1	DS571156	complement(124105..124426)	0.994298	16	7	13	12	10	14
EhERE2_739	DS571156	complement(126098..126701)	#N/A	0	0	0	0	0	0
EhLINE1_672	DS571156	126709..131466	0.00526832	13	8	0	3	1	11
EhSINE1_399	DS571156	complement(131445..131788)	0.59075	1	0	4	1	0	1
EHI_183210	DS571156	132802..134400	1.60378e-08	62	67	1261	207	126	83
EhLINE2_474	DS571156	complement(134585..139251)	0.973047	3	1	3	0	3	2
EhERE2_740	DS571156	139254..140186	#N/A	0	0	0	0	0	0
EHI_183220	DS571156	140442..141374	0.710279	5	1	4	7	4	5
EHI_183230.1	DS571156	141495..142370	0.926161	83	72	76	65	65	70
EHI_183240	DS571156	142456..143043	0.727555	164	136	162	169	141	167
EHI_183250	DS571156	complement(143398..143952)	0.399845	1048	957	983	1439	1154	1249
EHI_183260	DS571156	144062..146017	0.366955	276	256	382	282	254	279
EHI_183270	DS571156	146121..146804	0.586179	11	10	23	14	7	14
EHI_183280	DS571156	complement(146842..147879)	0.0302312	169	125	125	118	67	190
EHI_183290.1	DS571156	148063..148828	#N/A	0	0	0	2	1	2
EHI_183300	DS571156	complement(148884..149498)	0.792162	23	28	19	29	19	29
EhLINE1_673	DS571156	149593..150144	#N/A	0	1	1	0	0	1
EhLINE3_91	DS571156	complement(150142..153124)	0.835139	5	5	7	2	5	8
EhERE2_741	DS571156	complement(153125..154425)	0.972096	2	1	3	1	2	3
EhRC4_812	DS571157	1..4328	0.903926	6	1	2	5	1	3
EhLINE1_739	DS571157	4478..8954	#N/A	1	1	0	0	0	1
EhRC4_813	DS571157	complement(9580..9683)	#N/A	0	0	0	0	0	0
EhSINE1_433	DS571157	9638..9807	#N/A	0	0	0	0	0	0
EhSINE1_434	DS571157	9888..10199	#N/A	0	0	0	0	0	0
EHI_196890	DS571157	complement(12418..14931)	0.239558	830	653	660	619	604	958
EHI_196900.1	DS571157	complement(15076..16251)	0.0984012	39	46	29	35	24	63
EHI_196910	DS571157	16459..17586	0.953442	61	57	59	73	44	65
EHI_196920	DS571157	complement(17715..18137)	0.213318	8283	7412	6696	7465	5135	8932
EHI_196930	DS571157	complement(18284..20584)	0.0422506	1457	1312	1000	1308	731	1553
EHI_196940	DS571157	20906..23062	0.0458227	1322	1168	1277	644	637	1356
EhLINE2_513	DS571157	23146..23896	#N/A	0	0	0	0	1	2
EHI_196950	DS571157	24376..24690	0.895849	127	97	112	119	104	119
EHI_196960	DS571157	complement(24743..26151)	0.540675	63	54	40	62	33	56
EHI_196970	DS571157	complement(26625..29519)	0.87845	269	194	250	247	219	268
EHI_196980.1	DS571157	29653..34995	0.375656	146	125	102	131	104	159
EHI_196990	DS571157	35103..36086	0.923796	105	84	110	106	77	113
EHI_197000	DS571157	36573..37316	0.935088	245	142	146	327	119	260
EHI_197010	DS571157	38468..40813	0.42766	4536	4045	3374	5256	2591	5210
EHI_197020	DS571157	complement(40945..41514)	0.791621	600	528	565	558	492	691
EHI_197030	DS571157	complement(41681..42064)	0.392186	8825	7904	7587	7895	6201	9489
EHI_197040	DS571157	complement(42313..45019)	0.606336	627	548	588	551	425	657
EHI_197050	DS571157	complement(45280..46536)	0.332567	119	78	159	141	71	111
EHI_197060	DS571157	47332..48027	2.47602e-05	293	235	779	892	251	316
EHI_197070	DS571157	48159..48917	3.71085e-05	231	211	645	630	214	257
EHI_197080	DS571157	complement(48976..53010)	4.38564e-08	243	152	97	94	94	249
EHI_197090	DS571157	53553..54137	0.000222945	46	36	21	13	11	40
EHI_197100	DS571157	complement(54241..55062)	0.118299	130	84	188	190	77	118
EHI_197110	DS571157	complement(55576..56559)	0.968237	92	58	87	64	52	61
EHI_197120	DS571157	56780..58633	0.834297	941	829	840	852	712	901
EHI_197130	DS571157	58811..60094	0.867698	15	15	14	13	23	18
EHI_C00041	DS571157	complement(60238..60465)	0.295	19	14	7	16	7	18
EHI_197140	DS571157	61641..62219	0.925569	16	0	33	32	6	55
EHI_197150	DS571157	complement(63010..63945)	0.00293432	42	19	94	54	35	24
EHI_197160	DS571157	64378..65649	2.61744e-12	992	952	3869	3319	1341	989
EhRC4_814	DS571157	66636..67438	#N/A	0	0	0	0	0	0
EhRC4_815	DS571157	68612..69175	#N/A	0	0	0	0	1	0
EHI_197170	DS571157	70869..71600	0.725639	52	57	47	97	56	80
EHI_197180	DS571157	71777..72427	0.718786	13	12	8	10	12	14
EHI_197190	DS571157	72506..73573	0.117642	13	17	9	8	8	21
EHI_197200.1	DS571157	complement(73615..78699)	0.705635	131	114	131	106	109	159
EHI_197210	DS571157	79068..80297	0.334727	178	187	156	157	122	182
EHI_197220	DS571157	complement(80778..81932)	0.674176	36	26	40	27	15	40
EHI_197230	DS571157	complement(82018..84512)	0.753553	131	113	125	164	117	155
EHI_197240	DS571157	complement(84693..85379)	0.314741	5	5	14	7	8	7
EhSINE1_435	DS571157	85456..86055	0.484088	6530	5961	6081	5815	4481	6990
EHI_197250	DS571157	86113..86733	0.898722	5	3	2	4	5	2
EHI_C00042	DS571157	86927..87315	0.997226	129	98	108	156	80	137
EHI_197260	DS571157	88568..89896	0.969595	86	84	116	89	64	119
EHI_197270	DS571157	90012..90893	0.882811	38	35	40	37	33	51
EHI_197280.1	DS571157	complement(91597..93245)	0.501349	42	29	50	46	36	44
EHI_197290	DS571157	complement(93767..94795)	0.0669461	27	31	50	57	38	39
EHI_197300	DS571157	complement(95528..98719)	0.485552	344	240	278	318	178	369
EHI_197310	DS571157	complement(99262..106116)	0.259744	122	113	82	104	76	120
EHI_197320.1	DS571157	106251..108026	0.787732	150	98	145	181	95	167
EHI_197330	DS571157	109058..110416	0.740847	21	29	27	38	23	32
EHI_197340	DS571157	complement(110501..111814)	0.000115994	220	168	354	275	372	192
EHI_197350	DS571157	113524..116691	3.17123e-08	313	255	782	546	493	360
EHI_197360	DS571157	complement(116782..117694)	0.981459	24	23	29	26	27	41
EHI_197370	DS571157	118363..119691	0.0897088	85	48	43	54	34	72
EHI_197380	DS571157	119864..121909	0.627713	24	15	19	34	21	25
EHI_197390	DS571157	complement(122024..123040)	0.700498	195	192	269	225	176	264
EHI_197400	DS571157	complement(124972..126207)	0.997226	165	144	168	140	146	173
EHI_197410	DS571157	126425..127540	0.0192232	295	270	175	197	198	323
EHI_197420.1	DS571157	complement(127542..128789)	0.29267	20	18	33	29	18	21
EHI_197430.1	DS571157	128853..129401	0.674815	2	2	1	1	1	2
EHI_197440	DS571157	complement(129481..131218)	0.0365659	2111	1667	1342	1631	1258	2304
EHI_197450	DS571157	complement(131358..132098)	0.434232	137	113	100	113	89	129
EHI_197460.1	DS571157	132842..133846	0.21698	620	555	459	614	388	734
EHI_197470	DS571157	complement(133923..134570)	0.60716	22	23	21	25	32	22
EHI_197480	DS571157	135658..136074	0.644207	8846	8116	9414	10828	7368	9812
EHI_197490	DS571157	136475..137449	0.495354	681	571	509	704	468	790
EHI_197500	DS571157	complement(137586..138362)	0.880736	8	8	6	12	9	16
EHI_197510	DS571157	138957..139751	0.190972	2386	2001	1653	2165	1492	2586
EHI_197520	DS571157	complement(141032..142264)	0.0350799	1093	946	924	706	589	1164
EHI_197530	DS571157	142582..144267	1.11361e-07	109	90	184	229	206	130
EHI_197540	DS571157	144508..145713	0.621159	13	12	19	16	14	16
EHI_197550	DS571157	145945..148905	0.48001	420	372	380	299	331	447
EHI_197560	DS571157	148990..149304	0.702928	134	121	137	185	108	160
EHI_103240	DS571158	805..4872	#N/A	0	2	0	4	0	0
EhLINE2_267	DS571158	complement(5037..9751)	#N/A	2	0	0	4	0	0
EhERE2_415	DS571158	complement(9758..10305)	#N/A	0	0	0	0	0	0
EHI_103250	DS571158	10948..11835	#N/A	0	0	0	0	0	0
EhSINE2_138	DS571158	complement(13076..13319)	#N/A	0	0	0	0	0	0
EhSINE1_237	DS571158	complement(13392..13914)	0.414458	8	3	8	8	6	2
EHI_103260	DS571158	14212..14811	0.588248	574	507	969	573	316	570
EhERE2_416	DS571158	15783..16814	#N/A	0	0	0	0	0	0
EHI_103270	DS571158	complement(17372..18973)	0.926161	985	873	1066	943	848	1112
EhLINE2_268	DS571158	complement(20948..21028)	#N/A	0	0	0	0	0	0
EHI_103280	DS571158	21173..21676	0.85978	73	54	68	57	49	68
EHI_103290	DS571158	21984..23642	0.0241799	275	237	552	449	206	302
EHI_C00044	DS571158	23715..23944	#N/A	0	0	6	0	0	0
EHI_103300	DS571158	complement(24038..24553)	0.737551	527	444	473	401	412	504
EHI_103310	DS571158	24896..25756	0.621159	5325	4839	4960	4853	3836	5593
EHI_103320	DS571158	25849..26481	0.697134	35	21	26	17	25	29
EhLINE2_269	DS571158	complement(26854..27153)	#N/A	0	0	0	0	0	0
EhSINE1_238	DS571158	27157..27705	0.484815	1685	1541	1400	1634	1111	1724
EhLINE2_270	DS571158	complement(27707..28986)	#N/A	0	2	0	0	1	2
EHI_103330.1	DS571158	29279..29956	#N/A	0	0	0	0	0	0
EHI_103330.2	DS571158	30092..30442	#N/A	0	0	0	0	0	0
EHI_103340	DS571158	complement(30448..30783)	0.904566	26	13	29	20	21	31
EHI_103350	DS571158	complement(30878..32611)	0.812257	16	10	16	13	14	14
EHI_103360	DS571158	complement(32720..34269)	0.940388	9	9	10	6	12	10
EHI_103370.1	DS571158	complement(34471..34990)	0.763187	54	33	44	58	52	60
EHI_103380	DS571158	complement(35103..35957)	#N/A	0	0	1	0	0	0
EHI_103390	DS571158	36950..37618	0.728963	108	101	110	76	86	110
EHI_103400.1	DS571158	38366..39152	0.489352	24	29	47	40	19	34
EHI_103410	DS571158	complement(39382..42378)	0.880098	3323	2721	3072	3129	2592	3627
EHI_103420	DS571158	42646..43992	0.953442	367	284	373	319	298	385
EHI_103430	DS571158	44228..45982	0.111264	2227	1981	1729	1394	1593	2258
EHI_103440	DS571158	46572..46982	0.263698	919	897	765	850	623	1041
EHI_103450	DS571158	47241..48392	0.564472	117	112	92	121	83	130
EHI_103460	DS571158	48584..50005	0.386753	240	185	172	137	191	222
EHI_103470	DS571158	complement(50037..50627)	0.716662	148	128	132	167	85	168
EHI_103480	DS571158	50837..51943	0.672269	1	6	9	3	3	3
EHI_103490	DS571158	complement(51964..52899)	0.732368	15	17	19	10	10	18
EHI_103500	DS571158	complement(52974..54665)	0.749984	91	60	86	94	68	91
EHI_103510	DS571158	55474..55707	0.717327	125	113	101	68	133	131
EHI_103520.1	DS571158	55947..56804	0.687121	468	397	393	400	359	471
EhLINE1_389	DS571158	complement(57055..61833)	0.036545	11	11	3	3	3	10
EHI_103530	DS571158	complement(61890..63091)	0.358764	31	29	33	38	45	31
EHI_103540	DS571158	63265..64773	0.811825	95	86	119	81	95	111
EHI_103550	DS571158	complement(64886..65377)	0.926161	139	125	128	135	147	188
EHI_103560	DS571158	complement(65568..66737)	0.787732	288	239	299	224	204	298
EHI_103570	DS571158	67215..67886	#N/A	0	0	0	0	0	0
EHI_103580	DS571158	68079..69680	0.41647	704	601	563	626	459	716
EhERE2_417	DS571158	complement(71427..73286)	#N/A	0	0	0	0	0	0
EhERE2_418	DS571158	74170..75331	#N/A	0	0	0	0	0	0
EHI_103590	DS571158	77158..78468	0.480102	442	355	322	367	351	489
EHI_103600	DS571158	complement(78596..80401)	0.939428	532	439	521	617	339	549
EHI_103610	DS571158	complement(80523..82464)	0.577251	449	402	506	602	360	532
EHI_103620	DS571158	83014..84192	0.982882	182	145	190	166	135	197
EHI_103630	DS571158	complement(84255..84716)	0.655145	8	9	9	6	2	8
EHI_103640	DS571158	complement(85458..88622)	0.807509	6	11	12	8	9	9
EHI_103650	DS571158	complement(88770..89375)	0.162345	81	59	49	61	30	66
EHI_103660	DS571158	90494..93007	0.243157	141	124	121	124	87	176
EHI_103670	DS571158	complement(93039..94068)	0.93901	35	28	46	35	26	55
EHI_103680	DS571158	complement(94156..95027)	0.910325	134	107	145	132	113	161
EHI_103690.1	DS571158	complement(95120..96223)	0.255925	896	806	663	724	717	1042
EHI_103700	DS571158	complement(96433..96843)	0.392649	920	856	762	872	637	1022
EHI_103710	DS571158	complement(97142..98065)	#N/A	0	0	0	0	0	0
EhSINE3_25	DS571158	98174..98577	#N/A	0	0	1	0	0	0
EhLINE1_390	DS571158	complement(98560..100181)	#N/A	0	1	0	0	0	0
EhERE2_419	DS571158	complement(100182..102119)	#N/A	0	0	0	0	0	0
EHI_103720	DS571158	103558..105203	0.022846	380	370	273	337	200	471
EHI_103730	DS571158	105584..107614	0.774321	2683	2184	2700	2715	2293	2860
EHI_103740	DS571158	107729..109246	0.341768	49	34	81	68	24	47
EhLINE1_391	DS571158	111642..112189	#N/A	0	0	0	0	0	0
EhRC4_410	DS571158	112298..112807	0.971978	141	131	147	147	117	160
EhSINE1_239	DS571158	113569..114082	0.663834	45	46	34	45	34	47
EHI_103750	DS571158	complement(114691..115575)	0.928152	167	139	178	157	140	210
EHI_103760	DS571158	complement(116014..117939)	0.0884846	65	43	98	85	53	69
EHI_103770	DS571158	118245..119615	0.28953	1	2	10	1	1	0
EHI_103780	DS571158	119788..120144	0.18122	324	259	249	218	182	296
EHI_103790	DS571158	complement(120275..122275)	0.503349	54	51	61	72	59	68
EHI_103800	DS571158	complement(122894..123367)	0.192945	85	60	120	112	57	78
EHI_103810	DS571158	complement(123468..124756)	0.962901	502	444	536	573	320	531
EHI_C00043	DS571158	125263..125484	0.483681	57	46	79	60	40	54
EHI_103820	DS571158	complement(125642..129133)	0.640881	214	154	209	158	161	259
EHI_103830	DS571158	complement(129371..131263)	0.311578	487	405	614	566	401	509
EHI_103840	DS571158	131554..134208	0.591111	425	366	378	358	301	435
EHI_103850	DS571158	134378..135511	0.619149	360	300	428	376	305	403
EHI_103860	DS571158	complement(135615..136361)	0.107648	1319	1114	794	1019	929	1375
EHI_103870.1	DS571158	136609..139311	0.369371	32	23	21	29	25	55
EHI_103880.1	DS571158	140390..141521	0.477726	71	72	81	88	72	75
EHI_103890	DS571158	141799..142470	0.30079	139	119	102	123	97	163
EHI_103900	DS571158	complement(142844..143974)	0.00594111	157	193	328	518	158	207
EhERE2_420	DS571158	complement(144550..145104)	#N/A	0	0	0	0	0	0
EhRC4_762	DS571159	1..3860	#N/A	0	1	1	1	2	1
EhRC4_763	DS571159	complement(1717..3860)	#N/A	0	0	0	0	0	0
EhLINE2_483	DS571159	3936..7703	0.870392	3	12	5	10	8	13
EHI_186320	DS571159	7782..9563	0.517054	127	86	89	89	83	112
EHI_186330	DS571159	9691..11145	0.348183	178	157	226	193	206	222
EHI_186340	DS571159	complement(12113..12669)	0.895522	245	220	192	303	195	237
EHI_186350	DS571159	13553..17485	0.138742	240	190	415	313	164	247
EHI_186360	DS571159	complement(18285..18995)	0.00696156	55	1	0	1	0	0
EHI_186470	DS571159	complement(19621..20220)	2.89502e-07	86	47	18	0	16	71
EhLINE1_688	DS571159	complement(21130..21201)	#N/A	0	0	0	0	0	0
EhSINE2_237	DS571159	complement(21290..21430)	#N/A	0	0	0	0	0	0
EhSINE3_45	DS571159	complement(21329..21582)	#N/A	0	0	0	0	0	0
EHI_186480	DS571159	complement(22298..22771)	0.69415	3246	2758	3352	2743	2005	3241
EHI_186490	DS571159	complement(23126..23551)	0.65791	8	15	23	13	17	21
EHI_186600	DS571159	24050..25291	#N/A	0	0	0	0	0	0
EHI_186710.1	DS571159	complement(25264..26056)	0.95832	8	5	6	9	2	6
EHI_186720	DS571159	complement(26363..26761)	0.27682	5214	4571	4374	4136	3690	5559
EHI_186730	DS571159	complement(27979..28780)	0.844131	98	99	117	104	90	116
EHI_186740	DS571159	29098..30368	0.272621	220	187	279	352	150	233
EHI_186750	DS571159	30627..31983	0.478137	215	141	198	240	180	214
EHI_186760	DS571159	complement(32058..35306)	0.477324	470	322	269	547	207	510
EHI_186770	DS571159	37105..38136	0.477212	883	762	699	762	680	954
EHI_186780	DS571159	complement(38340..38843)	0.0112214	3	11	25	16	13	5
EHI_186790	DS571159	39501..41180	0.590733	828	662	780	723	564	936
EHI_186800	DS571159	42051..44831	0.0319255	2646	2207	1813	1894	1596	2738
EhLINE2_484	DS571159	44863..45003	#N/A	0	0	0	0	0	0
EHI_186810.1	DS571159	45274..46584	0.0317773	79	59	35	12	51	75
EHI_186820	DS571159	46732..47991	0.0547694	1685	1555	1085	1377	1145	1867
EHI_186830	DS571159	48174..48494	0.470602	6164	5662	5543	5594	4278	6503
EHI_186840	DS571159	complement(48660..49100)	0.744442	2137	1828	1904	1760	1757	2230
EHI_186850	DS571159	complement(49360..52101)	0.84231	12	10	15	11	10	12
EHI_186860	DS571159	52902..55069	0.246548	117	79	113	121	143	118
EHI_186870	DS571159	complement(55848..57188)	0.138714	36	23	63	35	42	38
EHI_186880	DS571159	58309..58986	0.793138	60	51	73	66	36	60
EHI_C00045	DS571159	59215..59385	0.0747476	1433	1223	1056	988	930	1473
EHI_186890	DS571159	complement(60285..61463)	0.905796	58	54	70	57	38	70
EHI_186900	DS571159	62634..63356	#N/A	0	0	0	2	0	4
EHI_186910	DS571159	63475..65301	0.524054	213	206	199	187	167	248
EHI_C00046	DS571159	65602..65963	0.973047	72	54	75	63	45	66
EHI_186920	DS571159	66051..66848	0.725639	108	101	99	103	83	123
EHI_186930	DS571159	66903..68042	0.951009	52	42	66	67	35	80
EHI_186940	DS571159	68451..69095	0.53961	4	1	4	0	1	6
EHI_186950	DS571159	69952..70960	0.469234	593	586	688	859	534	738
EHI_186960	DS571159	complement(71056..71487)	0.921485	70	41	62	61	40	56
EHI_186970	DS571159	71560..72135	0.671715	98	83	108	104	96	112
EHI_186980	DS571159	72202..72676	0.396916	31	22	18	26	23	42
EHI_186990	DS571159	73095..75820	0.224626	684	559	456	537	488	702
EHI_187000	DS571159	76975..78036	0.737492	67	65	125	56	46	78
EHI_187010	DS571159	complement(78075..78700)	#N/A	2	1	0	1	1	1
EHI_187020	DS571159	78953..79957	0.148795	18003	12694	15438	12013	11694	22306
EHI_187030	DS571159	complement(81001..81561)	#N/A	0	0	0	0	0	0
EhSINE2_238	DS571159	82630..83291	0.784095	180	176	176	184	117	181
EHI_187040	DS571159	84110..85429	0.92606	352	275	340	353	290	394
EHI_187050	DS571159	85865..87334	0.440084	41	32	47	48	50	51
EHI_187060	DS571159	89440..90783	0.644113	110	73	93	72	66	95
EHI_187070	DS571159	complement(90859..92691)	0.0241107	200	180	444	262	204	242
EHI_C00047	DS571159	93205..93417	0.969595	5	0	3	5	1	4
EHI_187080	DS571159	complement(94956..96329)	0.00940777	82	87	157	144	84	85
EhSINE3_46	DS571159	96431..96845	#N/A	0	0	0	0	0	0
EhRC4_764	DS571159	complement(96872..97066)	#N/A	0	0	0	0	0	0
EHI_187090	DS571159	97962..98534	0.29152	387	377	343	356	221	397
EHI_187100	DS571159	complement(100358..100689)	0.858329	15	8	16	8	7	14
EHI_187110	DS571159	complement(101108..103792)	0.164966	2233	1903	1708	1652	1547	2325
EHI_187120	DS571159	104256..105806	0.521512	195	148	220	205	167	213
EHI_187130	DS571159	105998..109042	0.0518567	61	47	31	34	28	49
EHI_187140	DS571159	109580..110563	0.00293432	126	124	268	186	145	149
EHI_187150	DS571159	110964..111839	0.485026	18545	16271	16175	16641	13144	19811
EHI_187160	DS571159	complement(112049..112474)	0.952389	119	90	114	155	69	140
EHI_187170	DS571159	complement(112973..115849)	0.868727	87	86	78	63	88	85
EHI_187180.1	DS571159	116509..118675	0.0646358	575	475	968	833	422	617
EHI_187190	DS571159	complement(118738..119385)	0.0110424	48	52	81	70	84	55
EHI_187200	DS571159	119516..120275	0.925547	14	23	18	18	17	16
EHI_187210	DS571159	122136..122813	0.353411	31	26	24	23	18	36
EHI_187220	DS571159	122905..124233	0.895849	242	232	289	273	188	293
EHI_187230	DS571159	124601..125578	0.742687	159	154	225	203	127	229
EHI_187240	DS571159	126051..127340	0.111998	58	41	82	63	57	55
EHI_187250	DS571159	127873..128964	0.744442	0	0	3	1	1	3
EHI_187260	DS571159	129045..129626	0.795664	24	28	23	29	26	22
EHI_187270	DS571159	complement(129633..130018)	0.793468	63	65	67	62	65	63
EHI_187280	DS571159	133318..135642	0.506506	762	638	676	557	578	781
EHI_187290	DS571159	137751..140984	0.764082	47	46	40	63	42	45
EHI_187300	DS571159	141886..142842	0.972096	6	9	8	13	9	16
EhRC4_520	DS571160	complement(1..1778)	#N/A	0	0	0	0	0	0
EhLINE2_334	DS571160	complement(1774..1957)	#N/A	0	0	0	0	0	0
EhRC4_521	DS571160	complement(1926..2257)	#N/A	0	0	0	0	0	0
EhSINE1_283	DS571160	2282..2787	#N/A	0	0	0	0	0	0
EhLINE1_460	DS571160	2819..7568	0.432548	1	4	0	1	3	6
EHI_125600	DS571160	8158..8817	0.000995171	100	92	186	207	128	144
EHI_125610	DS571160	8887..10526	0.474372	54	48	60	73	60	70
EhRC4_522	DS571160	11803..12114	#N/A	0	0	0	0	0	0
EhLINE2_335	DS571160	complement(12083..13390)	#N/A	0	1	0	0	1	0
EHI_125620	DS571160	complement(13585..15294)	0.111102	151	105	167	196	143	161
EHI_125630	DS571160	15430..15870	0.004	204	168	291	256	273	185
EHI_125640	DS571160	16082..17816	0.0405648	11	9	20	21	25	12
EHI_125650	DS571160	18432..21245	0.00466049	3256	2587	4624	4553	3487	3594
EHI_125660	DS571160	21376..22653	6.07341e-06	656	551	1073	1328	928	791
EHI_125670	DS571160	complement(22718..24111)	0.251262	40	20	51	49	28	34
EHI_125680	DS571160	24320..26527	0.0143461	137	120	215	185	136	142
EHI_125690.1	DS571160	26621..27995	0.419216	118	101	116	133	147	135
EHI_125700	DS571160	28168..29196	0.972081	66	61	57	77	66	83
EHI_125710	DS571160	complement(29266..30153)	0.214224	172	135	192	168	191	167
EHI_125720	DS571160	complement(30601..31122)	0.306731	935	727	983	1146	852	1001
EhSINE2_165	DS571160	complement(31813..32126)	0.270723	5	8	4	2	2	7
EHI_125730	DS571160	complement(32223..33644)	0.0137046	62	64	129	135	72	86
EHI_125740	DS571160	complement(34235..35185)	0.00349075	560	477	821	792	685	650
EHI_125750	DS571160	35922..37193	0.306925	63	46	65	54	72	48
EHI_125760.1	DS571160	complement(37258..38874)	0.0669008	308	240	358	396	275	256
EHI_125770	DS571160	complement(39017..40360)	0.00316586	70	56	124	97	93	74
EHI_125780	DS571160	complement(40506..41063)	0.0050835	2816	2581	4264	4275	2980	3041
EHI_125790	DS571160	41426..42388	0.00166793	285	226	395	443	356	320
EHI_125800	DS571160	42612..44281	0.00405001	1674	1441	2562	2542	1740	1810
EHI_125810	DS571160	44401..45748	0.114986	41	27	71	71	47	67
EHI_125820	DS571160	46407..47833	0.000774479	93	83	224	191	84	93
EHI_125830	DS571160	48030..48449	6.02687e-07	118	98	288	219	155	132
EHI_125840	DS571160	48691..49194	0.000272719	4358	4099	6885	6652	5591	4920
EHI_125850.1	DS571160	complement(49327..51502)	0.00733214	102	78	155	185	115	129
EHI_125860	DS571160	51583..52119	0.0235668	17	15	46	31	31	30
EHI_125870	DS571160	complement(52145..53755)	0.725639	212	159	209	194	223	248
EhLINE2_336	DS571160	53809..54814	0.3354	3	2	7	7	4	4
EhLINE1_461	DS571160	complement(54811..55123)	#N/A	0	1	0	0	0	0
EhLINE1_462	DS571160	55138..59914	7.6954e-10	59	38	5	8	6	42
EhLINE1_463	DS571160	complement(59930..60062)	#N/A	0	0	0	0	0	0
EHI_125880	DS571160	60984..61860	0.0935019	85	73	114	166	72	93
EHI_125890	DS571160	63015..63359	0.680982	11	14	17	12	11	9
EHI_125900.1	DS571160	complement(63464..67315)	0.525851	676	469	673	737	541	696
EHI_125910	DS571160	67455..69242	0.0248893	49	39	88	92	43	59
EHI_125920	DS571160	69318..70129	1.36422e-10	140	121	327	302	260	166
EHI_125930	DS571160	70298..72587	0.000507934	292	255	454	480	361	315
EHI_125940	DS571160	complement(72914..73660)	0.00726788	207	155	326	244	256	216
EhRC4_523	DS571160	complement(74962..75450)	0.000338008	19	21	43	66	45	26
EHI_125950	DS571160	complement(75990..77141)	1.6693e-11	6749	5647	22812	22538	8007	7215
EHI_125960	DS571160	complement(77432..78463)	0.00150466	213	206	366	327	301	248
EHI_125970.1	DS571160	complement(78537..79517)	0.329615	197	180	219	271	166	196
EHI_125980	DS571160	complement(79746..80390)	0.379312	9	9	13	16	8	7
EHI_125990	DS571160	complement(80740..81495)	0.00026357	39	38	74	88	54	38
EHI_C00048	DS571160	81636..81845	0.0262992	82	49	93	122	69	62
EHI_126000	DS571160	81990..83112	0.347246	22	26	36	27	26	21
EHI_126010	DS571160	83266..84262	0.0133591	123	99	191	147	155	134
EHI_126020	DS571160	complement(84303..86786)	0.473474	387	311	271	395	223	394
EHI_126030.1	DS571160	87112..87309	0.0057686	281	236	123	246	93	309
EHI_126030.2	DS571160	87483..88025	0.971978	2	0	3	1	3	6
EHI_126040.1	DS571160	88179..90469	0.00167566	453	374	667	705	555	524
EHI_126050	DS571160	complement(90514..93234)	0.337052	69	41	72	79	60	70
EHI_126060	DS571160	complement(93485..93799)	0.0436151	40	56	71	64	74	47
EHI_126070	DS571160	94471..96780	0.0244227	332	267	448	443	314	316
EHI_126080	DS571160	complement(96879..98159)	0.0828038	514	416	507	910	641	682
EHI_126090	DS571160	98406..99245	0.00817307	212	185	294	340	258	233
EHI_126100	DS571160	complement(99337..102855)	0.387309	41	44	55	53	65	60
EHI_126110	DS571160	104503..105120	0.235587	5702	5057	6816	6700	5683	6306
EHI_126120.1	DS571160	105256..107103	0.859113	20	12	13	13	17	19
EHI_126130	DS571160	107176..107719	0.925569	43	45	35	41	41	41
EHI_126140	DS571160	107872..108465	0.217499	13675	12298	15892	17264	13262	15063
EHI_126150	DS571160	complement(108975..110042)	0.276089	75	80	78	112	100	81
EHI_126160	DS571160	complement(110106..110882)	0.629153	75	64	41	110	85	76
EHI_126170.1	DS571160	complement(110993..111943)	0.00806417	1	3	11	8	15	3
EhRC4_524	DS571160	complement(112871..113858)	0.000325987	60	57	116	95	81	51
EHI_126180	DS571160	complement(114334..116352)	0.0193063	92	74	137	90	139	76
EHI_126190	DS571160	complement(116554..117684)	0.280947	31128	26758	32285	35971	32824	33557
[truncated: 10,623 more rows]
