# Supplementary material for: Gene expression of axenically-isolated clinical Entamoeba histolytica strains and its impact on disease severity of amebiasis
Source: PLoS Pathog. 2022 Sep 30;18(9):e1010880. doi: 10.1371/journal.ppat.1010880 (PMC9555656; doi:10.1371/journal.ppat.1010880)
Supplement: S3 Data — (XLSX) [file ppat.1010880.s003.xlsx]

## Sheet: Ax19_91DEGs
Name	Chromosome	Region	Due to NAID - Max group means	Due to NAID - Fold change	Due to NAID - Log fold change	Due to NAID - P-value	Due to NAID - FDR p-value	Ax11_1 - Total counts	Ax11_2 - Total counts	Ax11_3 - Total counts	Ax19_1 - Total counts	Ax19_2 - Total counts	Ax19_3 - Total counts	Ax22_1 - Total counts	Ax22_2 - Total counts	Ax22_3 - Total counts
EHI_044810	DS571147	complement(49995..50627)	3110.38	-2.10611	-1.07458	3.76055e-12	7.08833e-11	12752	10804	14021	4929	6469	5943	11271	10767	9193
EHI_050550	DS571149	60750..61715	3148.22	-1.45179	-0.537833	0.0014177	0.00675095	19662	16805	21549	11408	14305	13153	17771	17711	13413
EHI_068200	DS571150	81778..82230	4649.8	-1.68113	-0.749431	7.23213e-06	6.16191e-05	13622	11871	14631	6311	8904	8031	12120	12181	9128
EHI_068250	DS571150	complement(86021..87421)	2544.99	1.92399	0.944098	2.72367e-10	4.34142e-09	12942	11277	14313	9218	11898	11428	21043	22863	17617
EHI_182900	DS571156	complement(65510..66640)	1736.42	-3.49565	-1.80556	0	0	12825	10825	13811	3072	3706	3635	8356	10354	8924
EHI_182920	DS571156	complement(68672..69172)	4161.52	-2.31641	-1.21189	2.83107e-14	6.49641e-13	13483	11947	14236	4832	6254	5622	10214	10041	9337
EHI_126190	DS571160	complement(116554..117684)	5215.13	4.34905	2.1207	0	0	31128	26758	33557	6958	8371	8514	32285	35971	32824
EHI_096570	DS571163	complement(69789..70427)	4622.45	1.62572	0.701076	0.000175315	0.00111107	13090	11361	13825	7921	13259	10683	22093	16877	12374
EHI_159160	DS571167	complement(9733..10305)	4787.96	-3.65717	-1.87073	2.99814e-11	5.18803e-10	17517	15516	19233	4011	4158	5660	11930	5874	16760
EHI_159480	DS571167	complement(33462..33758)	12005.4	-1.63102	-0.705776	1.57431e-05	0.000124633	22710	20096	25144	12250	15141	13216	18143	20165	18180
EHI_177630.1	DS571175	complement(88359..89309)	3032.88	-1.3557	-0.439034	0.012042	0.040481	18925	16099	19935	11794	14397	13287	16190	16554	13256
EHI_166810	DS571177	8476..11153	1580.91	18.7046	4.22532	0	0	21800	17600	24817	1823	1021	1136	27564	24441	20997
EHI_010650.1	DS571182	62758..63450	3603.39	-1.56975	-0.650531	6.62414e-05	0.000461697	16179	14167	17196	8931	10803	9798	13563	14855	10778
EHI_006980	DS571197	complement(57546..60851)	1284.53	-1.68351	-0.751474	8.52446e-05	0.000579687	27469	22888	30800	10452	18311	17905	19519	17061	17838
EhSINE1_25	DS571200	complement(48531..49130)	3230.83	-1.54373	-0.626422	0.00028502	0.00169868	12264	11354	13223	8007	7504	7779	9450	12358	7854
EHI_030750	DS571208	10229..13690	576.651	-2.52723	-1.33756	8.99281e-15	2.13579e-13	13386	10390	14430	4305	4592	5683	8384	11397	8229
EHI_133900	DS571212	21459..25340	854.717	-2.02695	-1.01931	8.28601e-05	0.000564685	21782	16920	24924	6439	10636	13064	11460	9657	17777
EHI_150470	DS571218	complement(46938..47711)	3782.18	-1.87783	-0.909063	1.22317e-08	1.63895e-07	18727	16483	20575	8485	10725	9724	15255	15628	12599
EHI_160930	DS571228	complement(28109..29122)	1768.24	-3.10939	-1.63663	5.10703e-14	1.14426e-12	11449	10105	12613	3350	4107	3272	7016	5683	11323
EHI_160980	DS571228	complement(37831..38745)	7231.32	-1.36946	-0.453603	0.0147524	0.0479228	43175	36879	46058	32945	30521	26408	32563	45528	29654
EHI_017700	DS571240	37692..38309	2766.92	-1.90119	-0.926901	4.22721e-09	6.03887e-08	10910	9773	11868	5002	6256	5449	8585	9214	7047
EHI_146110	DS571244	23173..24366	2805.51	-1.5616	-0.643027	0.000196461	0.00122627	21892	18596	23374	13167	13063	13529	15245	21275	16559
EHI_140120	DS571254	complement(695..1825)	5619.41	-2.04925	-1.0351	4.02866e-11	6.87114e-10	41505	35549	44047	18346	19473	19674	30599	35160	30723
EHI_201250	DS571306	complement(19456..20160)	1597.05	-4.11668	-2.04148	0	0	7160	6384	7904	1588	1556	1910	4552	3137	6730
EHI_029620	DS571340	25552..26469	2176.63	-2.65382	-1.40807	4.52971e-14	1.02458e-12	12969	11268	13820	5094	4715	4191	10113	6011	9103
EHI_113890	DS571378	complement(2906..3433)	4893.83	15.7288	3.97533	0	0	13323	11386	14202	1111	927	850	15847	18102	10982
EHI_001420	DS571506	complement(7543..8232)	1971.39	-5.43394	-2.442	0	0	8768	7559	9614	1357	1450	1814	4710	3381	6546
EHI_176140	DS571547	2084..2476	12849.9	1.50739	0.592057	0.00099885	0.00495772	23764	21195	25535	16356	21520	21060	28875	27563	29760
EHI_042370.2	DS571611	complement(4149..6821)	355.419	-3.63194	-1.86074	1.49787e-11	2.68993e-10	6284	4594	7399	990	1565	2245	2987	2882	4885
EHI_122310	DS571819	1753..2466	1670.62	-12.9954	-3.69993	0	0	7649	6863	8180	488	563	646	4596	3035	5063
EHI_116360	DS571976	complement(1130..1831)	19947.3	-1.41314	-0.498909	0.00444886	0.0174934	90345	79358	96946	56894	63654	63170	70994	84293	82195
rRNA18S	EhR1rDNA	6307..8253	4689.15	1.57596	0.656227	0.000945808	0.00474653	38590	30561	39507	23328	48493	30907	53075	41047	60397
EhSINE1_334	DS571145	complement(331929..332474)	758.555	-469.963	-8.8764	0	0	2758	2306	2826	4	3	9	2366	2653	2063
EHI_045300	DS571147	127516..128130	1872.27	-1391.9	-10.4428	0	0	7509	6488	7932	2	5	8	6234	6738	5301
EHI_049620	DS571152	complement(69033..70079)	1243.44	-2.37634	-1.24874	9.7111e-09	1.32361e-07	8000	7188	9120	3126	3117	3678	6472	4697	10505
EhSINE1_435	DS571157	85456..86055	1707.86	-2.07008	-1.04969	2.56253e-11	4.48324e-10	6530	5961	6990	2665	3274	3237	6081	5815	4481
EHI_069110	DS571164	complement(15471..15971)	4091.21	-1.43943	-0.525494	0.00171581	0.00794357	13237	11560	14247	7919	10025	8516	11414	13080	9520
EHI_013890	DS571172	7827..8684	1953.75	1.6444	0.717557	1.49088e-05	0.000118721	8476	7427	9011	5216	6695	6030	9781	9929	9062
EHI_004200	DS571181	10655..10964	3684.52	-1.93393	-0.951539	3.40534e-09	4.92401e-08	7345	6569	7814	3183	4126	3657	6095	6264	4970
EHI_004600	DS571181	80082..81701	456.511	-2.77844	-1.47428	1.11022e-16	2.97941e-15	4709	4163	5223	1651	1596	1686	3907	2859	3690
EhSINE2_163	DS571188	64584..65236	626.729	538.507	9.07282	0	0	2491	2035	2827	6	1	6	2465	2804	1830
EHI_194270	DS571191	complement(20855..22150)	2880.82	1.60047	0.678498	1.61911e-05	0.000127967	20849	18036	23115	11930	15638	13465	22895	23144	18384
EHI_005060	DS571195	complement(57916..59430)	466.136	-5.42294	-2.43907	0	0	4602	3922	4940	491	927	987	4365	3722	3833
EHI_005150	DS571195	71397..73982	1128.74	-1.37139	-0.455635	0.00496666	0.0192428	18504	15390	20273	11903	12909	13493	18841	19355	12524
EHI_135080	DS571203	35105..35512	6771.39	1.37518	0.459624	0.0090241	0.0318458	15368	13978	17022	11079	13033	11307	14390	18402	14697
EHI_164430	DS571214	42244..43620	638.96	2.59596	1.37627	6.06737e-13	1.24492e-11	5104	4230	5252	1307	2419	2228	4320	6627	4263
EHI_136160	DS571222	complement(6750..7919)	2674.69	2.56805	1.36067	1.03481e-09	1.5654e-08	15841	14638	18348	6060	7326	8150	12375	14943	24894
EHI_145840	DS571244	925..1626	1627.26	3.05328	1.61036	0	0	6797	5897	7418	1944	2286	2363	6500	4821	7939
EhSINE1_344	DS571257	complement(7608..8154)	2867.56	-6.62141	-2.72714	0	0	10190	9001	10644	1396	1490	1508	8597	9027	7046
EHI_111570	DS571273	complement(12607..13248)	2351.05	1.44432	0.53039	0.00358226	0.0146877	8044	7155	8751	5191	6734	6445	9379	7973	8483
EHI_040660	DS571282	25118..25642	2709.42	-1.52927	-0.612843	0.000398795	0.00226995	8954	8146	9984	4706	6368	6165	8462	7880	6442
EHI_065330	DS571302	complement(28166..31483)	824.103	3.09045	1.62782	0	0	15875	12189	18315	3755	5575	6158	17596	14627	14703
EHI_199590	DS571319	complement(3857..5842)	1303.47	4.2857	2.09953	0	0	13280	11523	16097	3673	3021	3956	11074	13137	19237
EHI_047810	DS571341	23350..25659	689.629	1.69075	0.757667	9.02197e-06	7.56476e-05	7680	6786	8611	4636	6013	5862	10415	10191	7034
EhSINE1_136	DS571423	complement(480..1027)	1576.07	2.88664	1.52939	0	0	3647	3237	3875	1573	1859	1822	5384	5290	4232
EHI_090020	DS571441	complement(11589..12110)	2751.64	-1.62562	-0.70099	2.3796e-05	0.000181285	9293	8086	9984	4585	6029	5766	8912	8334	6167
EhSINE1_313	DS571508	complement(3951..4497)	1615.77	-3.43758	-1.78139	0	0	5610	5151	6041	1469	1695	1607	4439	5884	3243
EHI_071590	DS571558	5937..7043	750.834	-2.14615	-1.10175	1.43796e-08	1.90259e-07	5247	4695	5899	2190	2297	2674	3578	4204	5900
EHI_C00175	DS571851	1622..1876	2390.03	2.89519	1.53366	0	0	3654	3232	3704	1197	1355	1173	3025	3018	4238
EHI_012270	DS571148	complement(86226..90086)	846.682	-3.22916	-1.69116	0	0	11988	9144	13520	17531	18304	20591	6177	6349	4725
EHI_110180	DS571151	17749..24204	365.348	-2.03577	-1.02557	4.85702e-09	6.86632e-08	11014	8718	10959	13400	13429	13834	6134	5886	7225
EHI_110740	DS571151	140538..143129	3256.51	-1.42721	-0.513197	0.0066166	0.0244868	46700	38353	47572	52682	47883	44542	29039	44602	26468
EHI_187150	DS571159	110964..111839	4224.03	-1.37004	-0.454216	0.0091504	0.0322078	18545	16271	19811	18840	23540	21749	16175	16641	13144
EHI_035690	DS571174	complement(68167..69033)	1695.53	-2.95258	-1.56198	3.74145e-14	8.5033e-13	5235	4552	5940	6617	9460	9480	2095	2715	3458
EHI_074180	DS571232	53874..54821	4150.15	-8.27208	-3.04825	0	0	14000	11581	14141	21311	25079	21691	1604	4322	2164
EHI_109920	DS571242	28331..29824	1723.18	-1.81126	-0.856996	8.16206e-07	8.44658e-06	11274	9514	12186	14790	14748	14836	6613	10477	6943
EHI_163750	DS571246	40339..41469	3934.03	-1.92128	-0.94207	6.73565e-09	9.36877e-08	17916	14858	19216	24684	24815	27225	11573	14775	12602
EHI_142730	DS571297	12274..13404	4084.91	-4.36936	-2.12742	0	0	8379	6848	8837	23640	26800	29459	5578	5919	6245
Tr	EhR1rDNA	5116..5818	8279.62	1.45615	0.542157	0.00676039	0.0249703	23898	21354	26188	24897	46392	30569	34142	32991	23066
EHI_044970	DS571147	complement(71299..72762)	1503.64	-1.46791	-0.553764	0.000845607	0.00428785	9835	8441	10535	11928	11339	14658	8971	8479	7900
EHI_110400	DS571151	58896..59861	2887.17	-1.44838	-0.534441	0.000845357	0.00428785	12638	11204	14122	14964	17394	15892	11345	12468	8964
EHI_023110	DS571153	complement(71373..72473)	2815.53	2.48076	1.31078	0	0	7450	6451	8202	18795	16036	18410	7249	9039	6189
EHI_178580	DS571154	41929..46005	178.773	-1.86078	-0.895907	2.55632e-06	2.39733e-05	2530	1950	2713	3656	3984	4956	3504	1542	1696
EHI_198620	DS571165	10360..13821	272.598	-9.40736	-3.23379	0	0	631	520	806	5101	4943	6221	643	555	504
EHI_127200	DS571166	complement(56945..57718)	2245.71	-1.90531	-0.930025	2.25736e-10	3.63474e-09	5970	5401	6636	8865	11039	10218	5496	5088	4847
EHI_159150	DS571167	complement(8217..9347)	3831.94	-3.64563	-1.86617	0	0	8896	7183	8883	22812	25570	26542	6268	7909	5981
EHI_073390	DS571171	18805..20211	1165.25	1.7436	0.802071	0.000141933	0.000920386	5625	4795	6135	10582	9827	7779	6469	9261	2975
EHI_035440	DS571174	18134..19429	1598.06	-2.64164	-1.40144	0	0	5393	4111	5663	10610	12830	12427	4676	4983	3706
EHI_093580	DS571179	3860..4474	1703.14	-2.52508	-1.33633	0	0	2588	2230	2911	5509	6662	5967	2532	2606	1927
EHI_150490	DS571218	50043..52655	2291.72	1.38317	0.46798	0.0148238	0.0481128	26988	21802	28687	29464	33708	40425	35039	23304	21931
EHI_095820	DS571239	4925..8938	138.371	-4.78438	-2.25833	0	0	772	617	790	2263	3569	3844	740	448	762
EHI_140550	DS571243	complement(11627..12241)	1617.08	-2.15968	-1.11082	6.88338e-15	1.65132e-13	3004	2495	3208	5098	6442	5700	2794	3050	2033
EhSINE1_345	DS571257	24191..24792	896.337	13.7133	3.77751	0	0	262	203	232	3043	3099	3164	250	254	171
EHI_042170	DS571259	29783..31333	936.031	-1.76309	-0.818105	3.2495e-07	3.56058e-06	5764	4829	6068	7803	7349	9857	5135	4984	3910
EHI_189490	DS571262	22918..25443	1245.86	1.7966	0.845269	4.41866e-08	5.45868e-07	10574	8993	11760	15234	19134	20185	12988	9957	9654
EHI_011210	DS571324	13479..14807	8000.58	1.4622	0.548141	0.000429808	0.00243046	44078	37234	47566	60821	65367	57382	42634	54026	33960
EHI_020370.1	DS571339	29119..29638	3789.33	-1.84944	-0.887092	1.24301e-09	1.8655e-08	7085	6499	7786	10103	12360	11670	6182	6647	5275
EHI_090400	DS571367	complement(7135..8085)	974.243	-60.6968	-5.92355	0	0	62	154	78	4612	6101	5366	97	114	53
EHI_167320	DS571473	10085..11089	1836.94	-5.15712	-2.36657	0	0	2291	1876	2358	8656	11324	12052	2640	1956	1567
EHI_060740	DS571643	1544..2227	3291.62	-1.40309	-0.48861	0.00407639	0.0163056	10184	9001	11010	11948	13756	13240	9401	11720	6455
EHI_161180	DS571740	1674..2174	1636.09	-853.535	-9.73731	0	0	7	11	20	4015	5226	4979	4	7	5

## Sheet: Ax11_49DEGs
Name	Chromosome	Region	Due to NAID - Max group means	Due to NAID - Fold change	Due to NAID - Log fold change	Due to NAID - P-value	Due to NAID - FDR p-value	Ax11_1 - Total counts	Ax11_2 - Total counts	Ax11_3 - Total counts	Ax19_1 - Total counts	Ax19_2 - Total counts	Ax19_3 - Total counts	Ax22_1 - Total counts	Ax22_2 - Total counts	Ax22_3 - Total counts
EHI_044810	DS571147	complement(49995..50627)	3110.38	-2.10611	-1.07458	3.76055e-12	7.08833e-11	12752	10804	14021	4929	6469	5943	11271	10767	9193
EHI_050550	DS571149	60750..61715	3148.22	-1.45179	-0.537833	0.0014177	0.00675095	19662	16805	21549	11408	14305	13153	17771	17711	13413
EHI_068200	DS571150	81778..82230	4649.8	-1.68113	-0.749431	7.23213e-06	6.16191e-05	13622	11871	14631	6311	8904	8031	12120	12181	9128
EHI_049670	DS571152	complement(84169..86637)	1291.9	-1.60075	-0.678745	5.28462e-05	0.000376341	21331	17916	21470	18663	17852	15284	11065	15082	10184
EHI_182900	DS571156	complement(65510..66640)	1736.42	-3.49565	-1.80556	0	0	12825	10825	13811	3072	3706	3635	8356	10354	8924
EHI_182920	DS571156	complement(68672..69172)	4161.52	-2.31641	-1.21189	2.83107e-14	6.49641e-13	13483	11947	14236	4832	6254	5622	10214	10041	9337
EHI_096350	DS571163	33307..34899	1690.22	-1.90246	-0.927869	3.63499e-08	4.53209e-07	17889	15544	17724	12313	14585	12602	7620	9196	8658
EHI_198760	DS571165	37298..38452	7974.21	-1.97482	-0.981724	6.97209e-08	8.33143e-07	60302	50345	65130	36100	47522	52449	31792	24237	28051
EHI_159160	DS571167	complement(9733..10305)	4787.96	-3.65717	-1.87073	2.99814e-11	5.18803e-10	17517	15516	19233	4011	4158	5660	11930	5874	16760
EHI_159480	DS571167	complement(33462..33758)	12005.4	-1.63102	-0.705776	1.57431e-05	0.000124633	22710	20096	25144	12250	15141	13216	18143	20165	18180
EHI_177630.1	DS571175	complement(88359..89309)	3032.88	-1.3557	-0.439034	0.012042	0.040481	18925	16099	19935	11794	14397	13287	16190	16554	13256
EHI_007510	DS571178	10943..12367	1414.31	-1.81948	-0.863524	8.21901e-07	8.49626e-06	13434	11683	13159	9663	8784	9287	5820	6907	7127
EHI_010650.1	DS571182	62758..63450	3603.39	-1.56975	-0.650531	6.62414e-05	0.000461697	16179	14167	17196	8931	10803	9798	13563	14855	10778
EHI_006980	DS571197	complement(57546..60851)	1284.53	-1.68351	-0.751474	8.52446e-05	0.000579687	27469	22888	30800	10452	18311	17905	19519	17061	17838
EhSINE1_25	DS571200	complement(48531..49130)	3230.83	-1.54373	-0.626422	0.00028502	0.00169868	12264	11354	13223	8007	7504	7779	9450	12358	7854
EHI_030750	DS571208	10229..13690	576.651	-2.52723	-1.33756	8.99281e-15	2.13579e-13	13386	10390	14430	4305	4592	5683	8384	11397	8229
EHI_133900	DS571212	21459..25340	854.717	-2.02695	-1.01931	8.28601e-05	0.000564685	21782	16920	24924	6439	10636	13064	11460	9657	17777
EHI_150470	DS571218	complement(46938..47711)	3782.18	-1.87783	-0.909063	1.22317e-08	1.63895e-07	18727	16483	20575	8485	10725	9724	15255	15628	12599
EHI_160930	DS571228	complement(28109..29122)	1768.24	-3.10939	-1.63663	5.10703e-14	1.14426e-12	11449	10105	12613	3350	4107	3272	7016	5683	11323
EHI_160980	DS571228	complement(37831..38745)	7231.32	-1.36946	-0.453603	0.0147524	0.0479228	43175	36879	46058	32945	30521	26408	32563	45528	29654
EHI_017700	DS571240	37692..38309	2766.92	-1.90119	-0.926901	4.22721e-09	6.03887e-08	10910	9773	11868	5002	6256	5449	8585	9214	7047
EHI_146110	DS571244	23173..24366	2805.51	-1.5616	-0.643027	0.000196461	0.00122627	21892	18596	23374	13167	13063	13529	15245	21275	16559
EHI_140120	DS571254	complement(695..1825)	5619.41	-2.04925	-1.0351	4.02866e-11	6.87114e-10	41505	35549	44047	18346	19473	19674	30599	35160	30723
EHI_201250	DS571306	complement(19456..20160)	1597.05	-4.11668	-2.04148	0	0	7160	6384	7904	1588	1556	1910	4552	3137	6730
EHI_029620	DS571340	25552..26469	2176.63	-2.65382	-1.40807	4.52971e-14	1.02458e-12	12969	11268	13820	5094	4715	4191	10113	6011	9103
EHI_083620	DS571388	7731..12692	383.873	-1.59238	-0.671186	0.00019237	0.0012031	12550	10456	13329	9223	9985	9127	6731	6687	7957
EHI_001420	DS571506	complement(7543..8232)	1971.39	-5.43394	-2.442	0	0	8768	7559	9614	1357	1450	1814	4710	3381	6546
EHI_197990	DS571579	2180..3310	1271.8	-1.6845	-0.752318	1.68454e-05	0.000132586	9569	8229	9549	7843	7355	6637	4829	6722	4085
EHI_042370.2	DS571611	complement(4149..6821)	355.419	-3.63194	-1.86074	1.49787e-11	2.68993e-10	6284	4594	7399	990	1565	2245	2987	2882	4885
EHI_122310	DS571819	1753..2466	1670.62	-12.9954	-3.69993	0	0	7649	6863	8180	488	563	646	4596	3035	5063
EHI_116360	DS571976	complement(1130..1831)	19947.3	-1.41314	-0.498909	0.00444886	0.0174934	90345	79358	96946	56894	63654	63170	70994	84293	82195
EHI_148790	DS571146	complement(157935..158747)	1829.39	-1.83631	-0.876813	8.23342e-07	8.5019e-06	9324	8235	10834	3487	6172	5363	5377	5046	5787
EHI_050280	DS571149	14782..15552	3379.12	-1.35972	-0.443307	0.00333304	0.0138816	16726	14721	18182	10490	12677	12357	11093	12551	11012
EHI_004550	DS571181	complement(71017..72249)	537.467	-4.36508	-2.12601	0	0	4427	3663	4540	965	729	1105	1317	1760	1820
EHI_015380	DS571202	complement(42921..46262)	973.854	-1.66967	-0.739565	3.58556e-06	3.24408e-05	21217	17108	23969	9553	12569	13929	12491	10005	12455
EHI_133530	DS571212	complement(4831..6681)	670.527	-1.37745	-0.461997	0.00818396	0.0293122	8082	7070	8467	6050	5803	4912	5605	7272	5259
EHI_048560	DS571231	6932..7459	3125.66	-1.39908	-0.48448	0.00602865	0.022691	10507	9584	11289	6806	8054	7057	8032	9976	7400
EHI_099700	DS571299	9973..13173	269.713	-2.04657	-1.03321	3.94172e-09	5.64802e-08	5675	4609	6219	2772	2394	2648	2960	2951	3603
EHI_077500	DS571369	6002..9877	350.286	-2.22423	-1.1533	6.40784e-06	5.51899e-05	8969	6938	10120	2394	3869	4967	4446	4142	7074
EHI_086510	DS571381	complement(8361..9074)	2510.98	-1.40124	-0.486704	0.0040688	0.0162821	11582	10135	12428	7396	8344	7996	10102	10259	7763
EHI_083590.2	DS571388	complement(4609..5523)	2284.82	-1.60798	-0.685254	4.09324e-05	0.000297519	13670	11379	14864	7829	8198	8083	8286	10920	8982
EHI_172720	DS571407	7053..7792	1181.92	-2.08931	-1.06303	2.16593e-06	2.07006e-05	5594	5107	5920	2285	2477	2974	3769	2489	4828
EHI_058920	DS571470	2638..3588	804.48	-2.40693	-1.26719	7.10543e-15	1.70029e-13	4889	4409	5256	1929	1784	2166	2468	2712	2407
EHI_022130	DS571515	8523..10364	1553.63	-1.36511	-0.449017	0.00503971	0.0194781	18939	15863	19743	14486	13184	12354	11550	15922	10740
EHI_125950	DS571160	complement(75990..77141)	2618.93	2.761	1.46519	8.14127e-13	1.6386e-11	6749	5647	7215	14721	14361	15401	22812	22538	8007
Tr	EhR1rDNA	5116..5818	8279.62	1.45615	0.542157	0.00676039	0.0249703	23898	21354	26188	24897	46392	30569	34142	32991	23066
rRNA28S	EhR1rDNA	8652..12118	7617.27	1.48719	0.572587	0.0128645	0.0427915	94978	95016	132039	63885	176958	91157	157087	146535	148486
EHI_197160	DS571157	64378..65649	457.221	3.44311	1.78371	4.44089e-16	1.16543e-14	992	952	989	4163	3026	2747	3869	3319	1341
EHI_164510	DS571214	complement(57587..60112)	1787.59	1.73404	0.794136	6.23455e-08	7.52317e-07	15940	13375	17706	22805	28423	27026	29381	28590	20270

## Sheet: Ax22_35DEGs
Name	Chromosome	Region	Due to NAID - Max group means	Due to NAID - Fold change	Due to NAID - Log fold change	Due to NAID - P-value	Due to NAID - FDR p-value	Ax11_1 - Total counts	Ax11_2 - Total counts	Ax11_3 - Total counts	Ax19_1 - Total counts	Ax19_2 - Total counts	Ax19_3 - Total counts	Ax22_1 - Total counts	Ax22_2 - Total counts	Ax22_3 - Total counts
EHI_012270	DS571148	complement(86226..90086)	846.682	-3.22916	-1.69116	0	0	11988	9144	13520	17531	18304	20591	6177	6349	4725
EHI_110180	DS571151	17749..24204	365.348	-2.03577	-1.02557	4.85702e-09	6.86632e-08	11014	8718	10959	13400	13429	13834	6134	5886	7225
EHI_110740	DS571151	140538..143129	3256.51	-1.42721	-0.513197	0.0066166	0.0244868	46700	38353	47572	52682	47883	44542	29039	44602	26468
EHI_049670	DS571152	complement(84169..86637)	1291.9	-1.60075	-0.678745	5.28462e-05	0.000376341	21331	17916	21470	18663	17852	15284	11065	15082	10184
EHI_187150	DS571159	110964..111839	4224.03	-1.37004	-0.454216	0.0091504	0.0322078	18545	16271	19811	18840	23540	21749	16175	16641	13144
EHI_096350	DS571163	33307..34899	1690.22	-1.90246	-0.927869	3.63499e-08	4.53209e-07	17889	15544	17724	12313	14585	12602	7620	9196	8658
EHI_198760	DS571165	37298..38452	7974.21	-1.97482	-0.981724	6.97209e-08	8.33143e-07	60302	50345	65130	36100	47522	52449	31792	24237	28051
EHI_035690	DS571174	complement(68167..69033)	1695.53	-2.95258	-1.56198	3.74145e-14	8.5033e-13	5235	4552	5940	6617	9460	9480	2095	2715	3458
EHI_007510	DS571178	10943..12367	1414.31	-1.81948	-0.863524	8.21901e-07	8.49626e-06	13434	11683	13159	9663	8784	9287	5820	6907	7127
EHI_074180	DS571232	53874..54821	4150.15	-8.27208	-3.04825	0	0	14000	11581	14141	21311	25079	21691	1604	4322	2164
EHI_109920	DS571242	28331..29824	1723.18	-1.81126	-0.856996	8.16206e-07	8.44658e-06	11274	9514	12186	14790	14748	14836	6613	10477	6943
EHI_163750	DS571246	40339..41469	3934.03	-1.92128	-0.94207	6.73565e-09	9.36877e-08	17916	14858	19216	24684	24815	27225	11573	14775	12602
EHI_142730	DS571297	12274..13404	4084.91	-4.36936	-2.12742	0	0	8379	6848	8837	23640	26800	29459	5578	5919	6245
EHI_083620	DS571388	7731..12692	383.873	-1.59238	-0.671186	0.00019237	0.0012031	12550	10456	13329	9223	9985	9127	6731	6687	7957
EHI_197990	DS571579	2180..3310	1271.8	-1.6845	-0.752318	1.68454e-05	0.000132586	9569	8229	9549	7843	7355	6637	4829	6722	4085
EHI_092080	DS571155	complement(7069..8517)	1034.36	-1.68004	-0.748492	1.61905e-06	1.58894e-05	9202	8048	8892	7510	9393	9074	4813	5137	5071
EHI_013900	DS571172	complement(9368..10003)	2524.84	-2.03618	-1.02587	1.97295e-09	2.9014e-08	8099	7111	8255	9593	8923	9114	3716	4965	4482
EHI_104390	DS571185	18343..20115	641.161	-1.42678	-0.512762	0.00192742	0.00876521	6684	5621	7236	6065	6586	6987	4222	4852	4351
EHI_104630	DS571185	complement(65683..68256)	653.978	-1.55685	-0.638631	8.68651e-05	0.000589442	10244	8522	10870	8684	9414	10986	5713	6031	6395
EHI_165350	DS571217	complement(56172..57269)	2363.42	-1.51749	-0.601689	0.000595326	0.00320249	14096	12211	15062	12636	16005	16351	10161	9147	9572
EHI_001780	DS571280	13536..14183	2122.09	-1.35406	-0.43729	0.00957524	0.0334792	8147	6966	8684	7788	8029	7904	5385	7256	4625
EHI_088020	DS571307	5583..6731	1305.19	-1.81854	-0.862778	5.07718e-06	4.44956e-05	8972	7877	9802	7685	9242	9041	5296	2925	5472
EHI_193080	DS571396	complement(10856..11449)	1693.91	-1.5429	-0.625642	0.000196103	0.00122484	5519	5012	5990	4917	6601	5950	4098	3530	3431
EHI_068250	DS571150	complement(86021..87421)	2544.99	1.92399	0.944098	2.72367e-10	4.34142e-09	12942	11277	14313	9218	11898	11428	21043	22863	17617
EHI_125950	DS571160	complement(75990..77141)	2618.93	2.761	1.46519	8.14127e-13	1.6386e-11	6749	5647	7215	14721	14361	15401	22812	22538	8007
EHI_126190	DS571160	complement(116554..117684)	5215.13	4.34905	2.1207	0	0	31128	26758	33557	6958	8371	8514	32285	35971	32824
EHI_096570	DS571163	complement(69789..70427)	4622.45	1.62572	0.701076	0.000175315	0.00111107	13090	11361	13825	7921	13259	10683	22093	16877	12374
EHI_166810	DS571177	8476..11153	1580.91	18.7046	4.22532	0	0	21800	17600	24817	1823	1021	1136	27564	24441	20997
EHI_113890	DS571378	complement(2906..3433)	4893.83	15.7288	3.97533	0	0	13323	11386	14202	1111	927	850	15847	18102	10982
EHI_176140	DS571547	2084..2476	12849.9	1.50739	0.592057	0.00099885	0.00495772	23764	21195	25535	16356	21520	21060	28875	27563	29760
rRNA18S	EhR1rDNA	6307..8253	4689.15	1.57596	0.656227	0.000945808	0.00474653	38590	30561	39507	23328	48493	30907	53075	41047	60397
rRNA28S	EhR1rDNA	8652..12118	7617.27	1.48719	0.572587	0.0128645	0.0427915	94978	95016	132039	63885	176958	91157	157087	146535	148486
EHI_194600	DS571191	complement(71225..72823)	646.196	5.68567	2.50733	0	0	1975	1796	2388	796	1242	1187	3377	4727	8992
EHI_174250	DS571220	47388..48581	799.612	7.81761	2.96673	0	0	1318	1134	1529	878	725	552	7173	3937	5240
EHI_058330	DS571278	complement(3251..4066)	977.381	4.11094	2.03947	0	0	2625	2249	3042	1255	1138	1016	5717	4441	3648
