# Supplementary material for: Gene expression of axenically-isolated clinical Entamoeba histolytica strains and its impact on disease severity of amebiasis
Source: PLoS Pathog. 2022 Sep 30;18(9):e1010880. doi: 10.1371/journal.ppat.1010880 (PMC9555656; doi:10.1371/journal.ppat.1010880)
Supplement: S4 Data — (XLSX) [file ppat.1010880.s004.xlsx]

## Sheet: Ax19_80DEGs
Gene ID	Mapped ID	Ortholog	PANTHER Family/Subfamily	PANTHER Protein Class	Species
ENTHI|EnsemblGenome=EHI_001420|UniProtKB=C4MAR7	EHI_001420	Thioredoxin domain-containing protein;CL6EHI_001420;ortholog	PEROXIREDOXIN-4 (PTHR10681:SF128)	peroxidase(PC00180)	Entamoeba histolytica
ENTHI|EnsemblGenome=EHI_113890|UniProtKB=B1N4C0	EHI_113890	Serine-rich protein C30B4.01c, putative;CL6EHI_113890;ortholog			Entamoeba histolytica
ENTHI|EnsemblGenome=EHI_109920|UniProtKB=C4M3L1	EHI_109920	Uncharacterized protein;CL6EHI_109920;ortholog			Entamoeba histolytica
ENTHI|EnsemblGenome=EHI_189490|UniProtKB=C4M4N3	EHI_189490	Elongation factor 2;CL6EHI_189490;ortholog	ELONGATION FACTOR 2 (PTHR42908:SF10)	translation elongation factor(PC00222)	Entamoeba histolytica
ENTHI|EnsemblGenome=EHI_110180|UniProtKB=C4LU72	EHI_110180	Myosin heavy chain;CL6EHI_110180;ortholog	MYOSIN HEAVY CHAIN, NON-MUSCLE (PTHR45615:SF40)		Entamoeba histolytica
ENTHI|EnsemblGenome=EHI_110400|UniProtKB=C4LU92	EHI_110400	Guanine nucleotide-binding protein subunit beta 2-like 1, putative;CL6EHI_110400;ortholog	RECEPTOR OF ACTIVATED PROTEIN C KINASE 1 (PTHR19868:SF0)		Entamoeba histolytica
ENTHI|EnsemblGenome=EHI_010650|UniProtKB=C4LYV2	EHI_010650	Ribosomal_L30 domain-containing protein;CL6EHI_010650;ortholog	60S RIBOSOMAL PROTEIN L7-RELATED (PTHR11524:SF16)	ribosomal protein(PC00202)	Entamoeba histolytica
ENTHI|EnsemblGenome=EHI_047810|UniProtKB=C4M7X2	EHI_047810	Lysine--tRNA ligase;CL6EHI_047810;ortholog	LYSINE--TRNA LIGASE (PTHR42918:SF9)	aminoacyl-tRNA synthetase(PC00047)	Entamoeba histolytica
ENTHI|EnsemblGenome=EHI_133900|UniProtKB=B1N3C7	EHI_133900	Galactose-inhibitable lectin 170 kDa subunit, putative;CL6EHI_133900;ortholog			Entamoeba histolytica
ENTHI|EnsemblGenome=EHI_042370|UniProtKB=B1N559	EHI_042370	Galactose-specific adhesin 170kD subunit, putative;EHI_042370;ortholog			Entamoeba histolytica
ENTHI|EnsemblGenome=EHI_107290|UniProtKB=B1N2P0	EHI_163750	Actin;CL6EHI_107290;ortholog	ACTIN (PTHR11937:SF387)	actin and actin related protein(PC00039)	Entamoeba histolytica
ENTHI|EnsemblGenome=EHI_107290|UniProtKB=B1N2P0	EHI_159150	Actin;CL6EHI_107290;ortholog	ACTIN (PTHR11937:SF387)	actin and actin related protein(PC00039)	Entamoeba histolytica
ENTHI|EnsemblGenome=EHI_107290|UniProtKB=B1N2P0	EHI_140120	Actin;CL6EHI_107290;ortholog	ACTIN (PTHR11937:SF387)	actin and actin related protein(PC00039)	Entamoeba histolytica
ENTHI|EnsemblGenome=EHI_107290|UniProtKB=B1N2P0	EHI_126190	Actin;CL6EHI_107290;ortholog	ACTIN (PTHR11937:SF387)	actin and actin related protein(PC00039)	Entamoeba histolytica
ENTHI|EnsemblGenome=EHI_107290|UniProtKB=B1N2P0	EHI_142730	Actin;CL6EHI_107290;ortholog	ACTIN (PTHR11937:SF387)	actin and actin related protein(PC00039)	Entamoeba histolytica
ENTHI|EnsemblGenome=EHI_107290|UniProtKB=B1N2P0	EHI_182900	Actin;CL6EHI_107290;ortholog	ACTIN (PTHR11937:SF387)	actin and actin related protein(PC00039)	Entamoeba histolytica
ENTHI|EnsemblGenome=EHI_146110|UniProtKB=C4M3Q5	EHI_146110	Uncharacterized protein;CL6EHI_146110;ortholog			Entamoeba histolytica
ENTHI|EnsemblGenome=EHI_111570|UniProtKB=C4M569	EHI_111570	60S ribosomal protein L26, putative;CL6EHI_111570;ortholog	60S RIBOSOMAL PROTEIN L26-RELATED (PTHR11143:SF7)	ribosomal protein(PC00202)	Entamoeba histolytica
ENTHI|EnsemblGenome=EHI_005060|UniProtKB=Q869B1	EHI_005060	Fe-hydrogenase, putative;CL6EHI_005060;ortholog	CYTOSOLIC FE-S CLUSTER ASSEMBLY FACTOR CG17683-RELATED (PTHR11615:SF258)	dehydrogenase(PC00092)	Entamoeba histolytica
ENTHI|EnsemblGenome=EHI_074180|UniProtKB=C4M307	EHI_074180	Cysteine proteinase 1, putative;EHI_074180;ortholog	CATHEPSIN L-RELATED (PTHR12411:SF586)	cysteine protease(PC00081)	Entamoeba histolytica
ENTHI|EnsemblGenome=EHI_023110|UniProtKB=C4LUM3	EHI_023110	PKS_ER domain-containing protein;CL6EHI_023110;ortholog	DEHYDROGENASE 1, PUTATIVE-RELATED (PTHR42813:SF4)	dehydrogenase(PC00092)	Entamoeba histolytica
ENTHI|EnsemblGenome=EHI_068250|UniProtKB=C4LU18	EHI_068250	Adenosylhomocysteinase;CL6EHI_068250;ortholog	ADENOSYLHOMOCYSTEINASE (PTHR23420:SF0)	hydrolase(PC00121)	Entamoeba histolytica
ENTHI|EnsemblGenome=EHI_050550|UniProtKB=C4LTS8	EHI_050550	WD_REPEATS_REGION domain-containing protein;CL6EHI_050550;ortholog	RECEPTOR OF ACTIVATED PROTEIN C KINASE 1 (PTHR19868:SF0)		Entamoeba histolytica
ENTHI|EnsemblGenome=EHI_011210|UniProtKB=C4M7D4	EHI_011210	Elongation factor 1-alpha;CL6EHI_011210;ortholog	ELONGATION FACTOR 1-ALPHA 2 (PTHR23115:SF170)	translation factor(PC00223)	Entamoeba histolytica
ENTHI|EnsemblGenome=EHI_201250|UniProtKB=C4M6Q4	EHI_201250	Thioredoxin domain-containing protein;CL6EHI_201250;ortholog	PEROXIREDOXIN-4 (PTHR10681:SF128)	peroxidase(PC00180)	Entamoeba histolytica
ENTHI|EnsemblGenome=EHI_038580|UniProtKB=C4LZP2	EHI_040660	60S ribosomal protein L11, putative;CL6EHI_038580;ortholog	60S RIBOSOMAL PROTEIN L11 (PTHR11994:SF8)	ribosomal protein(PC00202)	Entamoeba histolytica
ENTHI|EnsemblGenome=EHI_035690|UniProtKB=C4LXZ9	EHI_035690	Galactose-inhibitable lectin 35 kDa subunit;CL6EHI_035690;ortholog			Entamoeba histolytica
ENTHI|EnsemblGenome=EHI_159480|UniProtKB=C4LX30	EHI_159480	Pore-forming peptide ameobapore A, putative;CL6EHI_159480;ortholog			Entamoeba histolytica
ENTHI|EnsemblGenome=EHI_110740|UniProtKB=C4LUC1	EHI_110740	Uncharacterized protein;CL6EHI_110740;ortholog			Entamoeba histolytica
ENTHI|EnsemblGenome=EHI_166810|UniProtKB=B1N306	EHI_166810	Elongation factor 2;CL6EHI_166810;ortholog	ELONGATION FACTOR 2 (PTHR42908:SF10)	translation elongation factor(PC00222)	Entamoeba histolytica
ENTHI|EnsemblGenome=EHI_008200|UniProtKB=C4LVR9	EHI_167320	Glyceraldehyde-3-phosphate dehydrogenase;CL6EHI_008200;ortholog	GLYCERALDEHYDE-3-PHOSPHATE DEHYDROGENASE-RELATED (PTHR10836:SF76)	dehydrogenase(PC00092)	Entamoeba histolytica
ENTHI|EnsemblGenome=EHI_159160|UniProtKB=C4LX20	EHI_159160	Superoxide dismutase;CL6EHI_159160;ortholog	SOD_FE_C DOMAIN-CONTAINING PROTEIN (PTHR42769:SF3)	oxidoreductase(PC00176)	Entamoeba histolytica
ENTHI|EnsemblGenome=EHI_006980|UniProtKB=Q964D2	EHI_006980	Gal/GalNAc lectin Igl1;igl1;ortholog	TNFR-CYS DOMAIN-CONTAINING PROTEIN (PTHR23275:SF95)		Entamoeba histolytica
ENTHI|EnsemblGenome=EHI_044970|UniProtKB=Q9NH04	EHI_044970	Malic enzyme;CL6EHI_044970;ortholog	NADP-DEPENDENT MALIC ENZYME (PTHR43237:SF4)	oxidoreductase(PC00176)	Entamoeba histolytica
ENTHI|EnsemblGenome=EHI_060740|UniProtKB=C4MBE2	EHI_060740	EF-hand calcium-binding domain containing protein;CL6EHI_060740;ortholog	PROGRAMMED CELL DEATH 6 (PTHR46212:SF3)		Entamoeba histolytica
ENTHI|EnsemblGenome=EHI_030750|UniProtKB=C4M1E4	EHI_030750	PPi-type phosphoenolpyruvate carboxykinase 2;PEPCK2;ortholog			Entamoeba histolytica
ENTHI|EnsemblGenome=EHI_161180|UniProtKB=C4LV69	EHI_161180	60S ribosomal protein L21, putative;CL6EHI_161180;ortholog	60S RIBOSOMAL PROTEIN L21 (PTHR20981:SF6)	ribosomal protein(PC00202)	Entamoeba histolytica
ENTHI|EnsemblGenome=EHI_161180|UniProtKB=C4LV69	EHI_182920	60S ribosomal protein L21, putative;CL6EHI_161180;ortholog	60S RIBOSOMAL PROTEIN L21 (PTHR20981:SF6)	ribosomal protein(PC00202)	Entamoeba histolytica
ENTHI|EnsemblGenome=EHI_150490|UniProtKB=C4M230	EHI_150490	Aldehyde-alcohol dehydrogenase;CL6EHI_150490;ortholog	HYDROXYACID-OXOACID TRANSHYDROGENASE, MITOCHONDRIAL (PTHR11496:SF83)	dehydrogenase(PC00092)	Entamoeba histolytica
ENTHI|EnsemblGenome=EHI_071590|UniProtKB=C4MB38	EHI_071590	Protein disulfide isomerase, putative;CL6EHI_071590;ortholog	PROTEIN DISULFIDE-ISOMERASE C17H9.14C (PTHR45672:SF11)	chaperone(PC00072)	Entamoeba histolytica
ENTHI|EnsemblGenome=EHI_187150|UniProtKB=C4LVT2	EHI_187150	60S ribosomal protein L13, putative;CL6EHI_187150;ortholog	60S RIBOSOMAL PROTEIN L13 (PTHR11722:SF0)	ribosomal protein(PC00202)	Entamoeba histolytica
ENTHI|EnsemblGenome=EHI_005150|UniProtKB=C4M0A8	EHI_005150	Uncharacterized protein;CL6EHI_005150;ortholog	STAPHYLOCOCCAL NUCLEASE DOMAIN-CONTAINING PROTEIN 1 (PTHR12302:SF2)		Entamoeba histolytica
ENTHI|EnsemblGenome=EHI_160930|UniProtKB=O15635	EHI_160930	PALP domain-containing protein;cysteine synthase type II;ortholog	CYSTEINE SYNTHASE 1 (PTHR10314:SF194)	lyase(PC00144)	Entamoeba histolytica
ENTHI|EnsemblGenome=EHI_178580|UniProtKB=B1N2M5	EHI_178580	ATP-binding cassette protein, putative;EHI_178580;ortholog	MULTIDRUG RESISTANCE-ASSOCIATED PROTEIN 5 (PTHR24223:SF415)	ATP-binding cassette (ABC) transporter(PC00003)	Entamoeba histolytica
ENTHI|EnsemblGenome=EHI_095820|UniProtKB=C4M3D9	EHI_095820	ATP-binding cassette, putative;CL6EHI_095820;ortholog	MULTIDRUG RESISTANCE-ASSOCIATED PROTEIN 5 (PTHR24223:SF415)	ATP-binding cassette (ABC) transporter(PC00003)	Entamoeba histolytica
ENTHI|EnsemblGenome=EHI_065330|UniProtKB=C4M6L0	EHI_065330	Gal/GalNAc lectin subunit Igl2;CL6EHI_065330;ortholog	TNFR-CYS DOMAIN-CONTAINING PROTEIN (PTHR23275:SF95)		Entamoeba histolytica
ENTHI|EnsemblGenome=EHI_012270|UniProtKB=C4LTM0	EHI_012270	Gal/GalNAc lectin heavy subunit;CL6EHI_012270;ortholog			Entamoeba histolytica
ENTHI|EnsemblGenome=EHI_042170|UniProtKB=C4M4H1	EHI_042170	Aminoacyl-histidine dipeptidase, putative;CL6EHI_042170;ortholog	CYTOSOL NON-SPECIFIC DIPEPTIDASE (PTHR43501:SF1)	metalloprotease(PC00153)	Entamoeba histolytica
ENTHI|EnsemblGenome=EHI_090400|UniProtKB=B1N2Z3	EHI_090400	60S acidic ribosomal protein P0;CL6EHI_090400;ortholog	60S ACIDIC RIBOSOMAL PROTEIN P0 (PTHR45699:SF3)	ribosomal protein(PC00202)	Entamoeba histolytica
ENTHI|EnsemblGenome=EHI_090400|UniProtKB=B1N2Z3	EHI_177630	60S acidic ribosomal protein P0;CL6EHI_090400;ortholog	60S ACIDIC RIBOSOMAL PROTEIN P0 (PTHR45699:SF3)	ribosomal protein(PC00202)	Entamoeba histolytica
ENTHI|EnsemblGenome=EHI_004600|UniProtKB=Q8WR14	EHI_004600	Hybrid-cluster protein;HCP;ortholog	HYDROXYLAMINE REDUCTASE (PTHR30109:SF0)	reductase(PC00198)	Entamoeba histolytica
ENTHI|EnsemblGenome=EHI_096570|UniProtKB=C4LWG9	EHI_096570	Lysozyme, putative;CL6EHI_096570;ortholog	LYSOZYME-RELATED (PTHR23208:SF36)	hydrolase(PC00121)	Entamoeba histolytica
ENTHI|EnsemblGenome=EHI_160980|UniProtKB=C4M2R6	EHI_160980	Uncharacterized protein;CL6EHI_160980;ortholog			Entamoeba histolytica
ENTHI|EnsemblGenome=EHI_020370|UniProtKB=C4M7V3	EHI_020370	Ribosomal_L18e/L15P domain-containing protein;EHI_020370;ortholog	60S RIBOSOMAL PROTEIN L27A (PTHR11721:SF3)	ribosomal protein(PC00202)	Entamoeba histolytica
ENTHI|EnsemblGenome=EHI_136160|UniProtKB=C4M296	EHI_136160	Calreticulin;CL6EHI_136160;ortholog	CALRETICULIN (PTHR11073:SF45)	chaperone(PC00072)	Entamoeba histolytica
ENTHI|EnsemblGenome=EHI_035440|UniProtKB=C4LXX5	EHI_035440	60S ribosomal protein L4, putative;CL6EHI_035440;ortholog	60S RIBOSOMAL PROTEIN L4 (PTHR19431:SF0)	ribosomal protein(PC00202)	Entamoeba histolytica
ENTHI|EnsemblGenome=EHI_199590|UniProtKB=C4M770	EHI_199590	70 kDa heat shock protein, putative;CL6EHI_199590;ortholog	ENDOPLASMIC RETICULUM CHAPERONE BIP (PTHR19375:SF144)		Entamoeba histolytica
ENTHI|EnsemblGenome=EHI_029620|UniProtKB=C4M7W2	EHI_029620	Aldose reductase, putative;CL6EHI_029620;ortholog	ALDO-KETO REDUCTASE FAMILY 1 MEMBER A1 (PTHR11732:SF421)	reductase(PC00198)	Entamoeba histolytica
ENTHI|EnsemblGenome=EHI_068200|UniProtKB=C4LU13	EHI_068200	60S ribosomal protein L31, putative;CL6EHI_068200;ortholog	60S RIBOSOMAL PROTEIN L31 (PTHR10956:SF0)	ribosomal protein(PC00202)	Entamoeba histolytica
ENTHI|EnsemblGenome=EHI_135080|UniProtKB=C4M0Z4	EHI_135080	Histone domain-containing protein;CL6EHI_135080;ortholog	HISTONE H3.2 (PTHR11426:SF232)	histone(PC00118)	Entamoeba histolytica
ENTHI|EnsemblGenome=EHI_049620|UniProtKB=Q8MU40	EHI_049620	Nitrogen fixation protein NifU;CL6EHI_049620;ortholog	NIFU_N DOMAIN-CONTAINING PROTEIN (PTHR10093:SF8)	chaperone(PC00072)	Entamoeba histolytica
ENTHI|EnsemblGenome=EHI_073390|UniProtKB=C4LXK4	EHI_073390	Fe-hydrogenase, putative;CL6EHI_073390;ortholog	FE_HYD_SSU DOMAIN-CONTAINING PROTEIN (PTHR11615:SF304)	dehydrogenase(PC00092)	Entamoeba histolytica
ENTHI|EnsemblGenome=EHI_035600|UniProtKB=C4LXZ0	EHI_090020	60S ribosomal protein L18a;CL6EHI_035600;ortholog	60S RIBOSOMAL PROTEIN L18A (PTHR10052:SF1)	ribosomal protein(PC00202)	Entamoeba histolytica
ENTHI|EnsemblGenome=EHI_045300|UniProtKB=C4LTE3	EHI_045300	60S ribosomal protein L6, putative;CL6EHI_045300;ortholog	60S RIBOSOMAL PROTEIN L6 (PTHR10715:SF0)	ribosomal protein(PC00202)	Entamoeba histolytica
ENTHI|EnsemblGenome=EHI_045300|UniProtKB=C4LTE3	EHI_140550	60S ribosomal protein L6, putative;CL6EHI_045300;ortholog	60S RIBOSOMAL PROTEIN L6 (PTHR10715:SF0)	ribosomal protein(PC00202)	Entamoeba histolytica
ENTHI|EnsemblGenome=EHI_013890|UniProtKB=C4LXN2	EHI_013890	40S ribosomal protein S6;CL6EHI_013890;ortholog	40S RIBOSOMAL PROTEIN S6 (PTHR11502:SF6)	ribosomal protein(PC00202)	Entamoeba histolytica
ENTHI|EnsemblGenome=EHI_116360|UniProtKB=C4MBR8	EHI_116360	Serine-rich protein;CL6EHI_116360;ortholog	RIKEN CDNA 4932415D10 GENE (PTHR33888:SF1)		Entamoeba histolytica
ENTHI|EnsemblGenome=EHI_145840|UniProtKB=C4M3Q0	EHI_145840	Thioredoxin domain-containing protein;CL6EHI_145840;ortholog	PEROXIREDOXIN-4 (PTHR10681:SF128)	peroxidase(PC00180)	Entamoeba histolytica
ENTHI|EnsemblGenome=EHI_127200|UniProtKB=C4LWZ3	EHI_150470	Ribosomal_L2_C domain-containing protein;CL6EHI_127200;ortholog	60S RIBOSOMAL PROTEIN L8 (PTHR13691:SF16)	ribosomal protein(PC00202)	Entamoeba histolytica
ENTHI|EnsemblGenome=EHI_127200|UniProtKB=C4LWZ3	EHI_127200	Ribosomal_L2_C domain-containing protein;CL6EHI_127200;ortholog	60S RIBOSOMAL PROTEIN L8 (PTHR13691:SF16)	ribosomal protein(PC00202)
ENTHI|EnsemblGenome=EHI_176140|UniProtKB=C4MB21	EHI_176140	Profilin;EHI_176140;ortholog	PROFILIN (PTHR11604:SF0)	non-motor actin binding protein(PC00165)	Entamoeba histolytica
ENTHI|EnsemblGenome=EHI_044810|UniProtKB=C4LTA0	EHI_044810	Ribosomal_L16 domain-containing protein;CL6EHI_044810;ortholog	60S RIBOSOMAL PROTEIN L10 (PTHR11726:SF10)	ribosomal protein(PC00202)	Entamoeba histolytica
ENTHI|EnsemblGenome=EHI_164430|UniProtKB=C4M1S5	EHI_164430	Actinin-like protein, putative;CL6EHI_164430;ortholog	SORCIN (PTHR10891:SF918)	calmodulin-related(PC00061)	Entamoeba histolytica
ENTHI|EnsemblGenome=EHI_069110|UniProtKB=C4LWK0	EHI_069110	60S ribosomal protein L21, putative;CL6EHI_069110;ortholog	60S RIBOSOMAL PROTEIN L21 (PTHR20981:SF6)	ribosomal protein(PC00202)	Entamoeba histolytica
ENTHI|EnsemblGenome=EHI_004200|UniProtKB=C4LYP4	EHI_004200	40S ribosomal protein S27;CL6EHI_004200;ortholog	40S RIBOSOMAL PROTEIN S27 (PTHR11594:SF0)	ribosomal protein(PC00202)	Entamoeba histolytica
ENTHI|EnsemblGenome=EHI_198620|UniProtKB=C4LWQ8	EHI_198620	PPi-type phosphoenolpyruvate carboxykinase 3;PEPCK3;ortholog			Entamoeba histolytica
ENTHI|EnsemblGenome=EHI_093580|UniProtKB=C4LYF9	EHI_093580	60S ribosomal protein L6, putative;CL6EHI_093580;ortholog	60S RIBOSOMAL PROTEIN L6 (PTHR10715:SF0)	ribosomal protein(PC00202)	Entamoeba histolytica
ENTHI|EnsemblGenome=EHI_194270|UniProtKB=C4LZU1	EHI_194270	60S ribosomal protein L4, putative;CL6EHI_194270;ortholog	60S RIBOSOMAL PROTEIN L4 (PTHR19431:SF0)	ribosomal protein(PC00202)	Entamoeba histolytica
ENTHI|EnsemblGenome=EHI_017700|UniProtKB=C4M3F3	EHI_017700	60S ribosomal protein L13, putative;CL6EHI_017700;ortholog	60S RIBOSOMAL PROTEIN L13A (PTHR11545:SF3)	ribosomal protein(PC00202)	Entamoeba histolytica
ENTHI|EnsemblGenome=EHI_122310|UniProtKB=C4MBP3	EHI_122310	Thioredoxin domain-containing protein;CL6EHI_122310;ortholog	PEROXIREDOXIN-4 (PTHR10681:SF128)	peroxidase(PC00180)	Entamoeba histolytica

## Sheet: Ax11_45DEGs
Gene ID	Mapped ID	Ortholog	PANTHER Family/Subfamily	PANTHER Protein Class	Species
ENTHI|EnsemblGenome=EHI_099700|UniProtKB=C4M6H3	EHI_099700	NAD(FAD)-dependent dehydrogenase, putative;CL6EHI_099700;ortholog	DAO DOMAIN-CONTAINING PROTEIN (PTHR13847:SF266)	dehydrogenase(PC00092)	Entamoeba histolytica
ENTHI|EnsemblGenome=EHI_001420|UniProtKB=C4MAR7	EHI_001420	Thioredoxin domain-containing protein;CL6EHI_001420;ortholog	PEROXIREDOXIN-4 (PTHR10681:SF128)	peroxidase(PC00180)	Entamoeba histolytica
ENTHI|EnsemblGenome=EHI_125950|UniProtKB=C4LVY0	EHI_125950	Fe-ADH domain-containing protein;CL6EHI_125950;ortholog	ALCOHOL DEHYDROGENASE YQHD (PTHR43633:SF1)	dehydrogenase(PC00092)	Entamoeba histolytica
ENTHI|EnsemblGenome=EHI_004550|UniProtKB=C4LYR5	EHI_004550	Uncharacterized protein;CL6EHI_004550;ortholog	CALCIUM-REGULATED ACTIN-BUNDLING PROTEIN (PTHR37009:SF1)		Entamoeba histolytica
ENTHI|EnsemblGenome=EHI_010650|UniProtKB=C4LYV2	EHI_010650	Ribosomal_L30 domain-containing protein;CL6EHI_010650;ortholog	60S RIBOSOMAL PROTEIN L7-RELATED (PTHR11524:SF16)	ribosomal protein(PC00202)	Entamoeba histolytica
ENTHI|EnsemblGenome=EHI_133900|UniProtKB=B1N3C7	EHI_133900	Galactose-inhibitable lectin 170 kDa subunit, putative;CL6EHI_133900;ortholog			Entamoeba histolytica
ENTHI|EnsemblGenome=EHI_042370|UniProtKB=B1N559	EHI_042370	Galactose-specific adhesin 170kD subunit, putative;EHI_042370;ortholog			Entamoeba histolytica
ENTHI|EnsemblGenome=EHI_050280|UniProtKB=C4LTQ5	EHI_050280	40S ribosomal protein S3a;CL6EHI_050280;ortholog	40S RIBOSOMAL PROTEIN S3A (PTHR11830:SF0)	ribosomal protein(PC00202)	Entamoeba histolytica
ENTHI|EnsemblGenome=EHI_107290|UniProtKB=B1N2P0	EHI_140120	Actin;CL6EHI_107290;ortholog	ACTIN (PTHR11937:SF387)	actin and actin related protein(PC00039)	Entamoeba histolytica
ENTHI|EnsemblGenome=EHI_107290|UniProtKB=B1N2P0	EHI_182900	Actin;CL6EHI_107290;ortholog	ACTIN (PTHR11937:SF387)	actin and actin related protein(PC00039)	Entamoeba histolytica
ENTHI|EnsemblGenome=EHI_007510|UniProtKB=C4LYC3	EHI_007510	Uncharacterized protein;EHI_007510;ortholog			Entamoeba histolytica
ENTHI|EnsemblGenome=EHI_048560|UniProtKB=C4M2W9	EHI_048560	Uncharacterized protein;CL6EHI_048560;ortholog			Entamoeba histolytica
ENTHI|EnsemblGenome=EHI_198760|UniProtKB=C4LWS2	EHI_198760	Fe-ADH domain-containing protein;CL6EHI_198760;ortholog	ALCOHOL DEHYDROGENASE YQHD (PTHR43633:SF1)	dehydrogenase(PC00092)	Entamoeba histolytica
ENTHI|EnsemblGenome=EHI_077500|UniProtKB=C4M8N3	EHI_077500	Galactose-specific adhesin 170kD subunit;CL6EHI_077500;ortholog			Entamoeba histolytica
ENTHI|EnsemblGenome=EHI_146110|UniProtKB=C4M3Q5	EHI_146110	Uncharacterized protein;CL6EHI_146110;ortholog			Entamoeba histolytica
ENTHI|EnsemblGenome=EHI_133530|UniProtKB=C4M1L7	EHI_133530	Uncharacterized protein;CL6EHI_133530;ortholog			Entamoeba histolytica
ENTHI|EnsemblGenome=EHI_148790|UniProtKB=C4LT47	EHI_148790	Gal/GalNAc lectin light subunit;CL6EHI_148790;ortholog			Entamoeba histolytica
ENTHI|EnsemblGenome=EHI_197160|UniProtKB=C4LVD3	EHI_197160	ATP-sulfurylase;CL6EHI_197160;ortholog	SULFATE ADENYLYLTRANSFERASE (PTHR43509:SF1)	nucleotidyltransferase(PC00174)	Entamoeba histolytica
ENTHI|EnsemblGenome=EHI_049670|UniProtKB=C4LUG8	EHI_049670	Uncharacterized protein;CL6EHI_049670;ortholog	PROTEIN CBG08261 (PTHR48134:SF3)		Entamoeba histolytica
ENTHI|EnsemblGenome=EHI_164510|UniProtKB=B1N3D6	EHI_164510	Elongation factor 2;CL6EHI_164510;ortholog	ELONGATION FACTOR 2 (PTHR42908:SF10)	translation elongation factor(PC00222)	Entamoeba histolytica
ENTHI|EnsemblGenome=EHI_050550|UniProtKB=C4LTS8	EHI_050550	WD_REPEATS_REGION domain-containing protein;CL6EHI_050550;ortholog	RECEPTOR OF ACTIVATED PROTEIN C KINASE 1 (PTHR19868:SF0)		Entamoeba histolytica
ENTHI|EnsemblGenome=EHI_058920|UniProtKB=C4MAD9	EHI_058920	Uncharacterized protein;CL6EHI_058920;ortholog			Entamoeba histolytica
ENTHI|EnsemblGenome=EHI_201250|UniProtKB=C4M6Q4	EHI_201250	Thioredoxin domain-containing protein;CL6EHI_201250;ortholog	PEROXIREDOXIN-4 (PTHR10681:SF128)	peroxidase(PC00180)	Entamoeba histolytica
ENTHI|EnsemblGenome=EHI_022130|UniProtKB=C4MAT9	EHI_022130	Uncharacterized protein;CL6EHI_022130;ortholog			Entamoeba histolytica
ENTHI|EnsemblGenome=EHI_159480|UniProtKB=C4LX30	EHI_159480	Pore-forming peptide ameobapore A, putative;CL6EHI_159480;ortholog			Entamoeba histolytica
ENTHI|EnsemblGenome=EHI_159160|UniProtKB=C4LX20	EHI_159160	Superoxide dismutase;CL6EHI_159160;ortholog	SOD_FE_C DOMAIN-CONTAINING PROTEIN (PTHR42769:SF3)	oxidoreductase(PC00176)	Entamoeba histolytica
ENTHI|EnsemblGenome=EHI_006980|UniProtKB=Q964D2	EHI_006980	Gal/GalNAc lectin Igl1;igl1;ortholog	TNFR-CYS DOMAIN-CONTAINING PROTEIN (PTHR23275:SF95)		Entamoeba histolytica
ENTHI|EnsemblGenome=EHI_030750|UniProtKB=C4M1E4	EHI_030750	PPi-type phosphoenolpyruvate carboxykinase 2;PEPCK2;ortholog			Entamoeba histolytica
ENTHI|EnsemblGenome=EHI_161180|UniProtKB=C4LV69	EHI_182920	60S ribosomal protein L21, putative;CL6EHI_161180;ortholog	60S RIBOSOMAL PROTEIN L21 (PTHR20981:SF6)	ribosomal protein(PC00202)	Entamoeba histolytica
ENTHI|EnsemblGenome=EHI_096350|UniProtKB=C4LWE8	EHI_096350	Uncharacterized protein;CL6EHI_096350;ortholog			Entamoeba histolytica
ENTHI|EnsemblGenome=EHI_160930|UniProtKB=O15635	EHI_160930	PALP domain-containing protein;cysteine synthase type II;ortholog	CYSTEINE SYNTHASE 1 (PTHR10314:SF194)	lyase(PC00144)	Entamoeba histolytica
ENTHI|EnsemblGenome=EHI_090400|UniProtKB=B1N2Z3	EHI_177630	60S acidic ribosomal protein P0;CL6EHI_090400;ortholog	60S ACIDIC RIBOSOMAL PROTEIN P0 (PTHR45699:SF3)	ribosomal protein(PC00202)	Entamoeba histolytica
ENTHI|EnsemblGenome=EHI_160980|UniProtKB=C4M2R6	EHI_160980	Uncharacterized protein;CL6EHI_160980;ortholog			Entamoeba histolytica
ENTHI|EnsemblGenome=EHI_083620|UniProtKB=C4M946	EHI_083620	Uncharacterized protein;CL6EHI_083620;ortholog	VINCULIN (PTHR46180:SF1)		Entamoeba histolytica
ENTHI|EnsemblGenome=EHI_029620|UniProtKB=C4M7W2	EHI_029620	Aldose reductase, putative;CL6EHI_029620;ortholog	ALDO-KETO REDUCTASE FAMILY 1 MEMBER A1 (PTHR11732:SF421)	reductase(PC00198)	Entamoeba histolytica
ENTHI|EnsemblGenome=EHI_068200|UniProtKB=C4LU13	EHI_068200	60S ribosomal protein L31, putative;CL6EHI_068200;ortholog	60S RIBOSOMAL PROTEIN L31 (PTHR10956:SF0)	ribosomal protein(PC00202)	Entamoeba histolytica
ENTHI|EnsemblGenome=EHI_116360|UniProtKB=C4MBR8	EHI_116360	Serine-rich protein;CL6EHI_116360;ortholog	RIKEN CDNA 4932415D10 GENE (PTHR33888:SF1)		Entamoeba histolytica
ENTHI|EnsemblGenome=EHI_127200|UniProtKB=C4LWZ3	EHI_150470	Ribosomal_L2_C domain-containing protein;CL6EHI_127200;ortholog	60S RIBOSOMAL PROTEIN L8 (PTHR13691:SF16)	ribosomal protein(PC00202)	Entamoeba histolytica
ENTHI|EnsemblGenome=EHI_044810|UniProtKB=C4LTA0	EHI_044810	Ribosomal_L16 domain-containing protein;CL6EHI_044810;ortholog	60S RIBOSOMAL PROTEIN L10 (PTHR11726:SF10)	ribosomal protein(PC00202)	Entamoeba histolytica
ENTHI|EnsemblGenome=EHI_015380|UniProtKB=C4M0X6	EHI_015380	Immuno-dominant variable surface antigen;CL6EHI_015380;ortholog	PEPTIDASE M60 DOMAIN-CONTAINING PROTEIN-RELATED (PTHR15730:SF5)		Entamoeba histolytica
ENTHI|EnsemblGenome=EHI_197990|UniProtKB=B1N536	EHI_197990	DEAD-box ATP-dependent RNA helicase 42, putative;EHI_197990;ortholog			Entamoeba histolytica
ENTHI|EnsemblGenome=EHI_086510|UniProtKB=C4M8Y8	EHI_086510	40S ribosomal protein S8;CL6EHI_086510;ortholog	40S RIBOSOMAL PROTEIN S8 (PTHR10394:SF3)	ribosomal protein(PC00202)	Entamoeba histolytica
ENTHI|EnsemblGenome=EHI_017700|UniProtKB=C4M3F3	EHI_017700	60S ribosomal protein L13, putative;CL6EHI_017700;ortholog	60S RIBOSOMAL PROTEIN L13A (PTHR11545:SF3)	ribosomal protein(PC00202)	Entamoeba histolytica
ENTHI|EnsemblGenome=EHI_083590|UniProtKB=C4M943	EHI_083590	Coronin;EHI_083590;ortholog	CORONIN (PTHR10856:SF0)	non-motor actin binding protein(PC00165)	Entamoeba histolytica
ENTHI|EnsemblGenome=EHI_122310|UniProtKB=C4MBP3	EHI_122310	Thioredoxin domain-containing protein;CL6EHI_122310;ortholog	PEROXIREDOXIN-4 (PTHR10681:SF128)	peroxidase(PC00180)	Entamoeba histolytica

## Sheet: Ax22_33DEGs
Gene ID	Mapped ID	Ortholog	PANTHER Family/Subfamily	PANTHER Protein Class	Species
ENTHI|EnsemblGenome=EHI_125950|UniProtKB=C4LVY0	EHI_125950	Fe-ADH domain-containing protein;CL6EHI_125950;ortholog	ALCOHOL DEHYDROGENASE YQHD (PTHR43633:SF1)	dehydrogenase(PC00092)	Entamoeba histolytica
ENTHI|EnsemblGenome=EHI_113890|UniProtKB=B1N4C0	EHI_113890	Serine-rich protein C30B4.01c, putative;CL6EHI_113890;ortholog			Entamoeba histolytica
ENTHI|EnsemblGenome=EHI_109920|UniProtKB=C4M3L1	EHI_109920	Uncharacterized protein;CL6EHI_109920;ortholog			Entamoeba histolytica
ENTHI|EnsemblGenome=EHI_110180|UniProtKB=C4LU72	EHI_110180	Myosin heavy chain;CL6EHI_110180;ortholog	MYOSIN HEAVY CHAIN, NON-MUSCLE (PTHR45615:SF40)		Entamoeba histolytica
ENTHI|EnsemblGenome=EHI_104630|UniProtKB=C4LZ72	EHI_104630	Filamin 2, putative;CL6EHI_104630;ortholog	ZGC:100997 (PTHR19961:SF58)	non-motor actin binding protein(PC00165)	Entamoeba histolytica
ENTHI|EnsemblGenome=EHI_194600|UniProtKB=C4LZX1	EHI_194600	Molybdenum cofactor sulfurase putative;CL6EHI_194600;ortholog	MOSC N-TERMINAL BETA BARREL DOMAIN CONTAINING PROTEIN (PTHR14237:SF83)		Entamoeba histolytica
ENTHI|EnsemblGenome=EHI_165350|UniProtKB=C4M213	EHI_165350	Malate dehydrogenase, putative;CL6EHI_165350;ortholog	HYDROXYCARBOXYLATE DEHYDROGENASE B-RELATED (PTHR11091:SF0)	oxidoreductase(PC00176)	Entamoeba histolytica
ENTHI|EnsemblGenome=EHI_058330|UniProtKB=C4M5G9	EHI_058330	Galactose-inhibitable lectin, putative;CL6EHI_058330;ortholog			Entamoeba histolytica
ENTHI|EnsemblGenome=EHI_174250|UniProtKB=C4M272	EHI_174250	S-adenosylmethionine synthase;CL6EHI_174250;ortholog	S-ADENOSYLMETHIONINE SYNTHASE ISOFORM TYPE-2 (PTHR11964:SF1)	nucleotidyltransferase(PC00174)	Entamoeba histolytica
ENTHI|EnsemblGenome=EHI_107290|UniProtKB=B1N2P0	EHI_163750	Actin;CL6EHI_107290;ortholog	ACTIN (PTHR11937:SF387)	actin and actin related protein(PC00039)	Entamoeba histolytica
ENTHI|EnsemblGenome=EHI_107290|UniProtKB=B1N2P0	EHI_126190	Actin;CL6EHI_107290;ortholog	ACTIN (PTHR11937:SF387)	actin and actin related protein(PC00039)	Entamoeba histolytica
ENTHI|EnsemblGenome=EHI_107290|UniProtKB=B1N2P0	EHI_142730	Actin;CL6EHI_107290;ortholog	ACTIN (PTHR11937:SF387)	actin and actin related protein(PC00039)	Entamoeba histolytica
ENTHI|EnsemblGenome=EHI_007510|UniProtKB=C4LYC3	EHI_007510	Uncharacterized protein;EHI_007510;ortholog			Entamoeba histolytica
ENTHI|EnsemblGenome=EHI_013900|UniProtKB=C4LXN3	EHI_013900	Uncharacterized protein;CL6EHI_013900;ortholog			Entamoeba histolytica
ENTHI|EnsemblGenome=EHI_092080|UniProtKB=C4LUX3	EHI_092080	Uncharacterized protein;CL6EHI_092080;ortholog			Entamoeba histolytica
ENTHI|EnsemblGenome=EHI_198760|UniProtKB=C4LWS2	EHI_198760	Fe-ADH domain-containing protein;CL6EHI_198760;ortholog	ALCOHOL DEHYDROGENASE YQHD (PTHR43633:SF1)	dehydrogenase(PC00092)	Entamoeba histolytica
ENTHI|EnsemblGenome=EHI_074180|UniProtKB=C4M307	EHI_074180	Cysteine proteinase 1, putative;EHI_074180;ortholog	CATHEPSIN L-RELATED (PTHR12411:SF586)	cysteine protease(PC00081)	Entamoeba histolytica
ENTHI|EnsemblGenome=EHI_049670|UniProtKB=C4LUG8	EHI_049670	Uncharacterized protein;CL6EHI_049670;ortholog	PROTEIN CBG08261 (PTHR48134:SF3)		Entamoeba histolytica
ENTHI|EnsemblGenome=EHI_068250|UniProtKB=C4LU18	EHI_068250	Adenosylhomocysteinase;CL6EHI_068250;ortholog	ADENOSYLHOMOCYSTEINASE (PTHR23420:SF0)	hydrolase(PC00121)	Entamoeba histolytica
ENTHI|EnsemblGenome=EHI_104390|UniProtKB=C4LZ50	EHI_104390	Actin binding protein, putative;CL6EHI_104390;ortholog	FILAMIN-A (PTHR38537:SF8)		Entamoeba histolytica
ENTHI|EnsemblGenome=EHI_035690|UniProtKB=C4LXZ9	EHI_035690	Galactose-inhibitable lectin 35 kDa subunit;CL6EHI_035690;ortholog			Entamoeba histolytica
ENTHI|EnsemblGenome=EHI_110740|UniProtKB=C4LUC1	EHI_110740	Uncharacterized protein;CL6EHI_110740;ortholog			Entamoeba histolytica
ENTHI|EnsemblGenome=EHI_166810|UniProtKB=B1N306	EHI_166810	Elongation factor 2;CL6EHI_166810;ortholog	ELONGATION FACTOR 2 (PTHR42908:SF10)	translation elongation factor(PC00222)	Entamoeba histolytica
ENTHI|EnsemblGenome=EHI_088020|UniProtKB=C4M6R1	EHI_088020	Alcohol dehydrogenase, putative;CL6EHI_088020;ortholog	ALCOHOL DEHYDROGENASE YQHD (PTHR43633:SF1)	dehydrogenase(PC00092)	Entamoeba histolytica
ENTHI|EnsemblGenome=EHI_096350|UniProtKB=C4LWE8	EHI_096350	Uncharacterized protein;CL6EHI_096350;ortholog			Entamoeba histolytica
ENTHI|EnsemblGenome=EHI_187150|UniProtKB=C4LVT2	EHI_187150	60S ribosomal protein L13, putative;CL6EHI_187150;ortholog	60S RIBOSOMAL PROTEIN L13 (PTHR11722:SF0)	ribosomal protein(PC00202)	Entamoeba histolytica
ENTHI|EnsemblGenome=EHI_012270|UniProtKB=C4LTM0	EHI_012270	Gal/GalNAc lectin heavy subunit;CL6EHI_012270;ortholog			Entamoeba histolytica
ENTHI|EnsemblGenome=EHI_096570|UniProtKB=C4LWG9	EHI_096570	Lysozyme, putative;CL6EHI_096570;ortholog	LYSOZYME-RELATED (PTHR23208:SF36)	hydrolase(PC00121)	Entamoeba histolytica
ENTHI|EnsemblGenome=EHI_083620|UniProtKB=C4M946	EHI_083620	Uncharacterized protein;CL6EHI_083620;ortholog	VINCULIN (PTHR46180:SF1)		Entamoeba histolytica
ENTHI|EnsemblGenome=EHI_193080|UniProtKB=C4M9B0	EHI_193080	60S ribosomal protein L9, putative;CL6EHI_193080;ortholog	60S RIBOSOMAL PROTEIN L9 (PTHR11655:SF16)	ribosomal protein(PC00202)	Entamoeba histolytica
ENTHI|EnsemblGenome=EHI_001780|UniProtKB=C4M5I9	EHI_001780	dNK domain-containing protein;CL6EHI_001780;ortholog	DEOXYADENOSINE KINASE (PTHR10513:SF35)	nucleotide kinase(PC00172)	Entamoeba histolytica
ENTHI|EnsemblGenome=EHI_176140|UniProtKB=C4MB21	EHI_176140	Profilin;EHI_176140;ortholog	PROFILIN (PTHR11604:SF0)	non-motor actin binding protein(PC00165)	Entamoeba histolytica
ENTHI|EnsemblGenome=EHI_197990|UniProtKB=B1N536	EHI_197990	DEAD-box ATP-dependent RNA helicase 42, putative;EHI_197990;ortholog			Entamoeba histolytica
