# Supplementary material for: Gene expression of axenically-isolated clinical Entamoeba histolytica strains and its impact on disease severity of amebiasis
Source: PLoS Pathog. 2022 Sep 30;18(9):e1010880. doi: 10.1371/journal.ppat.1010880 (PMC9555656; doi:10.1371/journal.ppat.1010880)
Supplement: S5 Data — (XLSX) [file ppat.1010880.s005.xlsx]

## Sheet: BP
GO biological process complete	Entamoeba histolytica - REFLIST (7959)	Client Text Box Input (71)	Client Text Box Input (expected)	Client Text Box Input (over/under)	Client Text Box Input (fold Enrichment)	Client Text Box Input (raw P-value)	Client Text Box Input (FDR)
protein heterooligomerization (GO:0051291)	3	2	0.03	+	74.73	0.000758	0.0452
protein trimerization (GO:0070206)	3	2	0.03	+	74.73	0.000758	0.0424
protein complex oligomerization (GO:0051259)	3	2	0.03	+	74.73	0.000758	0.0442
protein-containing complex assembly (GO:0065003)	151	7	1.35	+	5.2	0.000462	0.0282
cellular component assembly (GO:0022607)	219	8	1.95	+	4.09	0.000827	0.0453
cellular process (GO:0009987)	3405	46	30.38	+	1.51	0.000253	0.0166
protein heterotrimerization (GO:0070208)	3	2	0.03	+	74.73	0.000758	0.0433
cellular oxidant detoxification (GO:0098869)	16	6	0.14	+	42.04	2.57e-08	4.32e-06
cellular detoxification (GO:1990748)	16	6	0.14	+	42.04	2.57e-08	4.06e-06
detoxification (GO:0098754)	16	6	0.14	+	42.04	2.57e-08	3.84e-06
response to toxic substance (GO:0009636)	16	6	0.14	+	42.04	2.57e-08	4.93e-06
response to chemical (GO:0042221)	114	8	1.02	+	7.87	1.08e-05	0.000904
cellular response to toxic substance (GO:0097237)	16	6	0.14	+	42.04	2.57e-08	4.6e-06
cellular response to chemical stimulus (GO:0070887)	93	8	0.83	+	9.64	2.62e-06	0.000251
hydrogen peroxide catabolic process (GO:0042744)	11	4	0.1	+	40.76	7.12e-06	0.000659
metabolic process (GO:0008152)	2396	42	21.37	+	1.97	6.83e-07	7.97e-05
cellular metabolic process (GO:0044237)	2210	39	19.71	+	1.98	1.79e-06	0.000185
hydrogen peroxide metabolic process (GO:0042743)	11	4	0.1	+	40.76	7.12e-06	0.000637
reactive oxygen species metabolic process (GO:0072593)	15	5	0.13	+	37.37	6.55e-07	8e-05
response to oxidative stress (GO:0006979)	19	6	0.17	+	35.4	5.98e-08	8.45e-06
cell redox homeostasis (GO:0045454)	15	4	0.13	+	29.89	1.97e-05	0.0016
cellular homeostasis (GO:0019725)	43	5	0.38	+	13.03	5.97e-05	0.00445
homeostatic process (GO:0042592)	55	5	0.49	+	10.19	0.000175	0.0118
translational elongation (GO:0006414)	28	5	0.25	+	20.02	9.17e-06	0.000795
cellular macromolecule biosynthetic process (GO:0034645)	475	24	4.24	+	5.66	2.18e-12	7.32e-10
cellular biosynthetic process (GO:0044249)	632	25	5.64	+	4.43	1.14e-10	3.07e-08
biosynthetic process (GO:0009058)	648	25	5.78	+	4.32	1.92e-10	4.29e-08
cellular macromolecule metabolic process (GO:0044260)	1519	29	13.55	+	2.14	2.54e-05	0.00201
macromolecule metabolic process (GO:0043170)	1916	31	17.09	+	1.81	0.00039	0.0244
organic substance metabolic process (GO:0071704)	2284	35	20.37	+	1.72	0.000307	0.0196
macromolecule biosynthetic process (GO:0009059)	481	24	4.29	+	5.59	2.82e-12	8.43e-10
organic substance biosynthetic process (GO:1901576)	636	25	5.67	+	4.41	1.3e-10	3.18e-08
translation (GO:0006412)	239	24	2.13	+	11.26	1.1e-18	2.95e-15
peptide biosynthetic process (GO:0043043)	240	24	2.14	+	11.21	1.2e-18	1.61e-15
peptide metabolic process (GO:0006518)	253	24	2.26	+	10.63	3.72e-18	2.5e-15
organonitrogen compound metabolic process (GO:1901564)	1414	31	12.61	+	2.46	4.39e-07	5.61e-05
nitrogen compound metabolic process (GO:0006807)	2043	34	18.23	+	1.87	5.99e-05	0.00435
cellular amide metabolic process (GO:0043603)	270	24	2.41	+	9.96	1.49e-17	8.03e-15
cellular nitrogen compound metabolic process (GO:0034641)	1018	27	9.08	+	2.97	8.57e-08	1.15e-05
amide biosynthetic process (GO:0043604)	250	24	2.23	+	10.76	2.88e-18	2.58e-15
cellular nitrogen compound biosynthetic process (GO:0044271)	417	24	3.72	+	6.45	1.47e-13	5.65e-11
organonitrogen compound biosynthetic process (GO:1901566)	397	25	3.54	+	7.06	5.47e-15	2.45e-12
gene expression (GO:0010467)	705	25	6.29	+	3.98	1.08e-09	2.23e-07
cellular protein metabolic process (GO:0044267)	1172	27	10.46	+	2.58	1.44e-06	0.000155
protein metabolic process (GO:0019538)	1282	28	11.44	+	2.45	2.41e-06	0.00024
ribosomal large subunit assembly (GO:0000027)	23	4	0.21	+	19.5	8.45e-05	0.00581
ribonucleoprotein complex assembly (GO:0022618)	79	5	0.7	+	7.09	0.000842	0.0452
ribonucleoprotein complex subunit organization (GO:0071826)	80	5	0.71	+	7.01	0.000888	0.0459
ribosome assembly (GO:0042255)	45	5	0.4	+	12.46	7.29e-05	0.00515
organelle assembly (GO:0070925)	80	5	0.71	+	7.01	0.000888	0.0468
ribosomal large subunit biogenesis (GO:0042273)	71	6	0.63	+	9.47	5.58e-05	0.00428
cytoplasmic translation (GO:0002181)	35	6	0.31	+	19.22	1.36e-06	0.000152

## Sheet: MF
GO molecular function complete	Entamoeba histolytica - REFLIST (7959)	Client Text Box Input (71)	Client Text Box Input (expected)	Client Text Box Input (over/under)	Client Text Box Input (fold Enrichment)	Client Text Box Input (raw P-value)	Client Text Box Input (FDR)
carbohydrate binding (GO:0030246)	44	5	0.39	+	12.74	6.61e-05	0.00479
structural molecule activity (GO:0005198)	176	19	1.57	+	12.1	2.5e-15	1.54e-12
structural constituent of ribosome (GO:0003735)	151	19	1.35	+	14.11	1.88e-16	2.32e-13
RNA binding (GO:0003723)	462	17	4.12	+	4.12	5.93e-07	7.31e-05
nucleic acid binding (GO:0003676)	731	18	6.52	+	2.76	6.27e-05	0.00483
translation elongation factor activity (GO:0003746)	16	3	0.14	+	21.02	0.00058	0.0376
ribonucleoprotein complex binding (GO:0043021)	40	4	0.36	+	11.21	0.000583	0.036
ribosome binding (GO:0043022)	21	4	0.19	+	21.35	6.17e-05	0.00507
metal cluster binding (GO:0051540)	20	4	0.18	+	22.42	5.22e-05	0.00495
iron-sulfur cluster binding (GO:0051536)	20	4	0.18	+	22.42	5.22e-05	0.00459
4 iron, 4 sulfur cluster binding (GO:0051539)	15	3	0.13	+	22.42	0.000491	0.0337
peroxiredoxin activity (GO:0051920)	11	4	0.1	+	40.76	7.12e-06	0.000731
oxidoreductase activity (GO:0016491)	100	12	0.89	+	13.45	1.92e-10	4.73e-08
oxidoreductase activity, acting on peroxide as acceptor (GO:0016684)	12	5	0.11	+	46.71	2.67e-07	4.11e-05
antioxidant activity (GO:0016209)	16	6	0.14	+	42.04	2.57e-08	5.29e-06
peroxidase activity (GO:0004601)	12	5	0.11	+	46.71	2.67e-07	4.7e-05
thioredoxin peroxidase activity (GO:0008379)	11	4	0.1	+	40.76	7.12e-06	0.000798
phosphoenolpyruvate carboxykinase activity (GO:0004611)	3	2	0.03	+	74.73	0.000758	0.0445
phosphoenolpyruvate carboxykinase (diphosphate) activity (GO:0030585)	3	2	0.03	+	74.73	0.000758	0.0406
binding (GO:0005488)	2456	43	21.91	+	1.96	3.98e-07	5.45e-05
protein kinase C binding (GO:0005080)	3	2	0.03	+	74.73	0.000758	0.0425
Unclassified (UNCLASSIFIED)	4078	9	36.38	-	0.25	2.31e-11	7.11e-09

## Sheet: CC
GO cellular component complete	Entamoeba histolytica - REFLIST (7959)	Client Text Box Input (71)	Client Text Box Input (expected)	Client Text Box Input (over/under)	Client Text Box Input (fold Enrichment)	Client Text Box Input (raw P-value)	Client Text Box Input (FDR)
cytosolic large ribosomal subunit (GO:0022625)	80	17	0.71	+	23.82	3.53e-18	1.13e-15
cytosolic ribosome (GO:0022626)	136	18	1.21	+	14.84	5.87e-16	7.52e-14
cytosol (GO:0005829)	447	33	3.99	+	8.28	3.28e-22	2.1e-19
cytoplasm (GO:0005737)	1895	43	16.9	+	2.54	5.73e-11	4.59e-09
intracellular anatomical structure (GO:0005622)	2675	46	23.86	+	1.93	1.04e-07	6.04e-06
cellular anatomical entity (GO:0110165)	3753	51	33.48	+	1.52	3.64e-05	0.00194
ribosome (GO:0005840)	159	19	1.42	+	13.4	4.49e-16	7.2e-14
intracellular non-membrane-bounded organelle (GO:0043232)	593	21	5.29	+	3.97	3.65e-08	2.6e-06
non-membrane-bounded organelle (GO:0043228)	593	21	5.29	+	3.97	3.65e-08	2.34e-06
large ribosomal subunit (GO:0015934)	80	17	0.71	+	23.82	3.53e-18	7.55e-16
ribosomal subunit (GO:0044391)	138	18	1.23	+	14.62	7.41e-16	7.92e-14
ribonucleoprotein complex (GO:1990904)	352	20	3.14	+	6.37	3.21e-11	2.94e-09
protein-containing complex (GO:0032991)	1155	23	10.3	+	2.23	0.000134	0.00574
Unclassified (UNCLASSIFIED)	4154	20	37.06	-	0.54	6.22e-05	0.00306

## Sheet: PC
PANTHER Protein Class	Entamoeba histolytica - REFLIST (7959)	Client Text Box Input (71)	Client Text Box Input (expected)	Client Text Box Input (over/under)	Client Text Box Input (fold Enrichment)	Client Text Box Input (raw P-value)	Client Text Box Input (FDR)
dehydrogenase (PC00092)	47	5	0.42	+	11.93	8.82e-05	0.00184
translational protein (PC00263)	244	23	2.18	+	10.57	2.49e-17	3.63e-15
ribosomal protein (PC00202)	158	19	1.41	+	13.48	4.04e-16	2.95e-14
metabolite interconversion enzyme (PC00262)	650	16	5.8	+	2.76	0.000177	0.00323
oxidoreductase (PC00176)	121	13	1.08	+	12.04	1.1e-10	5.37e-09
peroxidase (PC00180)	11	4	0.1	+	40.76	7.12e-06	0.000173
Unclassified (UNCLASSIFIED)	4726	21	42.16	-	0.5	5.99e-07	1.75e-05
