# Supplementary material for: Gene expression of axenically-isolated clinical Entamoeba histolytica strains and its impact on disease severity of amebiasis
Source: PLoS Pathog. 2022 Sep 30;18(9):e1010880. doi: 10.1371/journal.ppat.1010880 (PMC9555656; doi:10.1371/journal.ppat.1010880)
Supplement: S6 Data — (XLSX) [file ppat.1010880.s006.xlsx]

## Sheet: BP
GO biological process complete	Entamoeba histolytica - REFLIST (7959)	Client Text Box Input (44)	Client Text Box Input (expected)	Client Text Box Input (over/under)	Client Text Box Input (fold Enrichment)	Client Text Box Input (raw P-value)	Client Text Box Input (FDR)
hydrogen peroxide catabolic process (GO:0042744)	11	3	0.06	+	49.33	5.41e-05	0.0104
hydrogen peroxide metabolic process (GO:0042743)	11	3	0.06	+	49.33	5.41e-05	0.00969
reactive oxygen species metabolic process (GO:0072593)	15	4	0.08	+	48.24	2.9e-06	0.0013
cell redox homeostasis (GO:0045454)	15	3	0.08	+	36.18	0.000119	0.0189
cellular oxidant detoxification (GO:0098869)	16	4	0.09	+	45.22	3.61e-06	0.00108
cellular detoxification (GO:1990748)	16	4	0.09	+	45.22	3.61e-06	0.00097
detoxification (GO:0098754)	16	4	0.09	+	45.22	3.61e-06	0.000882
response to toxic substance (GO:0009636)	16	4	0.09	+	45.22	3.61e-06	0.00139
cellular response to toxic substance (GO:0097237)	16	4	0.09	+	45.22	3.61e-06	0.00121
response to oxidative stress (GO:0006979)	19	4	0.11	+	38.08	6.52e-06	0.00146
translation (GO:0006412)	239	10	1.32	+	7.57	6.93e-07	0.00186
peptide biosynthetic process (GO:0043043)	240	10	1.33	+	7.54	7.2e-07	0.000966
peptide metabolic process (GO:0006518)	253	10	1.4	+	7.15	1.15e-06	0.000769
cellular amide metabolic process (GO:0043603)	270	10	1.49	+	6.7	2.02e-06	0.00109
amide biosynthetic process (GO:0043604)	250	10	1.38	+	7.24	1.03e-06	0.000923
cellular nitrogen compound biosynthetic process (GO:0044271)	417	10	2.31	+	4.34	8.12e-05	0.0136
cellular biosynthetic process (GO:0044249)	632	12	3.49	+	3.43	0.000127	0.0189
biosynthetic process (GO:0009058)	648	12	3.58	+	3.35	0.000161	0.0227
organonitrogen compound biosynthetic process (GO:1901566)	397	11	2.19	+	5.01	8.81e-06	0.00182
cellular macromolecule biosynthetic process (GO:0034645)	475	10	2.63	+	3.81	0.000233	0.0313
macromolecule biosynthetic process (GO:0009059)	481	10	2.66	+	3.76	0.000257	0.0329

## Sheet: MF
GO molecular function complete	Entamoeba histolytica - REFLIST (7959)	Client Text Box Input (44)	Client Text Box Input (expected)	Client Text Box Input (over/under)	Client Text Box Input (fold Enrichment)	Client Text Box Input (raw P-value)	Client Text Box Input (FDR)
thioredoxin peroxidase activity (GO:0008379)	11	3	0.06	+	49.33	5.41e-05	0.0133
peroxiredoxin activity (GO:0051920)	11	3	0.06	+	49.33	5.41e-05	0.0111
antioxidant activity (GO:0016209)	16	4	0.09	+	45.22	3.61e-06	0.00111
oxidoreductase activity, acting on peroxide as acceptor (GO:0016684)	12	3	0.07	+	45.22	6.74e-05	0.0103
oxidoreductase activity (GO:0016491)	107	8	0.59	+	13.52	1.64e-07	0.0001
peroxidase activity (GO:0004601)	12	3	0.07	+	45.22	6.74e-05	0.0118
structural constituent of ribosome (GO:0003735)	151	9	0.83	+	10.78	1.59e-07	0.000195
structural molecule activity (GO:0005198)	176	9	0.97	+	9.25	5.47e-07	0.000224

## Sheet: CC
GO cellular component complete	Entamoeba histolytica - REFLIST (7959)	Client Text Box Input (44)	Client Text Box Input (expected)	Client Text Box Input (over/under)	Client Text Box Input (fold Enrichment)	Client Text Box Input (raw P-value)	Client Text Box Input (FDR)
cytosolic large ribosomal subunit (GO:0022625)	80	7	0.44	+	15.83	3.89e-07	5.16e-05
cytosolic ribosome (GO:0022626)	136	9	0.75	+	11.97	6.78e-08	2.25e-05
cytosol (GO:0005829)	447	16	2.47	+	6.47	1.13e-09	7.48e-07
ribosome (GO:0005840)	159	9	0.88	+	10.24	2.41e-07	4e-05
large ribosomal subunit (GO:0015934)	80	7	0.44	+	15.83	3.89e-07	4.3e-05
ribosomal subunit (GO:0044391)	138	9	0.76	+	11.8	7.64e-08	1.69e-05
ribonucleoprotein complex (GO:1990904)	353	10	1.95	+	5.12	2.03e-05	0.00192
intracellular membrane-bounded organelle (GO:0043231)	1710	1	9.45	-	0.11	0.000619	0.0513
membrane-bounded organelle (GO:0043227)	1714	1	9.48	-	0.11	0.000621	0.0458

## Sheet: PC
PANTHER Protein Class	Entamoeba histolytica - REFLIST (7959)	Client Text Box Input (44)	Client Text Box Input (expected)	Client Text Box Input (over/under)	Client Text Box Input (fold Enrichment)	Client Text Box Input (raw P-value)	Client Text Box Input (FDR)
peroxidase (PC00180)	11	3	0.06	+	49.33	5.41e-05	0.00198
oxidoreductase (PC00176)	121	8	0.67	+	11.96	3.99e-07	2.91e-05
ribosomal protein (PC00202)	158	9	0.87	+	10.3	2.29e-07	3.34e-05
translational protein (PC00263)	244	10	1.35	+	7.41	8.32e-07	4.05e-05
