# Supplementary material for: Gene expression of axenically-isolated clinical Entamoeba histolytica strains and its impact on disease severity of amebiasis
Source: PLoS Pathog. 2022 Sep 30;18(9):e1010880. doi: 10.1371/journal.ppat.1010880 (PMC9555656; doi:10.1371/journal.ppat.1010880)
Supplement: S8 Data — (XLSX) [file ppat.1010880.s008.xlsx]

## Sheet: All
PANTHER functional analysis	Entamoeba histolytica - REFLIST (7959)	Client Text Box Input (23)	Client Text Box Input (expected)	Client Text Box Input (over/under)	Client Text Box Input (fold Enrichment)	Client Text Box Input (raw P-value)	Client Text Box Input (FDR)	Gene ID list
GO biological process complete
hydrogen peroxide catabolic process (GO:0042744)	11	3	0.03	+	94.38	7.45e-06	0.00167	EHI_001420	EHI_201250	EHI_122310
hydrogen peroxide metabolic process (GO:0042743)	11	3	0.03	+	94.38	7.45e-06	0.00154	EHI_001420	EHI_201250	EHI_122310
reactive oxygen species metabolic process (GO:0072593)	15	4	0.04	+	92.28	1.97e-07	0.000529	EHI_001420	EHI_201250	EHI_122310	EHI_159160
cellular oxidant detoxification (GO:0098869)	16	4	0.05	+	86.51	2.46e-07	0.000165	EHI_001420	EHI_201250	EHI_122310	EHI_159160
cellular detoxification (GO:1990748)	16	4	0.05	+	86.51	2.46e-07	0.000132	EHI_001420	EHI_201250	EHI_122310	EHI_159160
detoxification (GO:0098754)	16	4	0.05	+	86.51	2.46e-07	0.00011	EHI_001420	EHI_201250	EHI_122310	EHI_159160
response to toxic substance (GO:0009636)	16	4	0.05	+	86.51	2.46e-07	0.00033	EHI_001420	EHI_201250	EHI_122310	EHI_159160
response to chemical (GO:0042221)	118	4	0.34	+	11.73	0.000367	0.0379	EHI_001420	EHI_201250	EHI_122310	EHI_159160
cellular response to toxic substance (GO:0097237)	16	4	0.05	+	86.51	2.46e-07	0.00022	EHI_001420	EHI_201250	EHI_122310	EHI_159160
cellular response to chemical stimulus (GO:0070887)	97	4	0.28	+	14.27	0.000178	0.0251	EHI_001420	EHI_201250	EHI_122310	EHI_159160
cell redox homeostasis (GO:0045454)	12	3	0.03	+	86.51	9.3e-06	0.00166	EHI_001420	EHI_201250	EHI_122310
cellular homeostasis (GO:0019725)	40	3	0.12	+	25.95	0.000239	0.0321	EHI_001420	EHI_201250	EHI_122310
homeostatic process (GO:0042592)	52	3	0.15	+	19.96	0.000497	0.0494	EHI_001420	EHI_201250	EHI_122310
response to oxidative stress (GO:0006979)	19	4	0.05	+	72.85	4.47e-07	0.000171	EHI_001420	EHI_201250	EHI_122310	EHI_159160
cytoplasmic translation (GO:0002181)	35	3	0.1	+	29.66	0.000165	0.0246					EHI_177630	EHI_068200	EHI_150470
translation (GO:0006412)	240	7	0.69	+	10.09	4e-06	0.00134					EHI_177630	EHI_068200	EHI_150470	EHI_050550	EHI_182920	EHI_044810	EHI_017700
peptide biosynthetic process (GO:0043043)	241	7	0.7	+	10.05	4.11e-06	0.00123					EHI_177630	EHI_068200	EHI_150470	EHI_050550	EHI_182920	EHI_044810	EHI_017700
peptide metabolic process (GO:0006518)	254	7	0.73	+	9.54	5.77e-06	0.00141					EHI_177630	EHI_068200	EHI_150470	EHI_050550	EHI_182920	EHI_044810	EHI_017700
cellular amide metabolic process (GO:0043603)	271	7	0.78	+	8.94	8.75e-06	0.00168					EHI_177630	EHI_068200	EHI_150470	EHI_050550	EHI_182920	EHI_044810	EHI_017700
amide biosynthetic process (GO:0043604)	251	7	0.73	+	9.65	5.35e-06	0.00143					EHI_177630	EHI_068200	EHI_150470	EHI_050550	EHI_182920	EHI_044810	EHI_017700
cellular nitrogen compound biosynthetic process (GO:0044271)	418	7	1.21	+	5.79	0.000134	0.0212					EHI_177630	EHI_068200	EHI_150470	EHI_050550	EHI_182920	EHI_044810	EHI_017700
cellular biosynthetic process (GO:0044249)	643	8	1.86	+	4.31	0.000305	0.0355					EHI_177630	EHI_068200	EHI_150470	EHI_050550	EHI_182920	EHI_044810	EHI_017700	EHI_160930
biosynthetic process (GO:0009058)	655	8	1.89	+	4.23	0.000345	0.0371					EHI_177630	EHI_068200	EHI_150470	EHI_050550	EHI_182920	EHI_044810	EHI_017700	EHI_160930
organonitrogen compound biosynthetic process (GO:1901566)	397	8	1.15	+	6.97	1.02e-05	0.00172					EHI_177630	EHI_068200	EHI_150470	EHI_050550	EHI_182920	EHI_044810	EHI_017700	EHI_160930
organic substance biosynthetic process (GO:1901576)	643	8	1.86	+	4.31	0.000305	0.0371					EHI_177630	EHI_068200	EHI_150470	EHI_050550	EHI_182920	EHI_044810	EHI_017700	EHI_160930
cellular macromolecule biosynthetic process (GO:0034645)	475	7	1.37	+	5.1	0.000294	0.0376					EHI_177630	EHI_068200	EHI_150470	EHI_050550	EHI_182920	EHI_044810	EHI_017700
macromolecule biosynthetic process (GO:0009059)	481	7	1.39	+	5.04	0.000317	0.0355					EHI_177630	EHI_068200	EHI_150470	EHI_050550	EHI_182920	EHI_044810	EHI_017700
GO molecular function complete
thioredoxin peroxidase activity (GO:0008379)	11	3	0.03	+	94.38	7.45e-06	0.00228	EHI_001420	EHI_201250	EHI_122310
peroxidase activity (GO:0004601)	12	3	0.03	+	86.51	9.3e-06	0.0019	EHI_001420	EHI_201250	EHI_122310
antioxidant activity (GO:0016209)	16	4	0.05	+	86.51	2.46e-07	0.000151	EHI_001420	EHI_201250	EHI_122310	EHI_159160
oxidoreductase activity, acting on peroxide as acceptor (GO:0016684)	12	3	0.03	+	86.51	9.3e-06	0.00163	EHI_001420	EHI_201250	EHI_122310
oxidoreductase activity (GO:0016491)	107	5	0.31	+	16.17	1.37e-05	0.0021	EHI_001420	EHI_201250	EHI_122310	EHI_159160									EHI_029620
peroxiredoxin activity (GO:0051920)	11	3	0.03	+	94.38	7.45e-06	0.00183	EHI_001420	EHI_201250	EHI_122310
structural constituent of ribosome (GO:0003735)	151	7	0.44	+	16.04	1.96e-07	0.00024					EHI_177630	EHI_068200	EHI_150470		EHI_182920	EHI_044810	EHI_017700			EHI_010650
structural molecule activity (GO:0005198)	176	7	0.51	+	13.76	5.34e-07	0.000218					EHI_177630	EHI_068200	EHI_150470		EHI_182920	EHI_044810	EHI_017700			EHI_010650
GO cellular component complete
cytosolic large ribosomal subunit (GO:0022625)	80	7	0.23	+	30.28	3.05e-09	1.01e-06					EHI_177630	EHI_068200	EHI_150470		EHI_182920	EHI_044810	EHI_017700			EHI_010650
cytosolic ribosome (GO:0022626)	136	7	0.39	+	17.81	9.86e-08	1.63e-05					EHI_177630	EHI_068200	EHI_150470		EHI_182920	EHI_044810	EHI_017700			EHI_010650
cytosol (GO:0005829)	447	13	1.29	+	10.06	4.41e-11	2.93e-08	EHI_001420	EHI_201250	EHI_122310		EHI_177630	EHI_068200	EHI_150470	EHI_050550	EHI_182920	EHI_044810	EHI_017700		EHI_029620	EHI_010650	EHI_030750
cytoplasm (GO:0005737)	1906	14	5.51	+	2.54	0.000178	0.0148	EHI_001420	EHI_201250	EHI_122310		EHI_177630	EHI_068200	EHI_150470	EHI_050550	EHI_182920	EHI_044810	EHI_017700	EHI_160930	EHI_029620	EHI_010650	EHI_030750
ribosome (GO:0005840)	159	7	0.46	+	15.23	2.75e-07	3.03e-05					EHI_177630	EHI_068200	EHI_150470		EHI_182920	EHI_044810	EHI_017700			EHI_010650
large ribosomal subunit (GO:0015934)	80	7	0.23	+	30.28	3.05e-09	6.73e-07					EHI_177630	EHI_068200	EHI_150470		EHI_182920	EHI_044810	EHI_017700			EHI_010650
ribosomal subunit (GO:0044391)	138	7	0.4	+	17.55	1.09e-07	1.44e-05					EHI_177630	EHI_068200	EHI_150470		EHI_182920	EHI_044810	EHI_017700			EHI_010650
ribonucleoprotein complex (GO:1990904)	353	7	1.02	+	6.86	4.69e-05	0.00444					EHI_177630	EHI_068200	EHI_150470		EHI_182920	EHI_044810	EHI_017700			EHI_010650
PANTHER Protein Class
peroxidase (PC00180)	11	3	0.03	+	94.38	7.45e-06	0.000363	EHI_001420	EHI_201250	EHI_122310
oxidoreductase (PC00176)	121	5	0.35	+	14.3	2.42e-05	0.000885	EHI_001420	EHI_201250	EHI_122310	EHI_159160									EHI_029620
ribosomal protein (PC00202)	158	7	0.46	+	15.33	2.64e-07	3.85e-05					EHI_177630	EHI_068200	EHI_150470		EHI_182920	EHI_044810	EHI_017700			EHI_010650
translational protein (PC00263)	244	7	0.71	+	9.93	4.45e-06	0.000325					EHI_177630	EHI_068200	EHI_150470		EHI_182920	EHI_044810	EHI_017700			EHI_010650
