# Supplementary material for: Gene expression of axenically-isolated clinical Entamoeba histolytica strains and its impact on disease severity of amebiasis
Source: PLoS Pathog. 2022 Sep 30;18(9):e1010880. doi: 10.1371/journal.ppat.1010880 (PMC9555656; doi:10.1371/journal.ppat.1010880)
Supplement: S9 Data — (XLSX) [file ppat.1010880.s009.xlsx]

## Sheet: GeneList
Gene ID	Mapped ID	Ortholog	PANTHER Family/Subfamily	PANTHER Protein Class	Species
ENTHI|EnsemblGenome=EHI_001420|UniProtKB=C4MAR7	EHI_001420	Thioredoxin domain-containing protein;CL6EHI_001420;ortholog	PEROXIREDOXIN-4 (PTHR10681:SF128)	peroxidase(PC00180)	Entamoeba histolytica
ENTHI|EnsemblGenome=EHI_110180|UniProtKB=C4LU72	EHI_110180	Myosin heavy chain;CL6EHI_110180;ortholog	MYOSIN HEAVY CHAIN, NON-MUSCLE (PTHR45615:SF40)		Entamoeba histolytica
ENTHI|EnsemblGenome=EHI_005060|UniProtKB=Q869B1	EHI_005060	Fe-hydrogenase, putative;CL6EHI_005060;ortholog	CYTOSOLIC FE-S CLUSTER ASSEMBLY FACTOR CG17683-RELATED (PTHR11615:SF258)	dehydrogenase(PC00092)	Entamoeba histolytica
ENTHI|EnsemblGenome=EHI_095820|UniProtKB=C4M3D9	EHI_095820	ATP-binding cassette, putative;CL6EHI_095820;ortholog	MULTIDRUG RESISTANCE-ASSOCIATED PROTEIN 5 (PTHR24223:SF415)	ATP-binding cassette (ABC) transporter(PC00003)	Entamoeba histolytica
ENTHI|EnsemblGenome=EHI_145840|UniProtKB=C4M3Q0	EHI_145840	Thioredoxin domain-containing protein;CL6EHI_145840;ortholog	PEROXIREDOXIN-4 (PTHR10681:SF128)	peroxidase(PC00180)	Entamoeba histolytica

## Sheet: BP
GO biological process complete	Entamoeba histolytica - REFLIST (7959)	Client Text Box Input (5)	Client Text Box Input (expected)	Client Text Box Input (over/under)	Client Text Box Input (fold Enrichment)	Client Text Box Input (raw P-value)	Client Text Box Input (FDR)
hydrogen peroxide catabolic process (GO:0042744)	11	2	0.01	+	> 100	2.45e-05	0.0655
hydrogen peroxide metabolic process (GO:0042743)	11	2	0.01	+	> 100	2.45e-05	0.0327
reactive oxygen species metabolic process (GO:0072593)	15	2	0.01	+	> 100	4.27e-05	0.0285
cell redox homeostasis (GO:0045454)	12	2	0.01	+	> 100	2.86e-05	0.0255
cellular oxidant detoxification (GO:0098869)	16	2	0.01	+	> 100	4.81e-05	0.0183
cellular detoxification (GO:1990748)	16	2	0.01	+	> 100	4.81e-05	0.016
detoxification (GO:0098754)	16	2	0.01	+	> 100	4.81e-05	0.0143
response to toxic substance (GO:0009636)	16	2	0.01	+	> 100	4.81e-05	0.0257
cellular response to toxic substance (GO:0097237)	16	2	0.01	+	> 100	4.81e-05	0.0214
response to oxidative stress (GO:0006979)	19	2	0.01	+	> 100	6.59e-05	0.0176

## Sheet: MF
GO molecular function complete	Entamoeba histolytica - REFLIST (7959)	Client Text Box Input (5)	Client Text Box Input (expected)	Client Text Box Input (over/under)	Client Text Box Input (fold Enrichment)	Client Text Box Input (raw P-value)	Client Text Box Input (FDR)
thioredoxin peroxidase activity (GO:0008379)	11	2	0.01	+	> 100	2.45e-05	0.0304
peroxiredoxin activity (GO:0051920)	11	2	0.01	+	> 100	2.45e-05	0.0152
antioxidant activity (GO:0016209)	16	2	0.01	+	> 100	4.81e-05	0.0119
oxidoreductase activity, acting on peroxide as acceptor (GO:0016684)	12	2	0.01	+	> 100	2.86e-05	0.00886
peroxidase activity (GO:0004601)	12	2	0.01	+	> 100	2.86e-05	0.0118

## Sheet: PC
PANTHER Protein Class	Entamoeba histolytica - REFLIST (7959)	Client Text Box Input (5)	Client Text Box Input (expected)	Client Text Box Input (over/under)	Client Text Box Input (fold Enrichment)	Client Text Box Input (raw P-value)	Client Text Box Input (FDR)
peroxidase (PC00180)	11	2	0.01	+	> 100	2.45e-05	0.00358
oxidoreductase (PC00176)	121	3	0.08	+	39.47	3.6e-05	0.00263
